# Supplementary material for: Pentatricopeptide repeat poly(A) binding protein KPAF4 stabilizes mitochondrial mRNAs in Trypanosoma brucei
Source: Nat Commun. 2019 Jan 11;10:146. doi: 10.1038/s41467-018-08137-2 (PMC6329795; doi:10.1038/s41467-018-08137-2)
Supplement: Supplementary file 4 — Supplementary Data 1 [file 41467_2018_8137_MOESM4_ESM.xlsx]

## Sheet: Network
Bait	Interaction	Target	NSAF value
KPAF4	pp	KPAF3	0.000678
KPAF4	pp	PAMC1	0.000839
KPAF4	pp	GRBC4	0.000472
KPAF4	pp	KPAF4	0.001212
KPAF4	pp	Tb927.3.2670	0.001768
KPAF4	pp	PAMC3	0.001146
KPAF4	pp	REMC4d	0.000397
KPAF4	pp	REMC4	0.000396
KPAF4	pp	Tb927.2.4400	0.000285
KPAF4	pp	GRBC6	0.000675
KPAF4	pp	GRBC1	0.000685
KPAF4	pp	KPAF1	0.000288
KPAF4	pp	PAMC2	0.000604
KPAF4	pp	REMC5A	0.000299
KPAF4	pp	GRBC3	0.000445
KPAF4	pp	GRBC2	0.000487
KPAF4	pp	KPAP1	0.000445
KPAF4	pp	MRP2	0.000956
KPAF4	pp	Tb927.8.5200	0.000114
KPAF4	pp	KPAF2	0.00029
KPAF4	pp	Tb927.6.2230	0.000242
KPAF4	pp	Tb11.01.7510	0.000231
KPAF4	pp	GRBC5	0.000577
KPAF4	pp	LSU-600	0.000319
KPAF4	pp	Tb09.160.4750	0.000253
KPAF4	pp	REMC1	0.000311
KPAF4	pp	REMC5	0.000175
KPAF4	pp	MRP1	0.000774
KPAF4	pp	Tb927.5.4040	0.000191
KPAF4	pp	Tb927.5.2070	0.000247
KPAF4	pp	Tb11.47.0024	0.000173
KPAF4	pp	Tb11.02.3810	0.000416
KPAF4	pp	Tb927.2.2470	0.000197
KPAF4	pp	Tb11.01.1910	0.000109
KPAF4	pp	Tb927.10.10830	0.000463
KPAF4	pp	KRIPP1	0.000158
KPAF4	pp	Tb927.7.3050	0.000114
KPAF4	pp	Tb927.3.5240	0.00021
KPAF4	pp	Tb927.4.1500	5.79e-05
KPAF4	pp	Tb927.4.4600	0.000448
KPAF4	pp	REMC2	0.000145
KPAF4	pp	Tb11.01.2740	0.000195
KPAF4	pp	Tb927.10.13360	0.000251
KPAF4	pp	Tb927.6.1440	0.000374
KPAF4	pp	Tb11.02.0130	0.000153
KPAF4	pp	Tb11.01.2340	0.000329
KPAF4	pp	L3	0.000218
KPAF4	pp	Tb927.10.10400	0.000317
KPAF4	pp	Tb09.211.4511	0.001083
KPAF4	pp	Tb11.02.2710	9.2e-05
KPAF4	pp	GRBC7	0.00059
KPAF4	pp	Tb09.160.5240	0.000204
KPAF4	pp	KRIPP2	8.62e-05
KPAF4	pp	Tb09.160.2970	0.000191
KPAF4	pp	Tb927.10.3570	0.000101
KPAF4	pp	Tb09.211.3000	0.000196
KPAF4	pp	Tb11.01.6620	0.000171
KPAF4	pp	Tb927.10.6300	0.0002
KPAF4	pp	Tb927.1.1200	0.000199
KPAF4	pp	Tb927.6.2010	0.00017
KPAF4	pp	MERS1	0.000203
KPAF4	pp	Tb927.5.3110	0.000368
KPAF4	pp	Tb11.02.2250	5.36e-05
KPAF4	pp	KRIPP5	0.000227
KPAF4	pp	Tb11.01.0610	0.000148
KPAF4	pp	Tb927.3.4920	0.000211
KPAF4	pp	Tb11.01.2490	8.89e-05
KPAF4	pp	Tb927.10.8210	0.000143
KPAF4	pp	KRIT1	0.000183
KPAF4	pp	Tb927.10.16090	0.0001
KPAF4	pp	Tb927.5.1790	0.000111
KPAF4	pp	Tb11.01.3500	0.000281
KPAF4	pp	REMC3	0.000132
KPAF4	pp	Tb927.10.2100	0.000163
KPAF4	pp	Tb927.10.6850	0.000217
KPAF4	pp	Tb927.5.1510	0.000226
KPAF4	pp	Tb927.3.1710	0.000182
KPAF4	pp	Tb927.5.3410	0.000258
KPAF4	pp	Tb927.5.4120	0.000358
KPAF4	pp	Tb927.10.3250	0.000198
KPAF4	pp	Tb09.211.2430	9.6e-05
KPAF4	pp	Tb927.8.3110	0.00014
KPAF4	pp	Tb11.39.0010	0.000123
KPAF4	pp	Tb11.02.4810	0.000103
KPAF4	pp	Tb927.10.11350	0.00042
KPAF4	pp	Tb11.01.1840	0.000325
KPAF4	pp	Tb927.10.13300	0.000214
KPAF4	pp	Tb927.10.7910	0.000326
KPAF4	pp	Tb927.8.5280	0.000244
KPAF4	pp	Tb927.10.7380	0.000176
KPAF4	pp	Tb927.8.620	0.000166
KPAF4	pp	Tb927.10.1870	0.000277
KPAF4	pp	Tb927.10.14860	7.19e-05
KPAF4	pp	Tb927.10.11520	0.000447
KPAF4	pp	Tb927.7.1550	0.000106
KPAF4	pp	Tb09.160.1280	7.82e-05
KPAF4	pp	Tb927.2.4740	0.000149
KPAF4	pp	Tb927.7.2990	0.000169
KPAF4	pp	LSU-4710	0.000176
KPAF4	pp	Tb927.6.4080	0.000243
KPAF4	pp	Tb927.6.2180	0.000211
KPAF4	pp	Tb11.02.0490	0.000129
KPAF4	pp	Tb927.7.2760	0.000188
KPAF4	pp	Tb927.10.11370	0.000338
KPAF4	pp	Tb927.6.4200	7.98e-05
KPAF4	pp	Tb11.01.5460	0.000163
KPAF4	pp	Tb09.160.2250	0.000221
KPAF4	pp	Tb927.10.15830	0.000171
KPAF4	pp	S17	0.00014
KPAF4	pp	Tb927.3.5300	0.000243
KPAF4	pp	Tb927.7.7010	0.000276
KPAF4	pp	Tb11.03.0180	0.000115
KPAF4	pp	Tb927.3.4030	3.7e-05
KPAF4	pp	Tb927.4.2080	4.77e-05
KPAF4	pp	Tb927.3.1590	6.88e-05
KPAF4	pp	Tb927.8.5860	0.000143
KPAF4	pp	Tb11.55.0010	8.11e-05
KPAF4	pp	Tb927.10.9970	4.55e-05
KPAF4	pp	Tb09.160.5320	0.000121
KPAF4	pp	Tb09.211.4510	0.000149
KPAF4	pp	Tb927.7.3240	0.000259
KPAF4	pp	Tb927.7.3960	0.000209
KPAF4	pp	Tb11.02.1860	7.71e-05
KPAF4	pp	Tb11.47.0009	4.25e-05
KPAF4	pp	Tb927.10.8730	7.86e-05
KPAF4	pp	Tb927.10.3580	0.000112
KPAF4	pp	Tb11.01.1930	0.000164
KPAF4	pp	Tb927.10.12050	0.000119
KPAF4	pp	Tb927.10.5110	0.000169
KPAF4	pp	Tb927.10.5320	6e-05
KPAF4	pp	Tb11.01.6710	3.36e-05
KPAF4	pp	Tb927.7.1640	6.11e-05
KPAF4	pp	Tb927.7.3510	7.09e-05
KPAF4	pp	Tb11.02.5100	6.29e-05
KPAF4	pp	Tb927.5.3360	8.56e-05
KPAF4	pp	Tb927.5.3980	9.15e-05
KPAF4	pp	Tb09.160.5050	0.000225
KPAF4	pp	Tb927.6.3350	6.72e-05
KPAF4	pp	Tb927.8.4860	5.23e-05
KPAF4	pp	Tb927.10.8940	8.81e-05
KPAF4	pp	Tb927.3.970	0.000101
KPAF4	pp	Tb11.02.1110	0.000184
KPAF4	pp	Tb927.3.820	0.00018
KPAF4	pp	Tb927.3.5020	2.57e-05
KPAF4	pp	Tb927.6.2140	0.000139
KPAF4	pp	Tb927.1.3030	8.41e-05
KPAF4	pp	Tb11.01.2170	0.000188
KPAF4	pp	Tb927.2.4240	9.83e-05
KPAF4	pp	Tb11.01.2840	0.000107
KPAF4	pp	Tb11.01.6285	0.000244
KPAF4	pp	Tb11.55.0016	4.28e-05
KPAF4	pp	Tb11.01.7140	9.08e-05
KPAF4	pp	Tb927.10.12000	0.000255
KPAF4	pp	Tb11.52.0011	3.5e-05
KPAF4	pp	Tb927.6.1410	0.00011
KPAF4	pp	Tb11.01.0355	0.000234
KPAF4	pp	Tb09.160.2550	0.000126
KPAF4	pp	Tb927.7.6800	7.18e-05
KPAF4	pp	Tb927.8.3170	3.32e-05
KPAF4	pp	Tb11.02.3800	4.33e-05
KPAF4	pp	Tb11.01.6180	6.44e-05
KPAF4	pp	Tb927.6.2290	2.9e-05
KPAF4	pp	Tb927.6.1680	4.86e-05
KPAF4	pp	Tb927.8.4550	0.000139
KPAF4	pp	Tb927.10.13770	0.000232
KPAF4	pp	Tb927.7.1370	4.36e-05
KPAF4	pp	Tb927.6.4040	0.000107
KPAF4	pp	Tb11.18.0007	6.63e-05
KPAF4	pp	Tb927.10.5440	4.93e-05
KPAF4	pp	Tb927.10.1440	0.000121
KPAF4	pp	Tb11.01.8230	2.55e-05
KPAF4	pp	Tb927.3.2260	0.000114
KPAP1	pp	KPAP1	0.00397008
KPAP1	pp	Tb927.2.4400	0.000496709
KPAP1	pp	Tb11.02.2710	0.000526777
KPAP1	pp	Tb927.8.5200	0.000267916
KPAP1	pp	KPAF3	0.000463333
KPAP1	pp	Tb11.01.6710	0.000428035
KPAP1	pp	KRIPP1	0.000515998
KPAP1	pp	Tb09.211.2430	0.000671686
KPAP1	pp	LSU-600	0.000748695
KPAP1	pp	Tb11.01.7510	0.00050716
KPAP1	pp	Tb11.01.1910	0.000305144
KPAP1	pp	Tb11.47.0024	0.000427412
KPAP1	pp	Tb09.160.4750	0.000545675
KPAP1	pp	Tb927.7.3050	0.00028879
KPAP1	pp	REMC4	0.000367331
KPAP1	pp	Tb11.01.2340	0.000961682
KPAP1	pp	Tb927.3.5240	0.000525082
KPAP1	pp	Tb11.02.1410	0.000282956
KPAP1	pp	Tb927.5.4040	0.000371294
KPAP1	pp	Tb11.02.3810	0.000808403
KPAP1	pp	GRBC4	0.0002651
KPAP1	pp	Tb927.6.2010	0.000542801
KPAP1	pp	Tb927.5.3980	0.000732074
KPAP1	pp	KRIT1	0.000629475
KPAP1	pp	Tb927.1.1200	0.000596321
KPAP1	pp	Tb09.160.5240	0.000555751
KPAP1	pp	Tb927.10.6300	0.00057955
KPAP1	pp	Tb927.10.13360	0.00055931
KPAP1	pp	L3	0.000509209
KPAP1	pp	Tb927.3.970	0.000706352
KPAP1	pp	Tb927.7.6800	0.000670447
KPAP1	pp	KRIPP2	0.000232854
KPAP1	pp	KRIPP5	0.000655179
KPAP1	pp	Tb11.01.6620	0.000427938
KPAP1	pp	Tb927.10.14860	0.000287647
KPAP1	pp	Tb09.211.3000	0.000470164
KPAP1	pp	S17	0.000617943
KPAP1	pp	Tb11.02.0860	0.000204169
KPAP1	pp	Tb927.4.4600	0.00067203
KPAP1	pp	GRBC6	0.000363642
KPAP1	pp	Tb927.6.1250	0.000368943
KPAP1	pp	Tb927.10.6850	0.000541726
KPAP1	pp	Tb927.10.12050	0.000595747
KPAP1	pp	Tb927.7.2990	0.000562232
KPAP1	pp	Tb927.3.1710	0.000454684
KPAP1	pp	Tb927.6.4040	0.000714041
KPAP1	pp	Tb927.10.10400	0.00050174
KPAP1	pp	Tb927.5.1790	0.000264044
KPAP1	pp	Tb927.7.7010	0.00104851
KPAP1	pp	PAMC1	0.00025311
KPAP1	pp	Tb927.3.5020	0.000115488
KPAP1	pp	PAMC2	0.000339875
KPAP1	pp	Tb11.02.4810	0.000264088
KPAP1	pp	Tb927.5.3360	0.000385207
KPAP1	pp	Tb11.02.2250	0.000107218
KPAP1	pp	Tb927.8.5860	0.000513389
KPAP1	pp	Tb09.211.4511	0.00162505
KPAP1	pp	Tb927.4.2080	0.000162084
KPAP1	pp	Tb927.6.2230	0.000196209
KPAP1	pp	LSU-4710	0.000500079
KPAP1	pp	Tb927.10.3580	0.000477364
KPAP1	pp	Tb927.7.1640	0.000259523
KPAP1	pp	Tb927.6.2290	0.000154806
KPAP1	pp	Tb927.7.1370	0.000232465
KPAP1	pp	Tb927.7.3510	0.000283454
KPAP1	pp	Tb927.8.3170	0.000176858
KPAP1	pp	Tb927.10.6090	0.000208043
KPAP1	pp	Tb927.3.4920	0.000374374
KPAP1	pp	Tb927.5.3410	0.000516414
KPAP1	pp	Tb11.01.1840	0.00074195
KPAP1	pp	GRBC1	0.000304493
KPAP1	pp	Tb11.01.2620	0.000338821
KPAP1	pp	Tb927.6.2080	0.000348685
KPAP1	pp	Tb927.6.4200	0.000239253
KPAP1	pp	Tb927.8.3110	0.000299058
KPAP1	pp	Tb927.7.3100	0.000215186
KPAP1	pp	Tb927.5.500	9.76581e-05
KPAP1	pp	Tb927.10.11350	0.000899977
KPAP1	pp	Tb11.01.3300	0.000468422
KPAP1	pp	REMC5A	0.000149396
KPAP1	pp	Tb927.2.4740	0.000373255
KPAP1	pp	Tb09.211.0950	0.000140859
KPAP1	pp	Tb927.7.2760	0.000468949
KPAP1	pp	Tb11.52.0011	0.00017523
KPAP1	pp	GRBC2	0.000252431
KPAP1	pp	Tb09.160.3800	0.00043892
KPAP1	pp	Tb927.1.3010	0.000318517
KPAP1	pp	Tb11.01.1300	0.000203197
KPAP1	pp	Tb927.10.3250	0.000368169
KPAP1	pp	Tb927.6.4080	0.000525554
KPAP1	pp	Tb09.211.4580	0.000221358
KPAP1	pp	Tb927.10.12000	0.00110425
KPAP1	pp	Tb927.10.15830	0.000445087
KPAP1	pp	Tb927.5.1510	0.000366567
KPAP1	pp	Tb927.8.1880	0.000585857
KPAP1	pp	Tb927.6.5030	0.000185052
KPAP1	pp	Tb927.2.2210	0.00010577
KPAP1	pp	KPAF1	0.000104908
KPAP1	pp	Tb927.10.3510	6.06615e-05
KPAP1	pp	Tb927.10.7380	0.000302218
KPAP1	pp	Tb11.01.3500	0.000421406
KPAP1	pp	Tb927.7.4140	0.000575473
KPAP1	pp	Tb927.3.2260	0.000454167
KPAP1	pp	PAMC3	0.000305612
KPAP1	pp	Tb11.02.5670	0.000544492
KPAP1	pp	KRPP6	0.00016034
KPAP1	pp	Tb927.2.6100	0.000225225
KPAP1	pp	Tb927.5.3110	0.000449536
KPAP1	pp	Tb927.10.8940	0.000242294
KPAP1	pp	Tb927.10.10830	0.000339459
KPAP1	pp	Tb11.02.5100	0.000173023
KPAP1	pp	Tb11.39.0010	0.000192616
KPAP1	pp	Tb11.03.0260	0.000382262
KPAP1	pp	Tb09.244.2800	0.000203078
KPAP1	pp	Tb927.5.4120	0.000492825
KPAP1	pp	Tb927.10.7880	0.000143201
KPAP1	pp	Tb11.01.6770	0.000140005
KPAP1	pp	Tb927.6.4560	0.000233083
KPAP1	pp	GRBC3	0.000168894
KPAP1	pp	Tb09.211.3900	0.000154569
KPAP1	pp	Tb927.10.2100	0.000224004
KPAP1	pp	Tb927.10.15650	0.000169717
KPAP1	pp	Tb927.8.2760	0.000210889
KPAP1	pp	Tb927.10.9350	0.000106065
KPAP1	pp	Tb11.01.2200	0.000157045
KPAP1	pp	Tb09.160.1280	0.000130337
KPAP1	pp	Tb927.3.2670	0.000346732
KPAP1	pp	Tb11.01.1930	0.000410625
KPAP1	pp	Tb11.01.0610	0.000164851
KPAP1	pp	Tb927.6.4930	0.000332764
KPAP1	pp	Tb11.01.1500	0.000137267
KPAP1	pp	Tb927.4.1530	9.17436e-05
KPAP1	pp	Tb927.10.13300	0.000305983
KPAP1	pp	Tb927.4.1070	0.000411531
KPAP1	pp	Tb927.10.2190	0.000289412
KPAP1	pp	Tb09.160.5060	0.000241601
KPAP1	pp	Tb927.4.3690	0.000206067
KPAP1	pp	Tb927.10.8620	0.000475141
KPAP1	pp	Tb927.10.2800	0.000530822
KPAP1	pp	Tb927.10.11370	0.000562667
KPAP1	pp	Tb927.10.13770	0.000772457
KPAP1	pp	Tb927.5.2150	0.000149803
KPAP1	pp	Tb927.10.11340	5.7793e-05
KPAP1	pp	Tb09.160.5220	6.39168e-05
KPAP1	pp	Tb927.10.8730	0.000176897
KPAP1	pp	Tb11.18.0009	0.000129999
KPAP1	pp	Tb927.3.770	0.000424282
KPAP1	pp	Tb11.01.2370	0.000211952
KPAP1	pp	Tb11.02.1340	5.12655e-05
KPAP1	pp	Tb927.6.3350	0.000151188
KPAP1	pp	Tb927.7.3960	0.000470458
KPAP1	pp	Tb927.7.2620	0.000260493
KPAP1	pp	Tb927.8.5280	0.00027881
KPAP1	pp	Tb927.10.14490	0.000173007
KPAP1	pp	Tb927.5.770	0.00010474
KPAP1	pp	Tb11.01.1600	0.000354421
KPAP1	pp	Tb09.160.2000	0.000172581
KPAP1	pp	GRBC5	0.000230655
KPAP1	pp	MRP2	0.000318643
KPAP1	pp	KPAF2	0.000110348
KPAP1	pp	Tb927.8.1430	0.000402716
KPAP1	pp	Tb927.10.1870	0.000369539
KPAP1	pp	Tb927.6.2420	0.000315588
KPAP1	pp	Tb927.5.1720	0.00011513
KPAP1	pp	REMC5	6.81066e-05
KPAP1	pp	Tb927.8.6800	0.000108255
KPAP1	pp	Tb11.55.0016	7.49175e-05
KPAP1	pp	Tb927.8.4400	9.21854e-05
KPAP1	pp	Tb11.01.6840	9.05042e-05
KPAP1	pp	Tb927.6.4580	0.000617012
KPAP1	pp	Tb11.01.0600	9.86673e-05
KPAP1	pp	Tb927.4.1370	0.000396742
KPAP1	pp	Tb927.10.13820	0.000234001
KPAP1	pp	Tb09.211.4510	0.000209163
KPAP1	pp	Tb927.3.820	0.000315678
KPAP1	pp	Tb09.211.0230	0.000278725
KPAP1	pp	Tb11.01.8650	3.05889e-05
KPAP1	pp	Tb927.5.2810	0.000344441
KPAP1	pp	Tb09.160.5050	0.000393124
KPAP1	pp	Tb927.3.4130	0.000303806
KPAP1	pp	Tb11.02.0210	0.000137558
KPAP1	pp	Tb927.5.3640	0.000228455
KPAP1	pp	Tb11.01.8230	5.95719e-05
KPAP1	pp	Tb927.10.900	0.000313185
KPAP1	pp	Tb927.7.3550	4.34261e-05
KPAP1	pp	Tb927.6.2180	0.000210653
KPAP1	pp	Tb927.10.15750	3.03426e-05
KPAP1	pp	Tb927.5.4080	0.00010315
KPAP1	pp	Tb09.211.2670	0.000141631
KPAP1	pp	Tb927.8.5020	0.000118654
KPAP1	pp	Tb927.5.560	0.000103883
KPAP1	pp	Tb927.7.5660	9.21093e-05
KPAP1	pp	Tb09.211.3800	8.95834e-05
KPAP1	pp	Tb11.01.3490	0.000216733
KPAP1	pp	Tb11.01.0130	0.000210113
KPAP1	pp	Tb11.02.2230	0.000120864
KPAP1	pp	Tb11.02.4680	0.000226297
KPAP1	pp	Tb11.01.2170	0.000282504
KPAP1	pp	Tb927.4.3070	0.00011666
KPAP1	pp	Tb11.02.3800	8.65701e-05
KPAP1	pp	Tb927.6.1440	0.000172396
KPAP1	pp	Tb927.4.2790	9.55251e-05
KPAP1	pp	Tb927.1.1600	3.56455e-05
KPAP1	pp	Tb927.8.4860	7.83895e-05
KPAP1	pp	Tb927.7.4200	0.000154387
KPAP1	pp	Tb927.7.3240	0.000311116
KPAP1	pp	Tb927.4.5170	0.000347723
KPAP1	pp	Tb927.10.5000	0.000208821
KPAP1	pp	Tb927.1.4340	6.43913e-05
KPAP1	pp	Tb11.01.5460	0.000162901
KPAP1	pp	MERS1	0.000112621
KPAP1	pp	Tb927.8.4550	0.000231633
KPAP1	pp	Tb11.01.2720	0.00013569
KPAP1	pp	Tb11.02.0770	2.73393e-05
KPAP1	pp	Tb927.5.2070	7.27193e-05
KPAP1	pp	Tb927.2.4000	5.13375e-05
KPAP1	pp	Tb11.01.2800	0.000120038
KPAP1	pp	Tb11.02.1110	0.000229556
KPAP1	pp	Tb927.3.3300	5.60544e-05
KPAP1	pp	GRBC7	0.000268128
KPAP1	pp	Tb927.10.7080	8.04934e-05
KPAP1	pp	Tb09.160.2550	0.00020972
KPAP1	pp	Tb927.10.12250	5.78223e-05
KPAP1	pp	Tb927.1.4310	2.72086e-05
KPAP1	pp	Tb11.01.0500	0.000224663
KPAP1	pp	Tb927.10.5620	0.000121739
KPAP1	pp	Tb927.2.4240	0.000122892
KPAP1	pp	Tb927.8.4580	8.608e-05
KPAP1	pp	Tb927.3.4030	3.69672e-05
KPAP1	pp	Tb927.10.770	7.23358e-05
KPAP1	pp	Tb927.1.1210	0.000295812
KPAP1	pp	Tb927.10.11260	0.000223368
KPAP1	pp	Tb927.4.930	0.000198564
KPAP1	pp	Tb11.03.0660	0.000114528
KPAP1	pp	Tb927.6.1220	7.65223e-05
KPAP1	pp	Tb927.5.680	7.66117e-05
KPAP1	pp	Tb11.46.0011	8.79115e-05
KPAP1	pp	Tb927.10.12390	0.000134867
KPAP1	pp	REMC3	6.61318e-05
KPAP1	pp	Tb09.244.2570	3.50949e-05
KPAP1	pp	Tb09.211.2530	9.62652e-05
KPAP1	pp	Tb927.10.11820	0.000102373
KPAP1	pp	Tb11.01.7140	0.000121117
KPAP1	pp	Tb927.3.5300	0.000194377
KPAP1	pp	Tb927.5.2270	7.45281e-05
KPAP1	pp	Tb927.10.5820	3.66177e-05
KPAP1	pp	Tb927.2.4460	5.90372e-05
KPAP1	pp	Tb09.160.3220	2.71847e-05
KPAP1	pp	Tb927.5.4400	8.4691e-05
KPAP1	pp	Tb927.8.3300	5.13528e-05
KPAP1	pp	Tb927.6.2140	0.000139028
KPAP1	pp	Tb11.01.6285	0.000244382
KPAP1	pp	Tb927.4.3020	2.51234e-05
KPAP1	pp	Tb927.7.2390	3.88878e-05
KPAP1	pp	Tb927.7.4100	7.05204e-05
KPAP1	pp	Tb927.7.870	9.86848e-05
KPAP1	pp	Tb11.01.7790	5.88861e-05
KPAP1	pp	Tb11.01.2920	0.000199468
KPAP1	pp	Tb11.01.0355	0.000312349
KPAP1	pp	Tb927.4.2910	4.6502e-05
KPAP1	pp	Tb927.7.850	8.14202e-05
KPAP1	pp	Tb927.8.6110	5.48742e-05
KPAP1	pp	Tb927.7.5740	4.7248e-05
KPAP1	pp	Tb927.4.2720	3.58686e-05
KPAP1	pp	Tb927.3.3200	7.62234e-05
KPAP1	pp	Tb09.211.2600	8.70266e-05
KPAP1	pp	Tb11.03.0960	5.64372e-05
KPAP1	pp	Tb927.1.4230	6.01675e-05
KPAP1	pp	Tb927.3.1860	3.60766e-05
KPAP1	pp	Tb927.4.1810	0.000230507
KPAP1	pp	Tb927.6.610	4.6181e-05
KPAP1	pp	Tb927.5.1690	5.81164e-05
KPAP1	pp	Tb927.3.2080	9.78445e-05
KPAP1	pp	Tb11.02.1550	0.00010028
KPAP1	pp	Tb927.10.2560	9.03922e-05
KPAP1	pp	Tb927.7.630	0.000106426
KPAP1	pp	Tb11.52.0006	2.1588e-05
KPAP1	pp	Tb927.8.3230	4.62999e-05
KPAP1	pp	Tb927.8.3590	4.15275e-05
KPAP1	pp	Tb11.02.5780	6.25137e-05
KPAP1	pp	Tb927.10.13810	0.000231573
KPAP1	pp	Tb927.7.5330	3.61443e-05
KPAP1	pp	Tb927.3.3050	2.67752e-05
KPAP1	pp	Tb11.12.0014	9.79685e-05
KPAP1	pp	Tb927.10.3610	5.5571e-05
KPAP1	pp	Tb927.7.3460	5.96976e-05
KPAP1	pp	Tb927.7.5280	1.36228e-05
KPAP1	pp	Tb927.7.5320	3.59574e-05
KPAP1	pp	REMC1	4.9142e-05
KPAP1	pp	Tb927.7.4210	0.00022357
KPAP1	pp	Tb927.8.4960	1.87162e-05
KPAP1	pp	Tb927.10.14500	8.102e-05
KPAP1	pp	Tb11.01.1850	6.47001e-05
KPAP1	pp	Tb927.8.6040	0.000111529
KPAP1	pp	Tb927.10.8890	0.000127639
KPAP1	pp	KPAF4	6.99177e-05
KPAP1	pp	Tb927.3.1120	0.00012292
KPAP1	pp	Tb11.18.0007	6.62989e-05
KPAP1	pp	Tb927.7.1200	6.14646e-05
KPAP1	pp	Tb11.01.8770	2.72427e-05
KPAP1	pp	Tb927.4.4610	8.66381e-05
KPAP1	pp	Tb11.46.0012	0.000120972
KPAF1	pp	KPAF1	0.00539401
KPAF1	pp	KPAF2	0.000731057
KPAF1	pp	Tb927.3.4920	0.000795545
KPAF1	pp	Tb927.10.13360	0.000520737
KPAF1	pp	Tb927.8.6110	0.000310954
KPAF1	pp	Tb11.01.2800	0.00038412
KPAF1	pp	Tb927.10.14490	0.000302762
KPAF1	pp	Tb11.02.1340	7.40502e-05
KPAF1	pp	Tb927.8.5200	5.95369e-05
KPAF1	pp	Tb11.01.7510	0.000138316
KPAF1	pp	Tb11.01.2490	9.87661e-05
KPAF1	pp	Tb927.8.4580	0.00017216
KPAF1	pp	Tb927.6.2010	0.000169625
KPAF1	pp	Tb11.02.1860	0.000192757
KPAF1	pp	Tb09.160.2250	0.000397665
KPAF1	pp	Tb927.7.2390	8.74975e-05
KPAF1	pp	Tb11.02.2710	6.68924e-05
KPAF1	pp	Tb927.7.3050	6.07979e-05
KPAF1	pp	Tb11.01.0610	0.000131881
KPAF1	pp	Tb11.02.1190	0.00013075
KPAF1	pp	REMC5A	7.96776e-05
KPAF1	pp	Tb11.01.1910	5.81226e-05
KPAF1	pp	Tb927.10.8730	0.000157241
KPAF1	pp	Tb09.211.2530	0.000168464
KPAF1	pp	Tb11.39.0010	0.000122574
KPAF1	pp	Tb927.10.3570	7.04098e-05
KPAF1	pp	KRIPP1	7.37139e-05
KPAF1	pp	Tb11.02.0770	3.8275e-05
KPAF1	pp	Tb927.6.2230	6.92504e-05
KPAF1	pp	Tb927.3.5240	9.0014e-05
KPAF1	pp	Tb927.6.1440	0.000172396
KPAF1	pp	Tb09.211.2430	8.22473e-05
KPAF1	pp	Tb11.01.1500	8.23601e-05
KPAF1	pp	Tb09.160.4750	7.98549e-05
KPAF1	pp	Tb927.10.6300	0.000119907
KPAF1	pp	LSU-600	9.55781e-05
KPAF1	pp	Tb927.5.2150	8.32236e-05
KPAF1	pp	LSU-4710	0.000147082
KPAF1	pp	Tb927.8.5860	0.000142608
KPAF1	pp	Tb11.47.0024	5.08824e-05
KPAF1	pp	Tb927.7.5110	8.01687e-05
KPAF1	pp	Tb927.4.4600	0.000160007
KPAF1	pp	Tb927.10.3580	0.000140401
KPAF1	pp	LSU-2340	0.000126537
KPAF1	pp	Tb927.5.3980	0.000114387
KPAF1	pp	Tb927.2.4400	3.65227e-05
KPAF1	pp	Tb11.02.4680	0.000188581
KPAF1	pp	Tb09.211.4511	0.000451402
KPAF1	pp	Tb11.02.3810	9.79883e-05
KPAF1	pp	Tb927.5.1230	6.83002e-05
KPAF1	pp	Tb927.8.2240	7.56102e-05
KPAF1	pp	Tb927.10.14860	4.79412e-05
KPAF1	pp	Tb11.01.0130	0.000140075
KPAF1	pp	L3	7.27442e-05
KPAF1	pp	Tb927.5.560	6.92554e-05
KPAF1	pp	Tb927.2.4240	9.83137e-05
KPAF1	pp	Tb09.211.4400	8.17496e-05
KPAF1	pp	Tb11.02.4810	5.86861e-05
KPAF1	pp	Tb927.10.10400	0.00010563
KPAF1	pp	Tb11.02.0130	4.71332e-05
KPAF1	pp	Tb927.7.2990	0.000112446
KPAF1	pp	KPAF3	3.4321e-05
KPAF1	pp	Tb09.211.3000	7.83607e-05
KPAF1	pp	Tb927.3.2080	0.000130459
KPAF1	pp	Tb927.10.4080	3.14718e-05
KPAF1	pp	Tb927.10.12000	0.000339769
KPAF1	pp	Tb11.01.6620	6.84701e-05
KPAF1	pp	Tb927.1.4230	6.01675e-05
KPAF1	pp	Tb927.5.4040	3.18252e-05
KPAF1	pp	Tb927.6.4080	0.000121282
KPAF1	pp	Tb927.8.1880	0.000135198
KPAF1	pp	S17	8.42649e-05
KPAF1	pp	MRP2	0.000119491
KPAF1	pp	Tb927.10.770	4.34015e-05
KPAF1	pp	Tb927.7.2790	3.78292e-05
KPAF1	pp	Tb927.10.430	7.21407e-05
KPAF1	pp	Tb11.01.0500	0.000134798
KPAF1	pp	Tb11.01.2650	5.69176e-05
KPAF1	pp	Tb09.211.2720	8.32355e-05
KPAF1	pp	Tb927.5.2930	6.92703e-05
KPAF1	pp	Tb927.6.2180	0.000105326
KPAF1	pp	KRIT1	6.09169e-05
KPAF1	pp	KRIPP5	7.55976e-05
KPAF1	pp	Tb927.5.3410	9.68276e-05
KPAF1	pp	Tb927.3.4030	2.21803e-05
KPAF1	pp	Tb927.6.4700	7.93802e-05
KPAF1	pp	Tb927.1.1210	0.000177487
KPAF1	pp	Tb927.5.4150	7.04394e-05
KPAF2	pp	KPAF2	0.00376563
KPAF2	pp	KPAF1	0.00180966
KPAF2	pp	Tb927.3.4920	0.000959334
KPAF2	pp	Tb927.6.2010	0.000610651
KPAF2	pp	Tb927.8.6110	0.000585325
KPAF2	pp	LSU-600	0.000446031
KPAF2	pp	L3	0.000472837
KPAF2	pp	Tb11.02.3810	0.000538936
KPAF2	pp	Tb11.55.0010	0.000324508
KPAF2	pp	KRIPP5	0.000453586
KPAF2	pp	Tb11.01.6620	0.000308115
KPAF2	pp	Tb927.10.14860	0.000191765
KPAF2	pp	Tb11.02.2250	8.93483e-05
KPAF2	pp	Tb927.7.210	0.000234892
KPAF2	pp	Tb11.01.1840	0.000695578
KPAF2	pp	Tb927.5.3980	0.00034316
KPAF2	pp	Tb927.7.2990	0.000421674
KPAF2	pp	Tb927.10.12050	0.000417023
KPAF2	pp	KRIT1	0.000284279
KPAF2	pp	Tb11.02.4810	0.00019073
KPAF2	pp	Tb927.10.7380	0.000302218
KPAF2	pp	Tb927.8.1880	0.000540791
KPAF2	pp	Tb09.160.5050	0.000673926
KPAF2	pp	Tb927.6.4200	0.000175452
KPAF2	pp	Tb927.10.11350	0.000659983
KPAF2	pp	Tb927.3.1710	0.000250076
KPAF2	pp	Tb11.01.0500	0.000494258
KPAF2	pp	Tb09.160.5240	0.000203775
KPAF2	pp	Tb927.6.3350	0.000184786
KPAF2	pp	Tb11.03.0260	0.000382262
KPAF2	pp	Tb927.5.3360	0.000235404
KPAF2	pp	Tb927.7.3960	0.000522731
KPAF2	pp	Tb927.4.4600	0.000320014
KPAF2	pp	Tb927.2.4400	7.30454e-05
KPAF2	pp	Tb927.10.11370	0.000562667
KPAF2	pp	LSU-4710	0.000264748
KPAF2	pp	REMC4d	8.70492e-05
KPAF2	pp	Tb11.01.3500	0.000316055
KPAF2	pp	Tb927.10.13360	0.000173579
KPAF2	pp	Tb927.6.4040	0.000321318
KPAF2	pp	Tb927.10.10830	0.000246879
KPAF2	pp	Tb927.8.5860	0.000228173
KPAF2	pp	REMC5A	7.96776e-05
KPAF2	pp	Tb11.01.2340	0.000202459
KPAF2	pp	Tb927.7.6800	0.000167612
KPAF2	pp	Tb927.3.820	0.000315678
KPAF2	pp	Tb927.10.6300	0.000139891
KPAF2	pp	Tb927.10.13810	0.000540336
KPAF2	pp	MERS1	0.000135146
KPAF2	pp	Tb927.7.1370	8.71745e-05
KPAF2	pp	Tb11.01.1930	0.000246375
KPAF2	pp	Tb927.5.3110	0.000245201
KPAF2	pp	Tb927.6.2420	0.000236691
KPAF2	pp	Tb11.01.1600	0.000265816
KPAF2	pp	Tb927.10.13770	0.000463474
KPAF2	pp	Tb11.47.0024	5.08824e-05
KPAF2	pp	Tb927.8.5280	0.000174256
KPAF2	pp	Tb927.6.4580	0.000440723
KPAF2	pp	Tb927.1.4230	0.000100279
KPAF2	pp	GRBC2	9.01538e-05
KPAF2	pp	Tb927.5.3410	0.000161379
KPAF2	pp	Tb927.10.15830	0.000171187
KPAF2	pp	Tb09.160.5320	0.000121216
KPAF2	pp	Tb11.01.7510	4.61054e-05
KPAF2	pp	Tb927.6.4080	0.000161709
KPAF2	pp	Tb11.01.7140	0.000121117
KPAF2	pp	Tb11.02.2710	3.34462e-05
KPAF2	pp	Tb927.7.4140	0.000191824
KPAF2	pp	Tb09.160.2250	0.00017674
KPAF2	pp	PAMC2	7.55277e-05
KPAF2	pp	Tb927.8.3170	4.42145e-05
KPAF2	pp	Tb11.01.4740	6.53472e-05
KPAF2	pp	Tb09.211.2430	5.48316e-05
KPAF2	pp	Tb927.10.2560	0.000120523
KPAF2	pp	Tb927.6.1440	0.000114931
KPAF2	pp	Tb927.7.3050	3.03989e-05
KPAF2	pp	GRBC7	0.000214503
KPAF2	pp	Tb927.10.6850	0.000108345
KPAF2	pp	Tb09.160.4750	5.32366e-05
KPAF2	pp	Tb11.01.6285	0.000244382
KPAF2	pp	Tb09.160.2000	6.47178e-05
KPAF2	pp	Tb927.7.3510	5.31476e-05
KPAF2	pp	GRBC1	5.70925e-05
KPAF2	pp	Tb11.02.3130	4.75285e-05
KPAF2	pp	Tb927.4.1070	0.000123459
KPAF2	pp	PAMC3	7.64029e-05
KPAF2	pp	Tb927.8.3560	2.92802e-05
KPAF2	pp	Tb11.01.2620	6.35289e-05
KPAF2	pp	Tb927.5.4040	3.18252e-05
KPAF2	pp	Tb927.5.4120	0.000134407
KPAF2	pp	Tb11.02.1110	0.000137733
KPAF2	pp	Tb927.10.2090	7.93483e-05
KPAF2	pp	Tb09.211.0230	0.000119453
KPAF3	pp	KPAF3	0.000866953
KPAF3	pp	GRBC4	0.000207297
KPAF3	pp	Tb927.2.4400	0.000160819
KPAF3	pp	Tb927.11.11010	0.000480769
KPAF3	pp	Tb11.v5.0394	0.00010343
KPAF3	pp	REMC5A	0.000189432
KPAF3	pp	REMC5	0.000185005
KPAF3	pp	REMC4	0.000174081
KPAF3	pp	GRBC6	0.000294627
KPAF3	pp	KRIPP1	0.000179136
KPAF3	pp	PAMC1	0.000213333
KPAF3	pp	GRBC2	0.000270758
KPAF3	pp	Tb927.7.2390	0.000145914
KPAF3	pp	Tb927.8.7990	2.72628e-05
KPAF3	pp	Tb927.4.1500	5.7923e-05
KPAF3	pp	Tb927.8.5200	6.45482e-05
KPAF3	pp	KPAF1	0.000113736
KPAF3	pp	Tb927.7.3050	9.88593e-05
KPAF3	pp	GRBC1	0.000228571
KPAF3	pp	PAMC2	0.000226843
KPAF3	pp	L3	0.000218182
KPAF3	pp	GRBC3	0.000207547
KPAF3	pp	Tb927.10.2110	0.000224033
KPAF3	pp	Tb927.7.3030	0.000309859
KPAF3	pp	Tb927.11.7960	0.000188356
KPAF3	pp	KRIPP2	9.49094e-05
KPAF3	pp	Tb927.5.4040	0.000116773
KPAF3	pp	Tb927.9.7170	0.000204082
KPAF3	pp	Tb927.11.5060	9.20502e-05
KPAF3	pp	LSU-600	0.00015949
KPAF3	pp	Tb927.11.10150	7.26744e-05
KPAF3	pp	Tb927.11.11630	0.000350877
KPAF3	pp	Tb927.9.6510	0.000133156
KPAF3	pp	Tb927.8.3170	0.000110619
KPAF3	pp	LSU-2340	0.000227848
KPAF3	pp	Tb927.5.3980	0.00020595
KPAF3	pp	Tb927.1.1200	0.000178926
KPAF3	pp	KRIT1	0.000182927
KPAF3	pp	Tb927.11.1630	9.63597e-05
KPAF3	pp	Tb927.6.2380	0.000110294
KPAF3	pp	Tb927.6.2230	0.000103926
KPAF3	pp	Tb927.9.11120	0.000123457
KPAF3	pp	Tb927.5.3360	0.000192719
KPAF3	pp	Tb927.7.3550	6.51702e-05
KPAF3	pp	Tb927.9.6670	3.18471e-05
KPAF3	pp	Tb927.10.8620	0.000380952
KPAF3	pp	REMC1	0.000131148
KPAF3	pp	KRIPP5	0.000201511
KPAF3	pp	REMC3	0.00013245
KPAF3	pp	Tb927.9.11220	0.000192771
KPAF3	pp	Tb927.7.2760	0.00025
KPAF3	pp	Tb927.10.1870	0.00037037
KPAF3	pp	Tb927.11.3290	4.81348e-05
KPAF3	pp	Tb927.11.5100	8.23893e-05
KPAF3	pp	Tb927.11.10080	0.000324074
KPAF3	pp	Tb927.11.1250	7.12831e-05
KPAF3	pp	Tb927.11.15850	8.07382e-05
KPAF3	pp	Tb927.10.8940	0.000154185
KPAF3	pp	Tb927.11.3980	0.000122807
KPAF3	pp	KPAF2	9.65517e-05
KPAF3	pp	Tb927.11.8870	0.000115512
KPAF3	pp	Tb927.5.560	0.000121317
KPAF3	pp	Tb927.10.1930	9.42127e-05
KPAF3	pp	Tb927.7.5280	3.18037e-05
KPAF3	pp	Tb927.1.4230	0.000140562
KPAF3	pp	Tb927.3.5010	0.000299145
KPAF3	pp	Tb927.4.1070	0.000246914
KPAF3	pp	Tb927.10.7380	0.000151134
KPAF3	pp	Tb927.10.8730	0.00011811
KPAF3	pp	Tb927.6.2010	0.000101868
KPAF3	pp	Tb927.9.11280	0.000168539
KPAF3	pp	Tb927.10.14860	7.19424e-05
KPAF3	pp	Tb927.10.6850	0.000162602
KPAF3	pp	Tb927.4.4600	0.000192308
KPAF3	pp	Tb927.7.3510	0.000106383
KPAF3	pp	Tb927.11.4650	3.57782e-05
KPAF3	pp	Tb927.6.2240	0.000134228
KPAF3	pp	Tb927.10.6090	7.80234e-05
KPAF3	pp	Tb927.11.11130	0.0003
KPAF3	pp	Tb927.9.13880	0.00045045
KPAF3	pp	Tb927.10.430	0.000120192
KPAF3	pp	Tb927.1.3010	0.000122549
KPAF3	pp	Tb927.10.11370	0.000280899
KPAF3	pp	Tb927.5.2810	0.000246305
KPAF3	pp	REMC2	5.18135e-05
KPAF3	pp	MERS1	0.000112613
KPAF3	pp	Tb927.6.4200	9.92063e-05
KPAF3	pp	Tb927.11.6980	7.34214e-05
KPAF3	pp	Tb927.10.10830	0.000154321
KPAF3	pp	Tb927.3.5300	0.000242718
KPAF3	pp	Tb927.5.1790	6.9541e-05
KPAF3	pp	Tb927.11.12930	5.84795e-05
KPAF3	pp	Tb927.1.3310	0.000175439
KPAF3	pp	Tb927.11.15500	0.000151515
KPAF3	pp	Tb927.9.3990	0.000210084
KPAF3	pp	Tb927.8.5370	9.80392e-05
KPAF3	pp	Tb927.8.6110	9.15751e-05
KPAF3	pp	Tb927.3.5400	7.76398e-05
KPAF3	pp	Tb927.11.10170	0.000205761
KPAF3	pp	Tb927.8.5560	8.33333e-05
KPAF3	pp	Tb927.8.3230	7.71605e-05
KPAF3	pp	Tb927.11.2280	5.15464e-05
KPAF3	pp	Tb927.3.2630	5.86854e-05
KPAF3	pp	Tb927.11.17000	4.56204e-05
KPAF3	pp	Tb927.7.7010	0.000220994
KPAF3	pp	Tb927.11.6000	9.80392e-05
KPAF3	pp	Tb927.3.2670	0.000138889
KPAF3	pp	Tb927.10.11520	0.000298507
KPAF3	pp	Tb927.11.3640	0.000183486
KPAF3	pp	Tb927.10.4080	3.14961e-05
KPAF3	pp	Tb927.10.13770	0.000310078
KPAF3	pp	Tb927.6.4080	0.000161943
KPAF3	pp	Tb927.2.4890	9.95025e-05
KPAF3	pp	Tb927.7.6800	9.59233e-05
KPAF3	pp	Tb927.5.3110	0.000163265
KPAF3	pp	Tb927.6.1440	0.000133333
KPAF3	pp	Tb927.3.3520	8.40336e-05
KPAF3	pp	KPAP2	9.32401e-05
KPAF3	pp	Tb927.6.1250	7.02988e-05
KPAF3	pp	Tb927.10.9830	0.000232558
KPAF3	pp	Tb927.6.2080	8.7146e-05
KPAF3	pp	Tb927.11.11140	3.67647e-05
KPAF3	pp	Tb927.8.1880	0.00018018
KPAF3	pp	Tb927.11.8040	0.00018018
KPAF3	pp	Tb927.9.1910	0.000158103
KPAF3	pp	Tb927.8.1740	6.44122e-05
KPAF3	pp	Tb927.5.2150	6.66667e-05
KPAF3	pp	Tb927.8.2760	7.67754e-05
KPAF3	pp	Tb927.5.3730	5.89102e-05
KPAF3	pp	Tb927.10.13820	0.000133779
KPAF3	pp	Tb927.1.1390	0.000140845
KPAF3	pp	Tb927.11.13890	0.000130293
KPAF3	pp	Tb927.11.2530	4.71698e-05
KPAF3	pp	Tb927.10.12050	0.000119403
KPAF3	pp	KPAF4	6.99301e-05
KPAF3	pp	Tb927.5.4120	0.000134529
KPAF3	pp	PAMC3	7.65306e-05
KPAF3	pp	Tb927.10.15830	0.00010274
KPAF3	pp	Tb927.11.13270	9.96678e-05
KPAF3	pp	Tb927.10.2800	0.000159574
KPAF3	pp	Tb927.9.3640	0.000132743
KPAF3	pp	Tb927.7.3960	0.000157068
KPAF3	pp	Tb927.9.11880	5.88235e-05
KPAF3	pp	Tb927.11.9830	0.000132743
KPAF3	pp	Tb927.4.930	0.000139535
KPAF3	pp	Tb927.11.1850	5.25394e-05
KPAF3	pp	Tb927.7.4310	5.58659e-05
KPAF3	pp	Tb927.3.5600	9.52381e-05
KPAF3	pp	Tb927.11.870	0.000104167
KPAF3	pp	Tb927.4.2890	4.36681e-05
KPAF3	pp	Tb927.9.10470	6.41026e-05
KPAF3	pp	Tb927.11.480	6.88073e-05
KPAF3	pp	Tb927.6.1700	0.000135747
KPAF3	pp	Tb927.5.3410	9.67742e-05
KPAF3	pp	Tb927.5.2860	6.46552e-05
KPAF3	pp	Tb927.10.8800	4.47094e-05
KPAF3	pp	Tb927.7.870	7.40741e-05
KPAF3	pp	Tb927.7.630	0.000106383
MERS1	pp	MERS1	0.0117577
MERS1	pp	REMC4d	0.00146049
MERS1	pp	REMC4	0.00143066
MERS1	pp	REMC5A	0.00119516
MERS1	pp	REMC5	0.00112862
MERS1	pp	MERS3	0.00330978
MERS1	pp	MERS2	0.000653259
MERS1	pp	GRBC6	0.00109093
MERS1	pp	GRBC4	0.000472209
MERS1	pp	REMC1	0.000884556
MERS1	pp	RGG2	0.00141956
MERS1	pp	GRBC1	0.000837357
MERS1	pp	REMC3	0.000578653
MERS1	pp	REMC2	0.000352137
MERS1	pp	GRBC5	0.000893786
MERS1	pp	GRBC2	0.000540923
MERS1	pp	REH2	0.000119921
MERS1	pp	GRBC3	0.000445266
MERS1	pp	Tb927.6.2230	0.000288543
MERS1	pp	Tb927.2.4400	0.000153395
MERS1	pp	Tb927.3.1590	0.000275183
MERS1	pp	Tb09.160.5320	0.000484864
MERS1	pp	Tb927.8.5200	9.42667e-05
MERS1	pp	LSU-600	0.000286734
MERS1	pp	Tb927.7.3050	0.000129196
MERS1	pp	Tb11.01.1910	0.000101715
MERS1	pp	Tb927.5.4040	0.000148517
MERS1	pp	Tb11.47.0024	0.000132294
MERS1	pp	KRIPP8	0.000180028
MERS1	pp	KRIPP1	0.000126367
MERS1	pp	GRBC7	0.000643508
MERS1	pp	Tb09.160.4750	0.00015971
MERS1	pp	Tb927.4.3020	6.90894e-05
MERS1	pp	Tb09.160.5240	0.000203775
MERS1	pp	Tb09.211.3000	0.000195902
MERS1	pp	Tb927.6.1680	0.00016193
MERS1	pp	PAMC1	0.000133216
MERS1	pp	Tb927.10.5830	0.000150145
MERS1	pp	Tb927.5.3980	0.000205896
MERS1	pp	Tb927.10.10400	0.000211259
MERS1	pp	LSU-2340	0.000202459
MERS1	pp	Tb927.10.10280	2.98952e-05
MERS1	pp	Tb927.1.1200	0.000159019
MERS1	pp	Tb11.02.0130	9.42664e-05
MERS1	pp	Tb927.10.13360	0.000135006
MERS1	pp	Tb927.6.2140	0.0002433
MERS1	pp	S17	0.000196618
MERS1	pp	Tb11.01.2800	0.000168053
MERS1	pp	Tb09.211.2430	9.59552e-05
MERS1	pp	KRIT1	0.000142139
MERS1	pp	Tb927.2.2470	8.61063e-05
MERS1	pp	Tb927.10.8210	0.000111265
MERS1	pp	Tb11.01.6620	0.000119823
MERS1	pp	Tb11.01.0610	9.89108e-05
MERS1	pp	Tb927.6.4930	0.000199659
MERS1	pp	Tb927.10.8940	0.000132161
MERS1	pp	Tb927.10.6300	0.000119907
MERS1	pp	Tb927.7.6800	0.000143667
MERS1	pp	Tb927.6.1250	0.000105412
MERS1	pp	MRP2	0.000238982
MERS1	pp	KRIPP16	0.000188108
MERS1	pp	Tb927.6.4080	0.000242563
MERS1	pp	KRIPP14	0.000187369
MERS1	pp	Tb06.3A7.270	4.8448e-05
MERS1	pp	Tb927.6.4200	9.57013e-05
MERS1	pp	Tb11.02.3810	0.000122485
MERS1	pp	Tb927.8.5280	0.000174256
MERS1	pp	Tb11.01.1930	0.000205313
MERS1	pp	Tb927.10.3570	5.02927e-05
MERS1	pp	Tb927.10.2560	0.000150654
MERS1	pp	Tb11.02.5670	0.000226872
MERS1	pp	KPAF2	6.89676e-05
MERS1	pp	Tb927.7.2760	0.000156316
MERS1	pp	Tb927.7.2990	0.000140558
MERS1	pp	Tb927.10.6850	0.000135432
MERS1	pp	Tb927.3.1710	0.000113671
MERS1	pp	Tb09.211.4511	0.000451402
MERS1	pp	Tb927.2.6070	0.000158796
MERS1	pp	L3	7.27442e-05
MERS1	pp	Tb11.03.0180	9.20283e-05
MERS1	pp	Tb927.8.3110	7.97488e-05
MERS1	pp	Tb927.6.2010	6.78501e-05
MERS1	pp	Tb927.10.6090	5.20109e-05
MERS1	pp	Tb927.7.7010	0.00022074
MERS1	pp	Tb927.5.3410	0.000129103
MERS1	pp	Tb927.10.3580	0.000112321
MERS1	pp	Tb927.8.4550	0.000185306
MERS1	pp	Tb09.211.4510	0.000119522
MERS1	pp	Tb11.01.2170	0.000188336
MERS1	pp	PAMC2	7.55277e-05
MERS1	pp	Tb927.3.770	0.00018857
MERS1	pp	Tb927.6.2180	0.000140435
MERS1	pp	Tb927.10.13770	0.000308983
MERS1	pp	Tb927.6.920	2.79137e-05
MERS1	pp	Tb927.3.1820	0.00011796
MERS1	pp	Tb927.5.3110	0.000122601
MERS1	pp	Tb11.02.2250	1.78697e-05
MERS1	pp	KRIPP5	7.55976e-05
MERS1	pp	LSU-4710	8.82493e-05
MERS1	pp	Tb927.3.4030	2.21803e-05
MERS1	pp	Tb927.10.3250	8.4962e-05
MERS1	pp	Tb11.03.0260	0.000104253
MERS1	pp	Tb927.10.12050	8.9362e-05
MERS1	pp	Tb927.8.1880	0.000135198
MERS1	pp	MRP1	0.000129013
MERS1	pp	Tb927.10.13300	9.17948e-05
MERS1	pp	Tb927.5.2070	4.36316e-05
MERS1	pp	Tb927.10.5110	0.000126597
MERS1	pp	Tb927.5.1790	4.16912e-05
MERS1	pp	KRIPP9	3.31609e-05
MERS1	pp	Tb927.3.2260	0.000113542
MERS1	pp	Tb11.02.1110	0.000137733
MERS1	pp	Tb927.7.2620	8.68309e-05
MERS1	pp	Tb927.10.11520	0.00022352
MERS1	pp	Tb11.02.0490	6.46684e-05
MERS1	pp	Tb927.6.1440	8.61982e-05
MERS1	pp	Tb927.5.4120	0.000134407
MERS1	pp	PAMC4	7.35038e-05
MERS1	pp	Tb927.6.4040	0.000107106
MERS1	pp	Tb927.10.15830	0.000102712
MERS1	pp	Tb927.7.1550	5.30671e-05
MERS1	pp	Tb927.8.1430	0.000151019
MERS1	pp	Tb927.10.2100	6.10921e-05
MERS1	pp	Tb927.4.4600	9.60043e-05
MERS1	pp	Tb927.7.3960	0.000156819
MERS1	pp	Tb927.8.5860	8.55649e-05
MERS1	pp	Tb927.7.3550	2.17131e-05
MERS1	pp	PAMC3	7.64029e-05
MERS1	pp	Tb927.2.4740	7.4651e-05

## Sheet: KPAF4
NSF	Acc #	cytoscape input	Num Unique	Peptide Count	% Cov	Best Disc Score	Best Expect Val	Protein Length	Protein MW	Species
0.000677839	Tb09.211.3720	KPAF3	59	79	53.9	5.69	1.6e-09	1022	116547	TRYPANOSOMA BRUCEI TREU927
0.000839259	Tb927.1.1730	PAMC1	36	63	56.1	5.33	3.9e-09	693	75066.2	TRYPANOSOMA BRUCEI TREU927
0.000472209	Tb11.02.5390	GRBC4	39	57	37.2	6.13	8.4e-10	1087	120709	TRYPANOSOMA BRUCEI TREU927
0.00121191	Tb927.10.10160	KPAF4	18	52	37.9	6.86	3.2e-11	388	42907.6	TRYPANOSOMA BRUCEI TREU927
0.00176833	Tb927.3.2670	Tb927.3.2670	24	51	67.7	6.01	1.1e-09	269	28840.7	TRYPANOSOMA BRUCEI TREU927
0.00114604	Tb927.10.1730	PAMC3	25	45	75.6	5.65	8.5e-09	357	39265.5	TRYPANOSOMA BRUCEI TREU927
0.000396557	Tb927.4.4150	REMC4d	26	41	30.8	4.25	1.4e-07	934	103390	TRYPANOSOMA BRUCEI TREU927
0.000396331	Tb927.8.8180	REMC4	26	41	30.5	4.25	1.4e-07	934	103449	TRYPANOSOMA BRUCEI TREU927
0.000284877	Tb927.2.4400	Tb927.2.4400	34	39	41.7	3.62	2.4e-06	1181	136901	TRYPANOSOMA BRUCEI TREU927
0.000675335	Tb927.5.3010	GRBC6	23	39	37.4	4.59	1e-08	516	57749.1	TRYPANOSOMA BRUCEI TREU927
0.00068511	Tb927.7.2570	GRBC1	23	36	57.9	4.94	2.6e-07	473	52546.3	TRYPANOSOMA BRUCEI TREU927
0.000288497	Tb927.2.3180	KPAF1	29	33	32.5	3.75	9.5e-08	1003	114386	TRYPANOSOMA BRUCEI TREU927
0.000604222	Tb927.6.1200	PAMC2	17	32	51.3	4.32	2.5e-08	468	52960.7	TRYPANOSOMA BRUCEI TREU927
0.000298791	Tb927.8.8170	REMC5A	24	30	33.1	3.62	1.9e-06	905	100405	TRYPANOSOMA BRUCEI TREU927
0.000445266	Tb11.01.8620	GRBC3	21	29	33.4	3.78	6.7e-07	592	65129.6	TRYPANOSOMA BRUCEI TREU927
0.00048683	Tb927.2.3800	GRBC2	17	27	35.4	5.33	1.6e-08	492	55460.8	TRYPANOSOMA BRUCEI TREU927
0.000444923	Tb11.02.5820	KPAP1	15	26	23.1	5.15	1.7e-08	527	58437.1	TRYPANOSOMA BRUCEI TREU927
0.000955928	Tb11.01.4860	MRP2	15	24	54.5	4.52	9.2e-09	224	25106.5	TRYPANOSOMA BRUCEI TREU927
0.000114112	Tb927.8.5200	Tb927.8.5200	22	23	17.3	3.81	4.9e-08	1788	201556	TRYPANOSOMA BRUCEI TREU927
0.000289664	Tb11.01.5980	KPAF2	18	21	34.5	5.11	2.1e-09	643	72497.8	TRYPANOSOMA BRUCEI TREU927
0.000242376	Tb927.6.2230	Tb927.6.2230	19	21	21.4	3.82	2.7e-07	775	86642.1	TRYPANOSOMA BRUCEI TREU927
0.000230527	Tb11.01.7510	Tb11.01.7510	17	20	30.2	4.32	1.5e-07	754	86757.7	TRYPANOSOMA BRUCEI TREU927
0.000576636	Tb927.10.11870	GRBC5	15	20	50.6	5.17	5.4e-09	310	34683.9	TRYPANOSOMA BRUCEI TREU927
0.000318594	Tb927.10.600	LSU-600	15	20	33.3	5.18	4.8e-09	541	62775.9	TRYPANOSOMA BRUCEI TREU927
0.000252874	Tb09.160.4750	Tb09.160.4750	16	19	26	3.74	6.6e-07	666	75136.3	TRYPANOSOMA BRUCEI TREU927
0.000311233	Tb927.10.10130	REMC1	13	19	25.5	4.87	3.7e-10	545	61047.6	TRYPANOSOMA BRUCEI TREU927
0.000175131	Tb927.4.4160	REMC5	16	18	19.7	3.77	4.2e-07	915	102780	TRYPANOSOMA BRUCEI TREU927
0.000774077	Tb11.55.0009	MRP1	13	18	54.4	4.33	7e-08	206	23253.5	TRYPANOSOMA BRUCEI TREU927
0.000190951	Tb927.5.4040	Tb927.5.4040	17	18	23.1	3.35	7.7e-07	817	94265	TRYPANOSOMA BRUCEI TREU927
0.000247246	Tb927.5.2070	Tb927.5.2070	14	17	27	5.28	2e-08	634	68757.5	TRYPANOSOMA BRUCEI TREU927
0.000173	Tb11.47.0024	Tb11.47.0024	14	17	19	3.32	2.3e-07	874	98265.8	TRYPANOSOMA BRUCEI TREU927
0.00041645	Tb11.02.3810	Tb11.02.3810	16	17	53	3.16	2.6e-07	351	40821.2	TRYPANOSOMA BRUCEI TREU927
0.000196814	Tb927.2.2470	Tb927.2.2470	15	16	29.3	3.55	1.5e-07	762	81294.9	TRYPANOSOMA BRUCEI TREU927
0.00010898	Tb11.01.1910	Tb11.01.1910	14	15	16.3	4.92	6.8e-09	1211	137640	TRYPANOSOMA BRUCEI TREU927
0.000462899	Tb927.10.10830	Tb927.10.10830	11	15	36.6	5.11	1.9e-09	320	32404.5	TRYPANOSOMA BRUCEI TREU927
0.000157958	Tb11.02.3180	KRIPP1	14	15	23.8	4.07	1.1e-07	812	94961.7	TRYPANOSOMA BRUCEI TREU927
0.000113996	Tb927.7.3050	Tb927.7.3050	13	15	18	3.37	4.1e-06	1165	131584	TRYPANOSOMA BRUCEI TREU927
0.000210033	Tb927.3.5240	Tb927.3.5240	13	14	31.8	5.98	1.2e-09	581	66656.3	TRYPANOSOMA BRUCEI TREU927
5.78928e-05	Tb927.4.1500	Tb927.4.1500	14	14	9.7	5.13	3.9e-09	2167	241826	TRYPANOSOMA BRUCEI TREU927
0.00044802	Tb927.4.4600	Tb927.4.4600	12	14	46.5	3.08	8e-07	260	31248.6	TRYPANOSOMA BRUCEI TREU927
0.000144998	Tb927.2.1860	REMC2	11	14	20.9	3.15	7.4e-07	872	96553.2	TRYPANOSOMA BRUCEI TREU927
0.000195058	Tb11.01.2740	Tb11.01.2740	11	14	28.8	2.67	8.5e-07	650	71773.5	TRYPANOSOMA BRUCEI TREU927
0.000250725	Tb927.10.13360	Tb927.10.13360	12	13	28.7	4.25	3.2e-07	470	51849.6	TRYPANOSOMA BRUCEI TREU927
0.000373526	Tb927.6.1440	Tb927.6.1440	12	13	49.7	4.13	5.5e-08	302	34803.5	TRYPANOSOMA BRUCEI TREU927
0.000153183	Tb11.02.0130	Tb11.02.0130	13	13	21.7	2.99	6.4e-07	747	84865.9	TRYPANOSOMA BRUCEI TREU927
0.000328996	Tb11.01.2340	LSU-2340	11	13	51.1	3.79	1.3e-07	333	39514.1	TRYPANOSOMA BRUCEI TREU927
0.000218233	Tb927.3.5610	L3	11	12	37.2	5.18	5.9e-09	473	54987.2	TRYPANOSOMA BRUCEI TREU927
0.000316889	Tb927.10.10400	Tb927.10.10400	10	12	42.6	2.53	1.6e-05	326	37868.2	TRYPANOSOMA BRUCEI TREU927
0.00108336	Tb09.211.4511	Tb09.211.4511	7	12	79.3	2.76	2e-06	92	11076.6	TRYPANOSOMA BRUCEI TREU927
9.1977e-05	Tb11.02.2710	Tb11.02.2710	11	11	14.8	3.52	6.4e-08	1041	119595	TRYPANOSOMA BRUCEI TREU927
0.000589882	Tb11.01.0880	GRBC7	9	11	40.8	3.05	1.4e-06	174	18647.8	TRYPANOSOMA BRUCEI TREU927
0.000203775	Tb09.160.5240	Tb09.160.5240	8	11	18.9	1.66	6.5e-05	471	53981	TRYPANOSOMA BRUCEI TREU927
8.62423e-05	Tb927.1.2990	KRIPP2	10	10	14.6	4.72	2.3e-09	1024	115952	TRYPANOSOMA BRUCEI TREU927
0.000191473	Tb09.160.2970	Tb09.160.2970	9	10	31.3	4.61	3.4e-07	469	52226.8	TRYPANOSOMA BRUCEI TREU927
0.000100585	Tb927.10.3570	Tb927.10.3570	10	10	16.8	3.57	3.8e-07	907	99418	TRYPANOSOMA BRUCEI TREU927
0.000195902	Tb09.211.3000	Tb09.211.3000	9	10	34.5	3.83	4.3e-07	440	51046	TRYPANOSOMA BRUCEI TREU927
0.000171175	Tb11.01.6620	Tb11.01.6620	10	10	27.2	3.05	1.4e-06	507	58419.7	TRYPANOSOMA BRUCEI TREU927
0.000199845	Tb927.10.6300	Tb927.10.6300	8	10	26.2	3.76	4.9e-07	435	50038.8	TRYPANOSOMA BRUCEI TREU927
0.000198774	Tb927.1.1200	Tb927.1.1200	9	10	23.1	2.94	1.7e-06	429	50308.5	TRYPANOSOMA BRUCEI TREU927
0.000169625	Tb927.6.2010	Tb927.6.2010	8	10	21.4	2.48	7.1e-05	523	58953.5	TRYPANOSOMA BRUCEI TREU927
0.000202719	Tb11.01.7290	MERS1	9	9	24.6	4.19	8.1e-07	395	44396.5	TRYPANOSOMA BRUCEI TREU927
0.000367802	Tb927.5.3110	Tb927.5.3110	6	9	34.9	5.8	1.5e-09	218	24469.7	TRYPANOSOMA BRUCEI TREU927
5.3609e-05	Tb11.02.2250	Tb11.02.2250	8	9	8.8	4.63	1.3e-08	1522	167882	TRYPANOSOMA BRUCEI TREU927
0.000226793	Tb927.10.380	KRIPP5	8	9	29.8	3.87	1e-07	342	39683.8	TRYPANOSOMA BRUCEI TREU927
0.000148366	Tb11.01.0610	Tb11.01.0610	9	9	24.5	3.64	2.6e-07	546	60660.7	TRYPANOSOMA BRUCEI TREU927
0.000210585	Tb927.3.4920	Tb927.3.4920	8	9	37.3	3.71	1.6e-06	378	42738	TRYPANOSOMA BRUCEI TREU927
8.88895e-05	Tb11.01.2490	Tb11.01.2490	9	9	8.8	3.24	1.2e-06	918	101249	TRYPANOSOMA BRUCEI TREU927
0.000143055	Tb927.10.8210	Tb927.10.8210	7	9	19.8	3.17	1.2e-05	587	62912.8	TRYPANOSOMA BRUCEI TREU927
0.000182751	Tb927.6.3930	KRIT1	8	9	25.4	2.86	7.6e-07	426	49247.4	TRYPANOSOMA BRUCEI TREU927
0.000100487	Tb927.10.16090	Tb927.10.16090	9	9	14.8	1.83	2.3e-05	803	89563.6	TRYPANOSOMA BRUCEI TREU927
0.000111176	Tb927.5.1790	Tb927.5.1790	8	8	19.5	3.81	9.2e-08	631	71957.7	TRYPANOSOMA BRUCEI TREU927
0.000280937	Tb11.01.3500	Tb11.01.3500	7	8	38.8	3.94	1.9e-08	242	28476.1	TRYPANOSOMA BRUCEI TREU927
0.000132264	Tb927.7.800	REMC3	8	8	19.9	3.06	4.7e-07	543	60485.3	TRYPANOSOMA BRUCEI TREU927
0.000162912	Tb927.10.2100	Tb927.10.2100	7	8	25.2	2.8	3.8e-06	449	49106.2	TRYPANOSOMA BRUCEI TREU927
0.000216691	Tb927.10.6850	Tb927.10.6850	7	8	27.8	2.76	4e-06	320	36919	TRYPANOSOMA BRUCEI TREU927
0.00022558	Tb927.5.1510	Tb927.5.1510	7	8	26.9	3.11	3.9e-07	312	35464.2	TRYPANOSOMA BRUCEI TREU927
0.000181874	Tb927.3.1710	Tb927.3.1710	8	8	28	2.01	0.0001	378	43986.6	TRYPANOSOMA BRUCEI TREU927
0.000258207	Tb927.5.3410	Tb927.5.3410	7	8	29.3	2.22	1.4e-05	263	30982.9	TRYPANOSOMA BRUCEI TREU927
0.000358418	Tb927.5.4120	Tb927.5.4120	5	8	34	2.15	8.8e-05	191	22320.3	TRYPANOSOMA BRUCEI TREU927
0.000198245	Tb927.10.3250	Tb927.10.3250	7	7	29.6	4.2	3.5e-07	307	35309.9	TRYPANOSOMA BRUCEI TREU927
9.59552e-05	Tb09.211.2430	Tb09.211.2430	7	7	19.3	4.37	3.1e-08	602	72950.7	TRYPANOSOMA BRUCEI TREU927
0.00013956	Tb927.8.3110	Tb927.8.3110	6	7	15.3	3.94	4e-07	443	50157.5	TRYPANOSOMA BRUCEI TREU927
0.000122574	Tb11.39.0010	Tb11.39.0010	7	7	22.8	3.13	4.2e-06	495	57108.4	TRYPANOSOMA BRUCEI TREU927
0.000102701	Tb11.02.4810	Tb11.02.4810	7	7	17.1	3.37	3.7e-07	607	68159.2	TRYPANOSOMA BRUCEI TREU927
0.000419989	Tb927.10.11350	Tb927.10.11350	7	7	51.1	3.16	5.2e-07	133	16667.1	TRYPANOSOMA BRUCEI TREU927
0.000324603	Tb11.01.1840	Tb11.01.1840	6	7	34.9	3.03	3.1e-07	189	21564.8	TRYPANOSOMA BRUCEI TREU927
0.000214188	Tb927.10.13300	Tb927.10.13300	6	7	28.7	2.63	2.1e-06	282	32681.6	TRYPANOSOMA BRUCEI TREU927
0.000326316	Tb927.10.7910	Tb927.10.7910	6	7	29.1	2.31	2.7e-05	189	21451.6	TRYPANOSOMA BRUCEI TREU927
0.000243959	Tb927.8.5280	Tb927.8.5280	6	7	41.2	2.19	3e-05	257	28693.4	TRYPANOSOMA BRUCEI TREU927
0.000176294	Tb927.10.7380	Tb927.10.7380	6	7	21.5	2.39	2.7e-06	349	39706.5	TRYPANOSOMA BRUCEI TREU927
0.00016561	Tb927.8.620	Tb927.8.620	5	7	23.7	2.61	2.4e-06	393	42267.9	TRYPANOSOMA BRUCEI TREU927
0.000277154	Tb927.10.1870	Tb927.10.1870	6	6	27.6	4.9	1.5e-08	181	21648.6	TRYPANOSOMA BRUCEI TREU927
7.19117e-05	Tb927.10.14860	Tb927.10.14860	6	6	13	4.15	8.8e-09	713	83435.6	TRYPANOSOMA BRUCEI TREU927
0.000447041	Tb927.10.11520	Tb927.10.11520	6	6	45.3	3.34	3.1e-05	117	13421.6	TRYPANOSOMA BRUCEI TREU927
0.000106134	Tb927.7.1550	Tb927.7.1550	6	6	13.8	3.99	3.2e-08	487	56532.2	TRYPANOSOMA BRUCEI TREU927
7.82023e-05	Tb09.160.1280	Tb09.160.1280	6	6	14.2	2.99	1.7e-06	676	76724.1	TRYPANOSOMA BRUCEI TREU927
0.000149302	Tb927.2.4740	Tb927.2.4740	6	6	17.3	3.04	2.8e-06	342	40187	TRYPANOSOMA BRUCEI TREU927
0.00016867	Tb927.7.2990	Tb927.7.2990	4	6	16.2	3.79	1.9e-07	309	35572.5	TRYPANOSOMA BRUCEI TREU927
0.000176499	Tb927.7.4710	LSU-4710	5	6	18.9	3.24	1e-07	296	33994.6	TRYPANOSOMA BRUCEI TREU927
0.000242563	Tb927.6.4080	Tb927.6.4080	5	6	34.1	3.03	3.8e-07	205	24735.8	TRYPANOSOMA BRUCEI TREU927
0.000210653	Tb927.6.2180	Tb927.6.2180	6	6	29.3	2.28	7.1e-06	246	28482.9	TRYPANOSOMA BRUCEI TREU927
0.000129337	Tb11.02.0490	Tb11.02.0490	6	6	18.4	2.28	2.4e-06	414	46390.5	TRYPANOSOMA BRUCEI TREU927
0.00018758	Tb927.7.2760	Tb927.7.2760	5	6	21.6	2.31	2.1e-05	278	31986.4	TRYPANOSOMA BRUCEI TREU927
0.0003376	Tb927.10.11370	Tb927.10.11370	5	6	50.7	0.91	0.0012	146	17772.5	TRYPANOSOMA BRUCEI TREU927
7.9751e-05	Tb927.6.4200	Tb927.6.4200	5	5	13.3	5.53	1.2e-09	549	62695.1	TRYPANOSOMA BRUCEI TREU927
0.000162901	Tb11.01.5460	Tb11.01.5460	5	5	19.4	4.49	9.2e-08	268	30693.4	TRYPANOSOMA BRUCEI TREU927
0.000220925	Tb09.160.2250	Tb09.160.2250	5	5	35.9	3.99	3.2e-07	198	22632.1	TRYPANOSOMA BRUCEI TREU927
0.000171187	Tb927.10.15830	Tb927.10.15830	5	5	24.1	3.35	5.9e-06	266	29207.8	TRYPANOSOMA BRUCEI TREU927
0.000140442	Tb09.211.2580	S17	4	5	17.9	3.86	1.3e-07	307	35602	TRYPANOSOMA BRUCEI TREU927
0.000242971	Tb927.3.5300	Tb927.3.5300	5	5	27.9	3.17	3.1e-06	172	20578.6	TRYPANOSOMA BRUCEI TREU927
0.000275924	Tb927.7.7010	Tb927.7.7010	4	5	29.9	4.47	2.7e-09	154	18120.9	TRYPANOSOMA BRUCEI TREU927
0.000115035	Tb11.03.0180	Tb11.03.0180	5	5	12.3	2.97	1e-05	382	43464.9	TRYPANOSOMA BRUCEI TREU927
3.69672e-05	Tb927.3.4030	Tb927.3.4030	5	5	10.6	2.99	1.9e-06	1213	135255	TRYPANOSOMA BRUCEI TREU927
4.76717e-05	Tb927.4.2080	Tb927.4.2080	5	5	6.3	2.86	1.5e-05	906	104884	TRYPANOSOMA BRUCEI TREU927
6.87957e-05	Tb927.3.1590	Tb927.3.1590	5	5	10.5	2.55	7.1e-06	668	72679	TRYPANOSOMA BRUCEI TREU927
0.000142608	Tb927.8.5860	Tb927.8.5860	4	5	19.6	3.09	1.9e-06	301	35061.1	TRYPANOSOMA BRUCEI TREU927
8.11271e-05	Tb11.55.0010	Tb11.55.0010	5	5	12.5	2.09	4.7e-06	570	61631.7	TRYPANOSOMA BRUCEI TREU927
4.5455e-05	Tb927.10.9970	Tb927.10.9970	5	5	9.5	1.79	9.7e-05	1024	109999	TRYPANOSOMA BRUCEI TREU927
0.000121216	Tb09.160.5320	Tb09.160.5320	4	5	19.1	1.88	2.2e-05	366	41248.7	TRYPANOSOMA BRUCEI TREU927
0.000149402	Tb09.211.4510	Tb09.211.4510	5	5	19.5	1.48	5.6e-05	293	33466.7	TRYPANOSOMA BRUCEI TREU927
0.000259263	Tb927.7.3240	Tb927.7.3240	4	5	27.6	1.77	8.1e-06	163	19285.4	TRYPANOSOMA BRUCEI TREU927
0.000209092	Tb927.7.3960	Tb927.7.3960	4	4	35.9	3.72	9.1e-08	167	19130.3	TRYPANOSOMA BRUCEI TREU927
7.71026e-05	Tb11.02.1860	Tb11.02.1860	4	4	12.8	3.31	4.2e-07	475	51878.9	TRYPANOSOMA BRUCEI TREU927
4.25317e-05	Tb11.47.0009	Tb11.47.0009	4	4	8.2	2.91	5.6e-07	845	94047.5	TRYPANOSOMA BRUCEI TREU927
7.86207e-05	Tb927.10.8730	Tb927.10.8730	4	4	17.2	3.23	2.7e-07	442	50877.2	TRYPANOSOMA BRUCEI TREU927
0.000112321	Tb927.10.3580	Tb927.10.3580	4	4	18.2	2.81	3.6e-07	324	35612.2	TRYPANOSOMA BRUCEI TREU927
0.00016425	Tb11.01.1930	Tb11.01.1930	3	4	25.8	3.37	1.5e-06	213	24353.1	TRYPANOSOMA BRUCEI TREU927
0.000119149	Tb927.10.12050	Tb927.10.12050	4	4	11.1	2.55	7.6e-06	289	33571.3	TRYPANOSOMA BRUCEI TREU927
0.000168796	Tb927.10.5110	Tb927.10.5110	3	4	18.8	3.46	3.5e-07	218	23697.2	TRYPANOSOMA BRUCEI TREU927
6.00241e-05	Tb927.10.5320	Tb927.10.5320	4	4	10.2	2.97	6.6e-07	596	66639.9	TRYPANOSOMA BRUCEI TREU927
3.35714e-05	Tb11.01.6710	Tb11.01.6710	4	4	8.3	2.23	5.6e-05	1076	119149	TRYPANOSOMA BRUCEI TREU927
6.10641e-05	Tb927.7.1640	Tb927.7.1640	4	4	8.3	3.04	6.9e-07	576	65504.9	TRYPANOSOMA BRUCEI TREU927
7.08634e-05	Tb927.7.3510	Tb927.7.3510	4	4	10.6	2.32	2.7e-06	482	56446.6	TRYPANOSOMA BRUCEI TREU927
6.29175e-05	Tb11.02.5100	Tb11.02.5100	3	4	7.4	2.8	1.6e-06	553	63575.3	TRYPANOSOMA BRUCEI TREU927
8.56016e-05	Tb927.5.3360	Tb927.5.3360	4	4	11.2	2.36	6.9e-06	411	46728.1	TRYPANOSOMA BRUCEI TREU927
9.15093e-05	Tb927.5.3980	Tb927.5.3980	4	4	22.5	2.26	2.5e-06	374	43711.4	TRYPANOSOMA BRUCEI TREU927
0.000224642	Tb09.160.5050	Tb09.160.5050	3	4	27.2	2.52	8e-06	162	17806.1	TRYPANOSOMA BRUCEI TREU927
6.71948e-05	Tb927.6.3350	Tb927.6.3350	3	4	10.7	2.21	2.3e-05	531	59528.4	TRYPANOSOMA BRUCEI TREU927
5.22596e-05	Tb927.8.4860	Tb927.8.4860	4	4	8.1	1.79	1.8e-05	679	76540.9	TRYPANOSOMA BRUCEI TREU927
8.81071e-05	Tb927.10.8940	Tb927.10.8940	4	4	14.6	1.6	0.00032	411	45399.3	TRYPANOSOMA BRUCEI TREU927
0.000100907	Tb927.3.970	Tb927.3.970	2	4	14.9	3.24	1.4e-06	370	39640.3	TRYPANOSOMA BRUCEI TREU927
0.000183645	Tb11.02.1110	Tb11.02.1110	4	4	27	2.27	1.5e-06	185	21781.2	TRYPANOSOMA BRUCEI TREU927
0.000180387	Tb927.3.820	Tb927.3.820	4	4	34.6	1.66	6.9e-05	188	22174.5	TRYPANOSOMA BRUCEI TREU927
2.5664e-05	Tb927.3.5020	Tb927.3.5020	4	4	5.3	1.64	8.1e-05	1413	155861	TRYPANOSOMA BRUCEI TREU927
0.000139028	Tb927.6.2140	Tb927.6.2140	4	4	25.8	1.58	4.8e-05	267	28771.1	TRYPANOSOMA BRUCEI TREU927
8.40737e-05	Tb927.1.3030	Tb927.1.3030	4	4	19	1.59	5.1e-05	416	47577.3	TRYPANOSOMA BRUCEI TREU927
0.000188336	Tb11.01.2170	Tb11.01.2170	4	4	23.5	1.32	0.0001	179	21238.6	TRYPANOSOMA BRUCEI TREU927
9.83137e-05	Tb927.2.4240	Tb927.2.4240	4	4	17.4	1.24	0.00011	367	40686.1	TRYPANOSOMA BRUCEI TREU927
0.000106736	Tb11.01.2840	Tb11.01.2840	4	4	13.5	0.8	0.00077	334	37475.5	TRYPANOSOMA BRUCEI TREU927
0.000244382	Tb11.01.6285	Tb11.01.6285	3	4	25	1.02	0.00019	144	16367.8	TRYPANOSOMA BRUCEI TREU927
4.281e-05	Tb11.55.0016	Tb11.55.0016	4	4	8.7	0.75	0.00038	831	93436.1	TRYPANOSOMA BRUCEI TREU927
9.08378e-05	Tb11.01.7140	Tb11.01.7140	3	3	16.3	3.9	2.1e-08	283	33025.9	TRYPANOSOMA BRUCEI TREU927
0.000254827	Tb927.10.12000	Tb927.10.12000	3	3	33.3	3.55	2.2e-07	99	11772.7	TRYPANOSOMA BRUCEI TREU927
3.5046e-05	Tb11.52.0011	Tb11.52.0011	3	3	6.5	3.07	1.2e-06	753	85601.7	TRYPANOSOMA BRUCEI TREU927
0.000110481	Tb927.6.1410	Tb927.6.1410	3	3	20.1	3.44	5.7e-07	229	27154.1	TRYPANOSOMA BRUCEI TREU927
0.000234262	Tb11.01.0355	Tb11.01.0355	3	3	33.3	3.32	3.4e-07	111	12806.2	TRYPANOSOMA BRUCEI TREU927
0.000125832	Tb09.160.2550	Tb09.160.2550	2	3	6.4	3.42	4.4e-07	202	23841.3	TRYPANOSOMA BRUCEI TREU927
7.18336e-05	Tb927.7.6800	Tb927.7.6800	3	3	12.7	2.56	3.1e-05	378	41763.2	TRYPANOSOMA BRUCEI TREU927
3.31609e-05	Tb927.8.3170	Tb927.8.3170	3	3	5.4	2.5	2.7e-05	796	90468	TRYPANOSOMA BRUCEI TREU927
4.3285e-05	Tb11.02.3800	Tb11.02.3800	3	3	6.3	2.15	4.6e-05	616	69308	TRYPANOSOMA BRUCEI TREU927
6.43641e-05	Tb11.01.6180	Tb11.01.6180	3	3	8.5	2.34	3.3e-06	414	46609.8	TRYPANOSOMA BRUCEI TREU927
2.90261e-05	Tb927.6.2290	Tb927.6.2290	3	3	5.2	2.31	9.4e-06	924	103355	TRYPANOSOMA BRUCEI TREU927
4.85791e-05	Tb927.6.1680	Tb927.6.1680	3	3	7.4	1.68	0.00014	557	61755	TRYPANOSOMA BRUCEI TREU927
0.00013898	Tb927.8.4550	Tb927.8.4550	3	3	25.7	1.75	7.4e-05	183	21585.9	TRYPANOSOMA BRUCEI TREU927
0.000231737	Tb927.10.13770	Tb927.10.13770	3	3	32.7	1.77	2e-05	113	12945.7	TRYPANOSOMA BRUCEI TREU927
4.35872e-05	Tb927.7.1370	Tb927.7.1370	3	3	7.3	1.68	3.4e-05	605	68827.5	TRYPANOSOMA BRUCEI TREU927
0.000107106	Tb927.6.4040	Tb927.6.4040	2	3	15.4	2.54	4.6e-06	241	28009.6	TRYPANOSOMA BRUCEI TREU927
6.62989e-05	Tb11.18.0007	Tb11.18.0007	3	3	10.5	1.62	9.7e-05	400	45249.6	TRYPANOSOMA BRUCEI TREU927
4.931e-05	Tb927.10.5440	Tb927.10.5440	3	3	10.4	1.19	0.00024	538	60839.6	TRYPANOSOMA BRUCEI TREU927
0.000121374	Tb927.10.1440	Tb927.10.1440	3	3	27.4	0.84	0.0075	215	24717	TRYPANOSOMA BRUCEI TREU927
2.55308e-05	Tb11.01.8230	Tb11.01.8230	3	3	4.2	0.8	0.00053	1068	117505	TRYPANOSOMA BRUCEI TREU927
0.000113542	Tb927.3.2260	Tb927.3.2260	2	3	13.6	1.16	0.00016	228	26422	TRYPANOSOMA BRUCEI TREU927

## Sheet: KPAP1
Rank	NSF	Acc #	cytoscape input	Num Unique	Peptide Count	% Cov	Best Disc Score	Best Expect Val	Protein Length	Protein MW	Species
[13]	0.00397008	Tb11.02.5820	KPAP1	29	232	49.3	5.56	1e-08	527	58437.1	TRYPANOSOMA BRUCEI TREU927
[10]	0.000496709	Tb927.2.4400	Tb927.2.4400	47	68	54.4	4.51	3.2e-08	1181	136901	TRYPANOSOMA BRUCEI TREU927
[5]	0.000526777	Tb11.02.2710	Tb11.02.2710	45	63	47.9	5.74	7.6e-11	1041	119595	TRYPANOSOMA BRUCEI TREU927
[3]	0.000267916	Tb927.8.5200	Tb927.8.5200	44	54	32.4	5.84	3e-10	1788	201556	TRYPANOSOMA BRUCEI TREU927
[4]	0.000463333	Tb09.211.3720	KPAF3	36	54	41.8	5.97	7.7e-09	1022	116547	TRYPANOSOMA BRUCEI TREU927
[8]	0.000428035	Tb11.01.6710	Tb11.01.6710	35	51	43	6.13	8.8e-10	1076	119149	TRYPANOSOMA BRUCEI TREU927
[15]	0.000515998	Tb11.02.3180	KRIPP1	34	49	45.7	5.29	2.2e-09	812	94961.7	TRYPANOSOMA BRUCEI TREU927
[17]	0.000671686	Tb09.211.2430	Tb09.211.2430	28	49	52.8	6.08	6.9e-11	602	72950.7	TRYPANOSOMA BRUCEI TREU927
[19]	0.000748695	Tb927.10.600	LSU-600	26	47	54	5.91	1.7e-09	541	62775.9	TRYPANOSOMA BRUCEI TREU927
[18]	0.00050716	Tb11.01.7510	Tb11.01.7510	31	44	55.6	5.19	1.7e-09	754	86757.7	TRYPANOSOMA BRUCEI TREU927
[9]	0.000305144	Tb11.01.1910	Tb11.01.1910	33	42	43.8	6.21	1.7e-09	1211	137640	TRYPANOSOMA BRUCEI TREU927
[14]	0.000427412	Tb11.47.0024	Tb11.47.0024	27	42	37.5	6.37	2.2e-10	874	98265.8	TRYPANOSOMA BRUCEI TREU927
[20]	0.000545675	Tb09.160.4750	Tb09.160.4750	27	41	47.1	5.5	2.6e-09	666	75136.3	TRYPANOSOMA BRUCEI TREU927
[16]	0.00028879	Tb927.7.3050	Tb927.7.3050	32	38	38.6	5.5	2.5e-09	1165	131584	TRYPANOSOMA BRUCEI TREU927
[42]	0.000367331	Tb927.8.8180	REMC4	24	38	37.8	3.81	7.1e-08	934	103449	TRYPANOSOMA BRUCEI TREU927
[47]	0.000961682	Tb11.01.2340	LSU-2340	23	38	65.2	3.5	7.8e-07	333	39514.1	TRYPANOSOMA BRUCEI TREU927
[23]	0.000525082	Tb927.3.5240	Tb927.3.5240	22	35	46.8	5.74	7.2e-10	581	66656.3	TRYPANOSOMA BRUCEI TREU927
[25]	0.000282956	Tb11.02.1410	Tb11.02.1410	22	35	24.9	6.44	1.5e-11	1108	123694	TRYPANOSOMA BRUCEI TREU927
[27]	0.000371294	Tb927.5.4040	Tb927.5.4040	25	35	36	4.23	2.6e-07	817	94265	TRYPANOSOMA BRUCEI TREU927
[30]	0.000808403	Tb11.02.3810	Tb11.02.3810	19	33	58.1	5.81	9e-10	351	40821.2	TRYPANOSOMA BRUCEI TREU927
[21]	0.0002651	Tb11.02.5390	GRBC4	26	32	29.4	5.3	2.3e-09	1087	120709	TRYPANOSOMA BRUCEI TREU927
[35]	0.000542801	Tb927.6.2010	Tb927.6.2010	19	32	53.9	4.69	6.7e-08	523	58953.5	TRYPANOSOMA BRUCEI TREU927
[46]	0.000732074	Tb927.5.3980	Tb927.5.3980	17	32	52.9	4.57	4.8e-08	374	43711.4	TRYPANOSOMA BRUCEI TREU927
[43]	0.000629475	Tb927.6.3930	KRIT1	19	31	48.8	4.31	6.8e-08	426	49247.4	TRYPANOSOMA BRUCEI TREU927
[32]	0.000596321	Tb927.1.1200	Tb927.1.1200	21	30	48.7	4.8	8.2e-09	429	50308.5	TRYPANOSOMA BRUCEI TREU927
[63]	0.000555751	Tb09.160.5240	Tb09.160.5240	17	30	46.3	4.37	6.1e-09	471	53981	TRYPANOSOMA BRUCEI TREU927
[37]	0.00057955	Tb927.10.6300	Tb927.10.6300	18	29	46.2	5.25	3.5e-09	435	50038.8	TRYPANOSOMA BRUCEI TREU927
[44]	0.00055931	Tb927.10.13360	Tb927.10.13360	17	29	47.7	5.36	6.4e-10	470	51849.6	TRYPANOSOMA BRUCEI TREU927
[26]	0.000509209	Tb927.3.5610	L3	17	28	49	6.73	4.3e-10	473	54987.2	TRYPANOSOMA BRUCEI TREU927
[31]	0.000706352	Tb927.3.970	Tb927.3.970	19	28	60.5	5.01	1.4e-08	370	39640.3	TRYPANOSOMA BRUCEI TREU927
[38]	0.000670447	Tb927.7.6800	Tb927.7.6800	18	28	55.3	4.71	4.6e-08	378	41763.2	TRYPANOSOMA BRUCEI TREU927
[28]	0.000232854	Tb927.1.2990	KRIPP2	22	27	28.3	5.14	5.9e-09	1024	115952	TRYPANOSOMA BRUCEI TREU927
[41]	0.000655179	Tb927.10.380	KRIPP5	15	26	50.9	5.5	1.2e-09	342	39683.8	TRYPANOSOMA BRUCEI TREU927
[53]	0.000427938	Tb11.01.6620	Tb11.01.6620	16	25	43	4.69	5e-09	507	58419.7	TRYPANOSOMA BRUCEI TREU927
[36]	0.000287647	Tb927.10.14860	Tb927.10.14860	19	24	31.3	5.35	2.1e-09	713	83435.6	TRYPANOSOMA BRUCEI TREU927
[52]	0.000470164	Tb09.211.3000	Tb09.211.3000	18	24	48.9	4.03	4.2e-07	440	51046	TRYPANOSOMA BRUCEI TREU927
[75]	0.000617943	Tb09.211.2580	S17	11	22	54.4	4.72	2.1e-08	307	35602	TRYPANOSOMA BRUCEI TREU927
[54]	0.000204169	Tb11.02.0860	Tb11.02.0860	19	21	28.9	4.2	4.2e-08	909	102856	TRYPANOSOMA BRUCEI TREU927
[60]	0.00067203	Tb927.4.4600	Tb927.4.4600	16	21	61.2	4.31	4.4e-08	260	31248.6	TRYPANOSOMA BRUCEI TREU927
[72]	0.000363642	Tb927.5.3010	GRBC6	13	21	35.1	4.22	4.9e-08	516	57749.1	TRYPANOSOMA BRUCEI TREU927
[111]	0.000368943	Tb927.6.1250	Tb927.6.1250	13	21	35.3	3.31	1.3e-06	498	56919.4	TRYPANOSOMA BRUCEI TREU927
[64]	0.000541726	Tb927.10.6850	Tb927.10.6850	16	20	61.2	4.46	4.9e-09	320	36919	TRYPANOSOMA BRUCEI TREU927
[67]	0.000595747	Tb927.10.12050	Tb927.10.12050	12	20	59.9	5.2	2.7e-09	289	33571.3	TRYPANOSOMA BRUCEI TREU927
[69]	0.000562232	Tb927.7.2990	Tb927.7.2990	15	20	53.7	4.02	5.5e-08	309	35572.5	TRYPANOSOMA BRUCEI TREU927
[77]	0.000454684	Tb927.3.1710	Tb927.3.1710	15	20	47.9	3.79	3.6e-07	378	43986.6	TRYPANOSOMA BRUCEI TREU927
[168]	0.000714041	Tb927.6.4040	Tb927.6.4040	9	20	42.3	3.48	1.4e-07	241	28009.6	TRYPANOSOMA BRUCEI TREU927
[56]	0.00050174	Tb927.10.10400	Tb927.10.10400	13	19	48.8	6.41	8.9e-12	326	37868.2	TRYPANOSOMA BRUCEI TREU927
[57]	0.000264044	Tb927.5.1790	Tb927.5.1790	15	19	28.7	4.77	3.6e-08	631	71957.7	TRYPANOSOMA BRUCEI TREU927
[89]	0.00104851	Tb927.7.7010	Tb927.7.7010	10	19	55.2	5.21	8.2e-09	154	18120.9	TRYPANOSOMA BRUCEI TREU927
[100]	0.00025311	Tb927.1.1730	PAMC1	15	19	30.9	3.47	1.3e-07	693	75066.2	TRYPANOSOMA BRUCEI TREU927
[39]	0.000115488	Tb927.3.5020	Tb927.3.5020	18	18	19.5	4.49	1.1e-07	1413	155861	TRYPANOSOMA BRUCEI TREU927
[68]	0.000339875	Tb927.6.1200	PAMC2	11	18	34.8	5.88	1.9e-10	468	52960.7	TRYPANOSOMA BRUCEI TREU927
[73]	0.000264088	Tb11.02.4810	Tb11.02.4810	15	18	33.4	4.12	7.9e-08	607	68159.2	TRYPANOSOMA BRUCEI TREU927
[80]	0.000385207	Tb927.5.3360	Tb927.5.3360	13	18	38.9	4.59	7e-09	411	46728.1	TRYPANOSOMA BRUCEI TREU927
[82]	0.000107218	Tb11.02.2250	Tb11.02.2250	9	18	8.1	6.01	6.2e-10	1522	167882	TRYPANOSOMA BRUCEI TREU927
[90]	0.000513389	Tb927.8.5860	Tb927.8.5860	12	18	42.9	4.37	5.8e-08	301	35061.1	TRYPANOSOMA BRUCEI TREU927
[140]	0.00162505	Tb09.211.4511	Tb09.211.4511	10	18	67.4	3.64	1.8e-07	92	11076.6	TRYPANOSOMA BRUCEI TREU927
[33]	0.000162084	Tb927.4.2080	Tb927.4.2080	17	17	24.1	5.55	1.2e-08	906	104884	TRYPANOSOMA BRUCEI TREU927
[50]	0.000196209	Tb927.6.2230	Tb927.6.2230	14	17	23.4	5.37	1.5e-08	775	86642.1	TRYPANOSOMA BRUCEI TREU927
[66]	0.000500079	Tb927.7.4710	LSU-4710	12	17	45.9	5.25	9.6e-10	296	33994.6	TRYPANOSOMA BRUCEI TREU927
[96]	0.000477364	Tb927.10.3580	Tb927.10.3580	14	17	41.7	4.07	4.7e-08	324	35612.2	TRYPANOSOMA BRUCEI TREU927
[117]	0.000259523	Tb927.7.1640	Tb927.7.1640	14	17	31.1	3.5	1.8e-07	576	65504.9	TRYPANOSOMA BRUCEI TREU927
[48]	0.000154806	Tb927.6.2290	Tb927.6.2290	14	16	24.1	5.55	1.8e-09	924	103355	TRYPANOSOMA BRUCEI TREU927
[59]	0.000232465	Tb927.7.1370	Tb927.7.1370	14	16	31.6	5.27	6.5e-09	605	68827.5	TRYPANOSOMA BRUCEI TREU927
[61]	0.000283454	Tb927.7.3510	Tb927.7.3510	14	16	36.1	5.06	1.4e-08	482	56446.6	TRYPANOSOMA BRUCEI TREU927
[74]	0.000176858	Tb927.8.3170	Tb927.8.3170	12	16	25.4	5.64	6.9e-11	796	90468	TRYPANOSOMA BRUCEI TREU927
[79]	0.000208043	Tb927.10.6090	Tb927.10.6090	14	16	28.3	4.4	1.1e-08	688	76907	TRYPANOSOMA BRUCEI TREU927
[81]	0.000374374	Tb927.3.4920	Tb927.3.4920	12	16	39.7	4.74	9.4e-09	378	42738	TRYPANOSOMA BRUCEI TREU927
[88]	0.000516414	Tb927.5.3410	Tb927.5.3410	11	16	47.5	5.08	1e-08	263	30982.9	TRYPANOSOMA BRUCEI TREU927
[92]	0.00074195	Tb11.01.1840	Tb11.01.1840	11	16	67.7	5.06	7.9e-10	189	21564.8	TRYPANOSOMA BRUCEI TREU927
[97]	0.000304493	Tb927.7.2570	GRBC1	10	16	35.9	4.46	7.4e-08	473	52546.3	TRYPANOSOMA BRUCEI TREU927
[114]	0.000338821	Tb11.01.2620	Tb11.01.2620	13	16	43.9	3.5	3.5e-07	419	47222.6	TRYPANOSOMA BRUCEI TREU927
[120]	0.000348685	Tb927.6.2080	Tb927.6.2080	8	16	28.8	5.31	7e-10	396	45886.7	TRYPANOSOMA BRUCEI TREU927
[45]	0.000239253	Tb927.6.4200	Tb927.6.4200	12	15	31	7.08	2.2e-10	549	62695.1	TRYPANOSOMA BRUCEI TREU927
[70]	0.000299058	Tb927.8.3110	Tb927.8.3110	12	15	39.7	5.08	3.4e-08	443	50157.5	TRYPANOSOMA BRUCEI TREU927
[78]	0.000215186	Tb927.7.3100	Tb927.7.3100	14	15	22.7	4.27	4.8e-08	608	69707.2	TRYPANOSOMA BRUCEI TREU927
[83]	9.76581e-05	Tb927.5.500	Tb927.5.500	13	15	13.2	4.8	2.2e-09	1403	153597	TRYPANOSOMA BRUCEI TREU927
[86]	0.000899977	Tb927.10.11350	Tb927.10.11350	11	15	58.6	5.16	5.4e-09	133	16667.1	TRYPANOSOMA BRUCEI TREU927
[94]	0.000468422	Tb11.01.3300	Tb11.01.3300	9	15	39.7	5.64	2.4e-09	282	32022.4	TRYPANOSOMA BRUCEI TREU927
[99]	0.000149396	Tb927.8.8170	REMC5A	14	15	21.1	3.55	5.3e-07	905	100405	TRYPANOSOMA BRUCEI TREU927
[101]	0.000373255	Tb927.2.4740	Tb927.2.4740	11	15	33.9	5.5	1.4e-10	342	40187	TRYPANOSOMA BRUCEI TREU927
[108]	0.000140859	Tb09.211.0950	Tb09.211.0950	11	15	15.3	4.25	5e-08	966	106490	TRYPANOSOMA BRUCEI TREU927
[109]	0.000468949	Tb927.7.2760	Tb927.7.2760	8	15	32	5.69	3.5e-09	278	31986.4	TRYPANOSOMA BRUCEI TREU927
[130]	0.00017523	Tb11.52.0011	Tb11.52.0011	12	15	24	3.27	1e-06	753	85601.7	TRYPANOSOMA BRUCEI TREU927
[84]	0.000252431	Tb927.2.3800	GRBC2	11	14	28.3	4.64	1.1e-07	492	55460.8	TRYPANOSOMA BRUCEI TREU927
[134]	0.00043892	Tb09.160.3800	Tb09.160.3800	8	14	31.8	4.46	1.1e-07	274	31896.5	TRYPANOSOMA BRUCEI TREU927
[91]	0.000318517	Tb927.1.3010	Tb927.1.3010	10	13	40.3	5.27	4.1e-09	372	40814.2	TRYPANOSOMA BRUCEI TREU927
[93]	0.000203197	Tb11.01.1300	Tb11.01.1300	12	13	26.4	4.05	4.3e-07	552	63977.4	TRYPANOSOMA BRUCEI TREU927
[98]	0.000368169	Tb927.10.3250	Tb927.10.3250	10	13	37.8	4.78	2.5e-08	307	35309.9	TRYPANOSOMA BRUCEI TREU927
[103]	0.000525554	Tb927.6.4080	Tb927.6.4080	8	13	37.1	4.83	4.8e-08	205	24735.8	TRYPANOSOMA BRUCEI TREU927
[129]	0.000221358	Tb09.211.4580	Tb09.211.4580	10	13	30.5	4.75	3.4e-10	524	58728.3	TRYPANOSOMA BRUCEI TREU927
[145]	0.00110425	Tb927.10.12000	Tb927.10.12000	8	13	63.6	4.17	2.2e-07	99	11772.7	TRYPANOSOMA BRUCEI TREU927
[159]	0.000445087	Tb927.10.15830	Tb927.10.15830	9	13	42.5	3.07	3.9e-06	266	29207.8	TRYPANOSOMA BRUCEI TREU927
[164]	0.000366567	Tb927.5.1510	Tb927.5.1510	10	13	34.9	3.14	8.8e-07	312	35464.2	TRYPANOSOMA BRUCEI TREU927
[174]	0.000585857	Tb927.8.1880	Tb927.8.1880	6	13	45.3	3.99	7.7e-07	190	22189.7	TRYPANOSOMA BRUCEI TREU927
[71]	0.000185052	Tb927.6.5030	Tb927.6.5030	10	12	23	5.69	1.5e-08	552	64846.5	TRYPANOSOMA BRUCEI TREU927
[85]	0.00010577	Tb927.2.2210	Tb927.2.2210	9	12	10.7	5.7	1.8e-09	1039	113453	TRYPANOSOMA BRUCEI TREU927
[95]	0.000104908	Tb927.2.3180	KPAF1	12	12	17.2	4.35	8.6e-08	1003	114386	TRYPANOSOMA BRUCEI TREU927
[102]	6.06615e-05	Tb927.10.3510	Tb927.10.3510	11	12	10.5	4.38	3.8e-08	1802	197819	TRYPANOSOMA BRUCEI TREU927
[124]	0.000302218	Tb927.10.7380	Tb927.10.7380	9	12	30.1	4.39	4e-08	349	39706.5	TRYPANOSOMA BRUCEI TREU927
[135]	0.000421406	Tb11.01.3500	Tb11.01.3500	8	12	40.5	4.58	3.9e-08	242	28476.1	TRYPANOSOMA BRUCEI TREU927
[136]	0.000575473	Tb927.7.4140	Tb927.7.4140	8	12	52.1	4.01	4.6e-07	188	20852.4	TRYPANOSOMA BRUCEI TREU927
[143]	0.000454167	Tb927.3.2260	Tb927.3.2260	8	12	43.4	3.9	2.2e-07	228	26422	TRYPANOSOMA BRUCEI TREU927
[157]	0.000305612	Tb927.10.1730	PAMC3	7	12	28.3	4.51	2.6e-08	357	39265.5	TRYPANOSOMA BRUCEI TREU927
[182]	0.000544492	Tb11.02.5670	Tb11.02.5670	9	12	45.2	3.13	8.4e-07	188	22038.9	TRYPANOSOMA BRUCEI TREU927
[185]	0.00016034	Tb927.3.4550	KRPP6	10	12	22.1	2.77	5.3e-06	675	74841	TRYPANOSOMA BRUCEI TREU927
[209]	0.000225225	Tb927.2.6100	Tb927.2.6100	9	12	23.2	3.01	6.2e-07	487	53280.1	TRYPANOSOMA BRUCEI TREU927
[104]	0.000449536	Tb927.5.3110	Tb927.5.3110	8	11	54.6	5.64	3.7e-09	218	24469.7	TRYPANOSOMA BRUCEI TREU927
[110]	0.000242294	Tb927.10.8940	Tb927.10.8940	10	11	40.4	4.79	4.9e-09	411	45399.3	TRYPANOSOMA BRUCEI TREU927
[113]	0.000339459	Tb927.10.10830	Tb927.10.10830	8	11	24.4	4.93	2.2e-08	320	32404.5	TRYPANOSOMA BRUCEI TREU927
[119]	0.000173023	Tb11.02.5100	Tb11.02.5100	10	11	22.6	5.15	1.3e-09	553	63575.3	TRYPANOSOMA BRUCEI TREU927
[122]	0.000192616	Tb11.39.0010	Tb11.39.0010	11	11	28.7	4.29	1.6e-08	495	57108.4	TRYPANOSOMA BRUCEI TREU927
[125]	0.000382262	Tb11.03.0260	Tb11.03.0260	8	11	44.7	4.57	4.4e-07	246	28776.1	TRYPANOSOMA BRUCEI TREU927
[127]	0.000203078	Tb09.244.2800	Tb09.244.2800	11	11	26.2	3.57	7.4e-07	461	54166.3	TRYPANOSOMA BRUCEI TREU927
[128]	0.000492825	Tb927.5.4120	Tb927.5.4120	7	11	39.8	5.11	4.8e-08	191	22320.3	TRYPANOSOMA BRUCEI TREU927
[147]	0.000143201	Tb927.10.7880	Tb927.10.7880	9	11	14.4	3.93	5.9e-07	651	76815.1	TRYPANOSOMA BRUCEI TREU927
[152]	0.000140005	Tb11.01.6770	Tb11.01.6770	10	11	14.9	3.12	1.4e-06	723	78568.5	TRYPANOSOMA BRUCEI TREU927
[156]	0.000233083	Tb927.6.4560	Tb927.6.4560	8	11	24.3	3.75	1.9e-07	407	47193.4	TRYPANOSOMA BRUCEI TREU927
[166]	0.000168894	Tb11.01.8620	GRBC3	8	11	16	3.42	2.7e-07	592	65129.6	TRYPANOSOMA BRUCEI TREU927
[169]	0.000154569	Tb09.211.3900	Tb09.211.3900	10	11	21.6	2.96	3e-06	634	71165.6	TRYPANOSOMA BRUCEI TREU927
[189]	0.000224004	Tb927.10.2100	Tb927.10.2100	8	11	24.1	3.35	5.4e-07	449	49106.2	TRYPANOSOMA BRUCEI TREU927
[197]	0.000169717	Tb927.10.15650	Tb927.10.15650	11	11	30.2	2.54	1.2e-06	579	64813.6	TRYPANOSOMA BRUCEI TREU927
[244]	0.000210889	Tb927.8.2760	Tb927.8.2760	9	11	25.6	2.07	1.2e-05	477	52160.2	TRYPANOSOMA BRUCEI TREU927
[105]	0.000106065	Tb927.10.9350	Tb927.10.9350	10	10	13.3	4.69	3.1e-08	855	94281.6	TRYPANOSOMA BRUCEI TREU927
[112]	0.000157045	Tb11.01.2200	Tb11.01.2200	9	10	23.6	4.55	1e-07	568	63676	TRYPANOSOMA BRUCEI TREU927
[115]	0.000130337	Tb09.160.1280	Tb09.160.1280	10	10	21.6	4.92	2.6e-09	676	76724.1	TRYPANOSOMA BRUCEI TREU927
[116]	0.000346732	Tb927.3.2670	Tb927.3.2670	8	10	43.5	5.65	6.3e-10	269	28840.7	TRYPANOSOMA BRUCEI TREU927
[126]	0.000410625	Tb11.01.1930	Tb11.01.1930	8	10	36.2	5.03	3.6e-08	213	24353.1	TRYPANOSOMA BRUCEI TREU927
[131]	0.000164851	Tb11.01.0610	Tb11.01.0610	8	10	17.2	4.68	1.5e-08	546	60660.7	TRYPANOSOMA BRUCEI TREU927
[137]	0.000332764	Tb927.6.4930	Tb927.6.4930	7	10	36.4	5.01	6.4e-09	247	30051.3	TRYPANOSOMA BRUCEI TREU927
[138]	0.000137267	Tb11.01.1500	Tb11.01.1500	9	10	21.1	3.97	7.9e-08	629	72850.8	TRYPANOSOMA BRUCEI TREU927
[149]	9.17436e-05	Tb927.4.1530	Tb927.4.1530	10	10	15.8	3.19	4.1e-06	970	108999	TRYPANOSOMA BRUCEI TREU927
[151]	0.000305983	Tb927.10.13300	Tb927.10.13300	9	10	40.8	3.42	1.1e-06	282	32681.6	TRYPANOSOMA BRUCEI TREU927
[158]	0.000411531	Tb927.4.1070	Tb927.4.1070	6	10	46	4.79	1.9e-08	202	24299.5	TRYPANOSOMA BRUCEI TREU927
[173]	0.000289412	Tb927.10.2190	Tb927.10.2190	6	10	34.4	4.56	3.6e-08	294	34552.8	TRYPANOSOMA BRUCEI TREU927
[184]	0.000241601	Tb09.160.5060	Tb09.160.5060	8	10	25.1	3.15	5.8e-06	362	41390.6	TRYPANOSOMA BRUCEI TREU927
[190]	0.000206067	Tb927.4.3690	Tb927.4.3690	7	10	20.5	3.45	2.4e-07	439	48527.8	TRYPANOSOMA BRUCEI TREU927
[211]	0.000475141	Tb927.10.8620	Tb927.10.8620	7	10	39.3	2.91	3e-06	183	21046.4	TRYPANOSOMA BRUCEI TREU927
[222]	0.000530822	Tb927.10.2800	Tb927.10.2800	6	10	43.1	3.3	3e-07	160	18838.7	TRYPANOSOMA BRUCEI TREU927
[252]	0.000562667	Tb927.10.11370	Tb927.10.11370	5	10	41.1	3.24	5.4e-07	146	17772.5	TRYPANOSOMA BRUCEI TREU927
[299]	0.000772457	Tb927.10.13770	Tb927.10.13770	5	10	58.4	2.22	4.8e-06	113	12945.7	TRYPANOSOMA BRUCEI TREU927
[87]	0.000149803	Tb927.5.2150	Tb927.5.2150	9	9	25	5.44	1.4e-08	529	60079.1	TRYPANOSOMA BRUCEI TREU927
[141]	5.7793e-05	Tb927.10.11340	Tb927.10.11340	9	9	7.4	4.19	1.6e-07	1386	155728	TRYPANOSOMA BRUCEI TREU927
[144]	6.39168e-05	Tb09.160.5220	Tb09.160.5220	9	9	10	3.62	1.7e-06	1279	140808	TRYPANOSOMA BRUCEI TREU927
[154]	0.000176897	Tb927.10.8730	Tb927.10.8730	7	9	22.2	4.24	3.8e-08	442	50877.2	TRYPANOSOMA BRUCEI TREU927
[160]	0.000129999	Tb11.18.0009	Tb11.18.0009	8	9	20.2	4.15	6.2e-08	642	69231.5	TRYPANOSOMA BRUCEI TREU927
[165]	0.000424282	Tb927.3.770	Tb927.3.770	7	9	43.6	4.33	3.7e-08	181	21212.3	TRYPANOSOMA BRUCEI TREU927
[186]	0.000211952	Tb11.01.2370	Tb11.01.2370	8	9	29	3.43	1.9e-07	362	42462.4	TRYPANOSOMA BRUCEI TREU927
[193]	5.12655e-05	Tb11.02.1340	Tb11.02.1340	9	9	7.3	3.2	5.7e-07	1558	175557	TRYPANOSOMA BRUCEI TREU927
[194]	0.000151188	Tb927.6.3350	Tb927.6.3350	9	9	24.9	2.89	1.1e-06	531	59528.4	TRYPANOSOMA BRUCEI TREU927
[235]	0.000470458	Tb927.7.3960	Tb927.7.3960	6	9	43.1	2.84	5.6e-06	167	19130.3	TRYPANOSOMA BRUCEI TREU927
[268]	0.000260493	Tb927.7.2620	Tb927.7.2620	8	9	26.2	2.06	1.9e-05	294	34549.9	TRYPANOSOMA BRUCEI TREU927
[123]	0.00027881	Tb927.8.5280	Tb927.8.5280	7	8	45.9	4.86	1.4e-08	257	28693.4	TRYPANOSOMA BRUCEI TREU927
[133]	0.000173007	Tb927.10.14490	Tb927.10.14490	7	8	19.5	5.43	3.6e-09	420	46241	TRYPANOSOMA BRUCEI TREU927
[146]	0.00010474	Tb927.5.770	Tb927.5.770	7	8	13.4	5.45	5.4e-10	726	76379.5	TRYPANOSOMA BRUCEI TREU927
[150]	0.000354421	Tb11.01.1600	Tb11.01.1600	8	8	44.2	3.9	3.1e-07	197	22572	TRYPANOSOMA BRUCEI TREU927
[175]	0.000172581	Tb09.160.2000	Tb09.160.2000	7	8	21.7	4.41	8.2e-09	406	46355.1	TRYPANOSOMA BRUCEI TREU927
[177]	0.000230655	Tb927.10.11870	GRBC5	7	8	33.2	4.31	1.2e-08	310	34683.9	TRYPANOSOMA BRUCEI TREU927
[178]	0.000318643	Tb11.01.4860	MRP2	6	8	37.5	4.79	2.7e-09	224	25106.5	TRYPANOSOMA BRUCEI TREU927
[180]	0.000110348	Tb11.01.5980	KPAF2	8	8	16.5	3.24	2.7e-07	643	72497.8	TRYPANOSOMA BRUCEI TREU927
[183]	0.000402716	Tb927.8.1430	Tb927.8.1430	6	8	39.8	4.39	5.2e-08	166	19865.1	TRYPANOSOMA BRUCEI TREU927
[195]	0.000369539	Tb927.10.1870	Tb927.10.1870	5	8	31.5	5.25	1.7e-09	181	21648.6	TRYPANOSOMA BRUCEI TREU927
[207]	0.000315588	Tb927.6.2420	Tb927.6.2420	5	8	27.8	4.52	4.1e-08	227	25349.5	TRYPANOSOMA BRUCEI TREU927
[272]	0.00011513	Tb927.5.1720	Tb927.5.1720	6	8	16.4	1.96	0.00017	629	69486.4	TRYPANOSOMA BRUCEI TREU927
[99-1]	6.81066e-05	Tb927.4.4160	REMC5	7	7	10.2	3.51	1.1e-06	915	102780	TRYPANOSOMA BRUCEI TREU927
[118]	0.000108255	Tb927.8.6800	Tb927.8.6800	7	7	18.3	5.61	1.8e-09	585	64662.4	TRYPANOSOMA BRUCEI TREU927
[148]	7.49175e-05	Tb11.55.0016	Tb11.55.0016	7	7	13.5	5.06	2.8e-09	831	93436.1	TRYPANOSOMA BRUCEI TREU927
[172]	9.21854e-05	Tb927.8.4400	Tb927.8.4400	7	7	15	3.91	4.1e-07	668	75933.9	TRYPANOSOMA BRUCEI TREU927
[199]	9.05042e-05	Tb11.01.6840	Tb11.01.6840	6	7	13.5	3.3	2.6e-06	682	77344.5	TRYPANOSOMA BRUCEI TREU927
[212]	0.000617012	Tb927.6.4580	Tb927.6.4580	5	7	69.1	3.92	2.8e-07	94	11345	TRYPANOSOMA BRUCEI TREU927
[213]	9.86673e-05	Tb11.01.0600	Tb11.01.0600	7	7	15.3	3.21	1.5e-07	632	70945.5	TRYPANOSOMA BRUCEI TREU927
[215]	0.000396742	Tb927.4.1370	Tb927.4.1370	6	7	45	3.57	4.6e-07	151	17643.7	TRYPANOSOMA BRUCEI TREU927
[217]	0.000234001	Tb927.10.13820	Tb927.10.13820	7	7	35.2	2.65	1.2e-05	261	29914.4	TRYPANOSOMA BRUCEI TREU927
[224]	0.000209163	Tb09.211.4510	Tb09.211.4510	7	7	27	2.78	3.9e-06	293	33466.7	TRYPANOSOMA BRUCEI TREU927
[229]	0.000315678	Tb927.3.820	Tb927.3.820	7	7	34.6	3.26	2.1e-07	188	22174.5	TRYPANOSOMA BRUCEI TREU927
[236]	0.000278725	Tb09.211.0230	Tb09.211.0230	6	7	35.3	3.03	5.5e-06	218	25114.4	TRYPANOSOMA BRUCEI TREU927
[237]	3.05889e-05	Tb11.01.8650	Tb11.01.8650	7	7	3.9	2.18	5.6e-05	2059	228842	TRYPANOSOMA BRUCEI TREU927
[240]	0.000344441	Tb927.5.2810	Tb927.5.2810	5	7	23.2	3.29	2.6e-06	177	20322.8	TRYPANOSOMA BRUCEI TREU927
[248]	0.000393124	Tb09.160.5050	Tb09.160.5050	4	7	44.4	4.01	7.5e-07	162	17806.1	TRYPANOSOMA BRUCEI TREU927
[255]	0.000303806	Tb927.3.4130	Tb927.3.4130	6	7	39.4	3.54	1.3e-08	193	23041	TRYPANOSOMA BRUCEI TREU927
[270]	0.000137558	Tb11.02.0210	Tb11.02.0210	5	7	17.4	2.59	1.1e-05	461	50887.7	TRYPANOSOMA BRUCEI TREU927
[278]	0.000228455	Tb927.5.3640	Tb927.5.3640	5	7	24.8	2.76	2.9e-06	270	30640.6	TRYPANOSOMA BRUCEI TREU927
[282]	5.95719e-05	Tb11.01.8230	Tb11.01.8230	7	7	9.5	2.27	4.9e-06	1068	117505	TRYPANOSOMA BRUCEI TREU927
[142]	0.000313185	Tb927.10.900	Tb927.10.900	6	6	48	5.84	4.9e-10	171	19158	TRYPANOSOMA BRUCEI TREU927
[153]	4.34261e-05	Tb927.7.3550	Tb927.7.3550	6	6	6.7	5.43	2.6e-09	1241	138166	TRYPANOSOMA BRUCEI TREU927
[155]	0.000210653	Tb927.6.2180	Tb927.6.2180	6	6	34.6	5.33	6.5e-09	246	28482.9	TRYPANOSOMA BRUCEI TREU927
[162]	3.03426e-05	Tb927.10.15750	Tb927.10.15750	6	6	3.8	4.22	5.3e-07	1748	197742	TRYPANOSOMA BRUCEI TREU927
[179]	0.00010315	Tb927.5.4080	Tb927.5.4080	6	6	17.8	5.49	4.4e-11	533	58167.9	TRYPANOSOMA BRUCEI TREU927
[187]	0.000141631	Tb09.211.2670	Tb09.211.2670	6	6	28.2	4.43	8.4e-09	379	42363.5	TRYPANOSOMA BRUCEI TREU927
[191]	0.000118654	Tb927.8.5020	Tb927.8.5020	6	6	20.5	4.18	1.8e-07	443	50567.1	TRYPANOSOMA BRUCEI TREU927
[192]	0.000103883	Tb927.5.560	Tb927.5.560	6	6	17.6	4.15	1.9e-08	493	57757.2	TRYPANOSOMA BRUCEI TREU927
[204]	9.21093e-05	Tb927.7.5660	Tb927.7.5660	6	6	13.4	4.35	5.3e-08	575	65140	TRYPANOSOMA BRUCEI TREU927
[208]	8.95834e-05	Tb09.211.3800	Tb09.211.3800	6	6	12.6	4.52	1.1e-08	586	66976.7	TRYPANOSOMA BRUCEI TREU927
[210]	0.000216733	Tb11.01.3490	Tb11.01.3490	6	6	29.4	3.68	9e-08	238	27683.8	TRYPANOSOMA BRUCEI TREU927
[219]	0.000210113	Tb11.01.0130	Tb11.01.0130	6	6	28.7	3.81	1.6e-07	261	28556.1	TRYPANOSOMA BRUCEI TREU927
[227]	0.000120864	Tb11.02.2230	Tb11.02.2230	6	6	18.4	3.26	1.2e-07	440	49642.7	TRYPANOSOMA BRUCEI TREU927
[230]	0.000226297	Tb11.02.4680	Tb11.02.4680	5	6	24.2	4.04	7e-08	240	26513.8	TRYPANOSOMA BRUCEI TREU927
[239]	0.000282504	Tb11.01.2170	Tb11.01.2170	6	6	35.8	2.87	6.1e-07	179	21238.6	TRYPANOSOMA BRUCEI TREU927
[241]	0.00011666	Tb927.4.3070	Tb927.4.3070	6	6	19.2	3.02	9.5e-07	448	51431.7	TRYPANOSOMA BRUCEI TREU927
[249]	8.65701e-05	Tb11.02.3800	Tb11.02.3800	5	6	12.5	3.22	8.7e-07	616	69308	TRYPANOSOMA BRUCEI TREU927
[258]	0.000172396	Tb927.6.1440	Tb927.6.1440	5	6	20.2	3.49	1.1e-07	302	34803.5	TRYPANOSOMA BRUCEI TREU927
[261]	9.55251e-05	Tb927.4.2790	Tb927.4.2790	5	6	11.6	3.12	4.7e-07	569	62810.7	TRYPANOSOMA BRUCEI TREU927
[271]	3.56455e-05	Tb927.1.1600	Tb927.1.1600	6	6	5.6	2.39	2.1e-05	1523	168324	TRYPANOSOMA BRUCEI TREU927
[294]	7.83895e-05	Tb927.8.4860	Tb927.8.4860	6	6	11.6	1.81	0.00014	679	76540.9	TRYPANOSOMA BRUCEI TREU927
[304]	0.000154387	Tb927.7.4200	Tb927.7.4200	5	6	17.2	2.23	4.4e-06	354	38863.5	TRYPANOSOMA BRUCEI TREU927
[322]	0.000311116	Tb927.7.3240	Tb927.7.3240	4	6	31.3	2.64	1.5e-06	163	19285.4	TRYPANOSOMA BRUCEI TREU927
[338]	0.000347723	Tb927.4.5170	Tb927.4.5170	3	6	19.2	2.68	4.3e-05	167	17255.1	TRYPANOSOMA BRUCEI TREU927
[355]	0.000208821	Tb927.10.5000	Tb927.10.5000	5	6	18.8	1.43	0.00018	245	28732.8	TRYPANOSOMA BRUCEI TREU927
[176]	6.43913e-05	Tb927.1.4340	Tb927.1.4340	5	5	10.3	5.22	3.5e-09	716	77650.3	TRYPANOSOMA BRUCEI TREU927
[188]	0.000162901	Tb11.01.5460	Tb11.01.5460	5	5	23.9	4.95	9.1e-09	268	30693.4	TRYPANOSOMA BRUCEI TREU927
[196]	0.000112621	Tb11.01.7290	MERS1	5	5	15.7	4.58	1.4e-07	395	44396.5	TRYPANOSOMA BRUCEI TREU927
[202]	0.000231633	Tb927.8.4550	Tb927.8.4550	5	5	23	4.69	3.6e-08	183	21585.9	TRYPANOSOMA BRUCEI TREU927
[214]	0.00013569	Tb11.01.2720	Tb11.01.2720	4	5	17.9	4.78	7.3e-09	329	36848.6	TRYPANOSOMA BRUCEI TREU927
[216]	2.73393e-05	Tb11.02.0770	Tb11.02.0770	5	5	4.2	3.96	7.9e-07	1629	182887	TRYPANOSOMA BRUCEI TREU927
[223]	7.27193e-05	Tb927.5.2070	Tb927.5.2070	5	5	10.3	4.33	1.3e-08	634	68757.5	TRYPANOSOMA BRUCEI TREU927
[228]	5.13375e-05	Tb927.2.4000	Tb927.2.4000	4	5	5.4	4.6	9.2e-08	892	97394.6	TRYPANOSOMA BRUCEI TREU927
[232]	0.000120038	Tb11.01.2800	Tb11.01.2800	4	5	16.4	4.45	2.4e-08	348	41653.6	TRYPANOSOMA BRUCEI TREU927
[233]	0.000229556	Tb11.02.1110	Tb11.02.1110	5	5	24.9	3.91	4.6e-08	185	21781.2	TRYPANOSOMA BRUCEI TREU927
[247]	5.60544e-05	Tb927.3.3300	Tb927.3.3300	5	5	9	3.37	4.5e-07	814	89199.1	TRYPANOSOMA BRUCEI TREU927
[263]	0.000268128	Tb11.01.0880	GRBC7	4	5	34.5	3.32	1.8e-06	174	18647.8	TRYPANOSOMA BRUCEI TREU927
[264]	8.04934e-05	Tb927.10.7080	Tb927.10.7080	5	5	11.1	3.44	2.2e-07	550	62116.9	TRYPANOSOMA BRUCEI TREU927
[277]	0.00020972	Tb09.160.2550	Tb09.160.2550	5	5	24.8	3.14	7e-07	202	23841.3	TRYPANOSOMA BRUCEI TREU927
[283]	5.78223e-05	Tb927.10.12250	Tb927.10.12250	5	5	10.4	2.61	3.1e-06	792	86471.9	TRYPANOSOMA BRUCEI TREU927
[284]	2.72086e-05	Tb927.1.4310	Tb927.1.4310	5	5	4.6	3.19	9.9e-07	1638	183765	TRYPANOSOMA BRUCEI TREU927
[286]	0.000224663	Tb11.01.0500	Tb11.01.0500	4	5	34.6	3.37	1.4e-07	185	22255.6	TRYPANOSOMA BRUCEI TREU927
[288]	0.000121739	Tb927.10.5620	Tb927.10.5620	5	5	17.7	2.36	1.3e-05	372	41071.6	TRYPANOSOMA BRUCEI TREU927
[289]	0.000122892	Tb927.2.4240	Tb927.2.4240	4	5	16.6	2.98	2.2e-06	367	40686.1	TRYPANOSOMA BRUCEI TREU927
[296]	8.608e-05	Tb927.8.4580	Tb927.8.4580	5	5	8.9	2.41	1.4e-05	483	58085.5	TRYPANOSOMA BRUCEI TREU927
[297]	3.69672e-05	Tb927.3.4030	Tb927.3.4030	4	5	5.8	2.62	2e-05	1213	135255	TRYPANOSOMA BRUCEI TREU927
[298]	7.23358e-05	Tb927.10.770	Tb927.10.770	5	5	11.7	2.33	2.9e-05	632	69122.1	TRYPANOSOMA BRUCEI TREU927
[305]	0.000295812	Tb927.1.1210	Tb927.1.1210	4	5	31.9	2.82	7.4e-07	144	16902.6	TRYPANOSOMA BRUCEI TREU927
[320]	0.000223368	Tb927.10.11260	Tb927.10.11260	4	5	31.6	2.1	2.2e-05	187	22384.6	TRYPANOSOMA BRUCEI TREU927
[326]	0.000198564	Tb927.4.930	Tb927.4.930	3	5	15.2	3.3	1.8e-07	217	25180.8	TRYPANOSOMA BRUCEI TREU927
[370]	0.000114528	Tb11.03.0660	Tb11.03.0660	5	5	15.4	1.71	1.2e-05	382	43657.6	TRYPANOSOMA BRUCEI TREU927
[393]	7.65223e-05	Tb927.6.1220	Tb927.6.1220	5	5	10.1	1.05	0.00021	565	65340.4	TRYPANOSOMA BRUCEI TREU927
[490]	7.66117e-05	Tb927.5.680	Tb927.5.680	5	5	16.6	0.72	0.00043	585	65264.2	TRYPANOSOMA BRUCEI TREU927
[245]	8.79115e-05	Tb11.46.0011	Tb11.46.0011	4	4	16.1	3.97	5.3e-07	415	45500.3	TRYPANOSOMA BRUCEI TREU927
[251]	0.000134867	Tb927.10.12390	Tb927.10.12390	4	4	19	3.95	1.5e-07	258	29658.8	TRYPANOSOMA BRUCEI TREU927
[253]	6.61318e-05	Tb927.7.800	REMC3	4	4	10.3	4.18	1.6e-08	543	60485.3	TRYPANOSOMA BRUCEI TREU927
[260]	3.50949e-05	Tb09.244.2570	Tb09.244.2570	3	4	4.6	5.18	1.2e-08	1041	113977	TRYPANOSOMA BRUCEI TREU927
[265]	9.62652e-05	Tb09.211.2530	Tb09.211.2530	4	4	14	3.75	1.4e-07	356	41551.9	TRYPANOSOMA BRUCEI TREU927
[274]	0.000102373	Tb927.10.11820	Tb927.10.11820	3	4	16.2	4.5	2.5e-08	334	39072.9	TRYPANOSOMA BRUCEI TREU927
[287]	0.000121117	Tb11.01.7140	Tb11.01.7140	3	4	13.8	4.86	5.2e-09	283	33025.9	TRYPANOSOMA BRUCEI TREU927
[290]	0.000194377	Tb927.3.5300	Tb927.3.5300	4	4	25	2.72	2.8e-05	172	20578.6	TRYPANOSOMA BRUCEI TREU927
[291]	7.45281e-05	Tb927.5.2270	Tb927.5.2270	3	4	11.1	3.71	2.9e-07	478	53671	TRYPANOSOMA BRUCEI TREU927
[306]	3.66177e-05	Tb927.10.5820	Tb927.10.5820	4	4	4.4	2.85	1.2e-06	1003	109237	TRYPANOSOMA BRUCEI TREU927
[311]	5.90372e-05	Tb927.2.4460	Tb927.2.4460	4	4	9.2	2.33	6.5e-05	596	67753.9	TRYPANOSOMA BRUCEI TREU927
[321]	2.71847e-05	Tb09.160.3220	Tb09.160.3220	4	4	4.1	2.32	7.5e-05	1345	147142	TRYPANOSOMA BRUCEI TREU927
[323]	8.4691e-05	Tb927.5.4400	Tb927.5.4400	4	4	16.4	2.31	1.5e-05	432	47230.5	TRYPANOSOMA BRUCEI TREU927
[325]	5.13528e-05	Tb927.8.3300	Tb927.8.3300	4	4	7.1	2.31	1.6e-05	691	77892.5	TRYPANOSOMA BRUCEI TREU927
[333]	0.000139028	Tb927.6.2140	Tb927.6.2140	4	4	15	1.95	4e-05	267	28771.1	TRYPANOSOMA BRUCEI TREU927
[363]	0.000244382	Tb11.01.6285	Tb11.01.6285	2	4	18.1	2.97	4.3e-07	144	16367.8	TRYPANOSOMA BRUCEI TREU927
[364]	2.51234e-05	Tb927.4.3020	Tb927.4.3020	4	4	2.8	1.56	0.00011	1440	159214	TRYPANOSOMA BRUCEI TREU927
[369]	3.88878e-05	Tb927.7.2390	Tb927.7.2390	4	4	4.8	1.99	4.2e-06	951	102860	TRYPANOSOMA BRUCEI TREU927
[371]	7.05204e-05	Tb927.7.4100	Tb927.7.4100	4	4	8.8	1.97	1.4e-05	500	56721.2	TRYPANOSOMA BRUCEI TREU927
[392]	9.86848e-05	Tb927.7.870	Tb927.7.870	4	4	12.1	1.46	7.2e-05	363	40533.1	TRYPANOSOMA BRUCEI TREU927
[408]	5.88861e-05	Tb11.01.7790	Tb11.01.7790	4	4	7.2	1.23	7.4e-05	610	67927.7	TRYPANOSOMA BRUCEI TREU927
[419]	0.000199468	Tb11.01.2920	Tb11.01.2920	4	4	20.7	1.03	0.00032	169	20053.3	TRYPANOSOMA BRUCEI TREU927
[505]	0.000312349	Tb11.01.0355	Tb11.01.0355	3	4	29.7	0.76	0.00032	111	12806.2	TRYPANOSOMA BRUCEI TREU927
[262]	4.6502e-05	Tb927.4.2910	Tb927.4.2910	3	3	9.2	5.17	5.3e-10	584	64513.4	TRYPANOSOMA BRUCEI TREU927
[266]	8.14202e-05	Tb927.7.850	Tb927.7.850	3	3	13.2	5.07	6.9e-09	334	36845.9	TRYPANOSOMA BRUCEI TREU927
[269]	5.48742e-05	Tb927.8.6110	Tb927.8.6110	3	3	8.6	4.19	4.2e-07	499	54670.5	TRYPANOSOMA BRUCEI TREU927
[275]	4.7248e-05	Tb927.7.5740	Tb927.7.5740	3	3	9.2	4.35	8e-08	568	63494.7	TRYPANOSOMA BRUCEI TREU927
[276]	3.58686e-05	Tb927.4.2720	Tb927.4.2720	3	3	4.9	4.19	4e-08	739	83638.5	TRYPANOSOMA BRUCEI TREU927
[279]	7.62234e-05	Tb927.3.3200	Tb927.3.3200	3	3	16.9	4.03	1.4e-07	350	39358	TRYPANOSOMA BRUCEI TREU927
[292]	8.70266e-05	Tb09.211.2600	Tb09.211.2600	3	3	11.6	4.18	3.8e-08	310	34472.2	TRYPANOSOMA BRUCEI TREU927
[303]	5.64372e-05	Tb11.03.0960	Tb11.03.0960	3	3	8.4	3.93	4e-08	463	53156.4	TRYPANOSOMA BRUCEI TREU927
[307]	6.01675e-05	Tb927.1.4230	Tb927.1.4230	3	3	6.1	4.06	5.6e-08	426	49860.8	TRYPANOSOMA BRUCEI TREU927
[309]	3.60766e-05	Tb927.3.1860	Tb927.3.1860	3	3	6.1	3.25	1.6e-07	771	83156.4	TRYPANOSOMA BRUCEI TREU927
[310]	0.000230507	Tb927.4.1810	Tb927.4.1810	3	3	25.4	3.42	1.7e-06	114	13014.8	TRYPANOSOMA BRUCEI TREU927
[314]	4.6181e-05	Tb927.6.610	Tb927.6.610	2	3	6	3.86	2.8e-06	579	64961.8	TRYPANOSOMA BRUCEI TREU927
[315]	5.81164e-05	Tb927.5.1690	Tb927.5.1690	3	3	10	2.81	2.7e-06	462	51620.5	TRYPANOSOMA BRUCEI TREU927
[319]	9.78445e-05	Tb927.3.2080	Tb927.3.2080	3	3	16.2	3.22	6.8e-07	260	30660.9	TRYPANOSOMA BRUCEI TREU927
[324]	0.00010028	Tb11.02.1550	Tb11.02.1550	3	3	13	3.1	2.5e-06	276	29916.1	TRYPANOSOMA BRUCEI TREU927
[330]	9.03922e-05	Tb927.10.2560	Tb927.10.2560	3	3	14.5	3.63	1.6e-09	318	33188.7	TRYPANOSOMA BRUCEI TREU927
[331]	0.000106426	Tb927.7.630	Tb927.7.630	3	3	14.8	2.88	2.9e-06	250	28188.7	TRYPANOSOMA BRUCEI TREU927
[334]	2.1588e-05	Tb11.52.0006	Tb11.52.0006	3	3	2.9	3.46	1.5e-07	1251	138966	TRYPANOSOMA BRUCEI TREU927
[335]	4.62999e-05	Tb927.8.3230	Tb927.8.3230	3	3	11.1	2.49	7.1e-06	584	64794.9	TRYPANOSOMA BRUCEI TREU927
[337]	4.15275e-05	Tb927.8.3590	Tb927.8.3590	3	3	6.3	2.76	3.4e-05	652	72241.3	TRYPANOSOMA BRUCEI TREU927
[354]	6.25137e-05	Tb11.02.5780	Tb11.02.5780	3	3	10.4	2.63	7.9e-07	414	47989.5	TRYPANOSOMA BRUCEI TREU927
[356]	0.000231573	Tb927.10.13810	Tb927.10.13810	3	3	38.1	2.95	4.1e-07	113	12954.9	TRYPANOSOMA BRUCEI TREU927
[360]	3.61443e-05	Tb927.7.5330	Tb927.7.5330	3	3	6.1	2.36	3.9e-06	771	83000.6	TRYPANOSOMA BRUCEI TREU927
[362]	2.67752e-05	Tb927.3.3050	Tb927.3.3050	3	3	5	2.43	1.7e-06	1011	112044	TRYPANOSOMA BRUCEI TREU927
[367]	9.79685e-05	Tb11.12.0014	Tb11.12.0014	3	3	15.2	2.06	1e-05	277	30622.1	TRYPANOSOMA BRUCEI TREU927
[373]	5.5571e-05	Tb927.10.3610	Tb927.10.3610	3	3	10.2	1.82	1.4e-05	498	53985	TRYPANOSOMA BRUCEI TREU927
[383]	5.96976e-05	Tb927.7.3460	Tb927.7.3460	3	3	8.9	1.84	3.5e-05	449	50253.3	TRYPANOSOMA BRUCEI TREU927
[384]	1.36228e-05	Tb927.7.5280	Tb927.7.5280	2	3	1.5	2.28	1.2e-05	2009	220218	TRYPANOSOMA BRUCEI TREU927
[390]	3.59574e-05	Tb927.7.5320	Tb927.7.5320	2	3	3.8	2.04	2e-05	746	83432.1	TRYPANOSOMA BRUCEI TREU927
[394]	4.9142e-05	Tb927.10.10130	REMC1	3	3	6.6	1.76	0.00014	545	61047.6	TRYPANOSOMA BRUCEI TREU927
[397]	0.00022357	Tb927.7.4210	Tb927.7.4210	2	3	18.1	1.96	3.6e-05	116	13418.6	TRYPANOSOMA BRUCEI TREU927
[400]	1.87162e-05	Tb927.8.4960	Tb927.8.4960	3	3	2.1	1.49	8.5e-05	1459	160289	TRYPANOSOMA BRUCEI TREU927
[404]	8.102e-05	Tb927.10.14500	Tb927.10.14500	3	3	15.1	1.57	9.2e-05	337	37027.9	TRYPANOSOMA BRUCEI TREU927
[405]	6.47001e-05	Tb11.01.1850	Tb11.01.1850	3	3	10.1	1.79	1.2e-05	415	46367.8	TRYPANOSOMA BRUCEI TREU927
[407]	0.000111529	Tb927.8.6040	Tb927.8.6040	3	3	11.7	1.47	7.2e-05	239	26898.9	TRYPANOSOMA BRUCEI TREU927
[422]	0.000127639	Tb927.10.8890	Tb927.10.8890	3	3	16.3	1.11	0.00021	209	23503.8	TRYPANOSOMA BRUCEI TREU927
[427]	6.99177e-05	Tb927.10.10160	KPAF4	3	3	11.9	0.98	0.00023	388	42907.6	TRYPANOSOMA BRUCEI TREU927
[438]	0.00012292	Tb927.3.1120	Tb927.3.1120	2	3	8.8	1.4	4e-05	217	24406.1	TRYPANOSOMA BRUCEI TREU927
[439]	6.62989e-05	Tb11.18.0007	Tb11.18.0007	2	3	6.2	1.12	0.00019	400	45249.6	TRYPANOSOMA BRUCEI TREU927
[447]	6.14646e-05	Tb927.7.1200	Tb927.7.1200	3	3	10.7	0.88	0.00067	440	48808.6	TRYPANOSOMA BRUCEI TREU927
[467]	2.72427e-05	Tb11.01.8770	Tb11.01.8770	3	3	3.6	1.05	6.6e-05	1004	110121	TRYPANOSOMA BRUCEI TREU927
[481]	8.66381e-05	Tb927.4.4610	Tb927.4.4610	3	3	10.7	0.62	0.0012	319	34626.8	TRYPANOSOMA BRUCEI TREU927
[525]	0.000120972	Tb11.46.0012	Tb11.46.0012	2	3	11.7	0.51	0.0011	222	24799.1	TRYPANOSOMA BRUCEI TREU927

## Sheet: KPAF1
Rank	Uniq Pep	NSF	Acc #	cytoscape input	Num Unique	Peptide Count	% Cov	Best Disc Score	Best Expect Val	Protein Length	Protein MW	Species
[1]		0.00539401	Tb927.2.3180	KPAF1	133	617	73.1	7.53	1.5e-12	1003	114386	TRYPANOSOMA BRUCEI TREU927
[5]		0.000731057	Tb11.01.5980	KPAF2	36	53	54.1	6.64	5e-11	643	72497.8	TRYPANOSOMA BRUCEI TREU927
[12]		0.000795545	Tb927.3.4920	Tb927.3.4920	21	34	64.3	5.88	4.5e-10	378	42738	TRYPANOSOMA BRUCEI TREU927
[18]		0.000520737	Tb927.10.13360	Tb927.10.13360	17	27	37.2	4.91	9.7e-08	470	51849.6	TRYPANOSOMA BRUCEI TREU927
[21]		0.000310954	Tb927.8.6110	Tb927.8.6110	13	17	32.3	5.34	1.6e-08	499	54670.5	TRYPANOSOMA BRUCEI TREU927
[22]		0.00038412	Tb11.01.2800	Tb11.01.2800	16	16	36.8	4.77	2.8e-08	348	41653.6	TRYPANOSOMA BRUCEI TREU927
[23]		0.000302762	Tb927.10.14490	Tb927.10.14490	10	14	29.8	6.56	4.9e-10	420	46241	TRYPANOSOMA BRUCEI TREU927
[37]		7.40502e-05	Tb11.02.1340	Tb11.02.1340	12	13	9.1	3.88	1.9e-07	1558	175557	TRYPANOSOMA BRUCEI TREU927
[35]		5.95369e-05	Tb927.8.5200	Tb927.8.5200	12	12	9.1	3.96	1.3e-07	1788	201556	TRYPANOSOMA BRUCEI TREU927
[49]		0.000138316	Tb11.01.7510	Tb11.01.7510	11	12	16.3	3.22	2.4e-07	754	86757.7	TRYPANOSOMA BRUCEI TREU927
[33]		9.87661e-05	Tb11.01.2490	Tb11.01.2490	10	10	14.6	4.58	2.2e-07	918	101249	TRYPANOSOMA BRUCEI TREU927
[51]		0.00017216	Tb927.8.4580	Tb927.8.4580	10	10	20.3	2.71	1.4e-05	483	58085.5	TRYPANOSOMA BRUCEI TREU927
[54]		0.000169625	Tb927.6.2010	Tb927.6.2010	10	10	24.5	2.67	1.6e-05	523	58953.5	TRYPANOSOMA BRUCEI TREU927
[32]		0.000192757	Tb11.02.1860	Tb11.02.1860	9	10	32.8	6.16	6e-11	475	51878.9	TRYPANOSOMA BRUCEI TREU927
[31]		0.000397665	Tb09.160.2250	Tb09.160.2250	9	9	38.9	5.98	9.5e-10	198	22632.1	TRYPANOSOMA BRUCEI TREU927
[52]		8.74975e-05	Tb927.7.2390	Tb927.7.2390	9	9	11.6	3.42	4.1e-07	951	102860	TRYPANOSOMA BRUCEI TREU927
[34]		6.68924e-05	Tb11.02.2710	Tb11.02.2710	8	8	10.9	6.96	5.4e-12	1041	119595	TRYPANOSOMA BRUCEI TREU927
[46]		6.07979e-05	Tb927.7.3050	Tb927.7.3050	8	8	10.6	4.06	5.8e-07	1165	131584	TRYPANOSOMA BRUCEI TREU927
[48]		0.000131881	Tb11.01.0610	Tb11.01.0610	8	8	19.4	3.68	8e-07	546	60660.7	TRYPANOSOMA BRUCEI TREU927
[53]		0.00013075	Tb11.02.1190	Tb11.02.1190	8	8	20.8	3.78	3.9e-07	515	61185.6	TRYPANOSOMA BRUCEI TREU927
[57]		7.96776e-05	Tb927.8.8170	REMC5A	8	8	13.3	3.71	9.2e-08	905	100405	TRYPANOSOMA BRUCEI TREU927
[58]		5.81226e-05	Tb11.01.1910	Tb11.01.1910	8	8	10	3.37	5.2e-07	1211	137640	TRYPANOSOMA BRUCEI TREU927
[65]		0.000157241	Tb927.10.8730	Tb927.10.8730	7	8	20.4	3.38	9.3e-07	442	50877.2	TRYPANOSOMA BRUCEI TREU927
[42]		0.000168464	Tb09.211.2530	Tb09.211.2530	7	7	23	4.81	2e-08	356	41551.9	TRYPANOSOMA BRUCEI TREU927
[60]		0.000122574	Tb11.39.0010	Tb11.39.0010	7	7	16.2	3.82	3.9e-07	495	57108.4	TRYPANOSOMA BRUCEI TREU927
[67]		7.04098e-05	Tb927.10.3570	Tb927.10.3570	7	7	10.4	3.77	2.3e-07	907	99418	TRYPANOSOMA BRUCEI TREU927
[72]		7.37139e-05	Tb11.02.3180	KRIPP1	7	7	10.7	3.15	2.4e-05	812	94961.7	TRYPANOSOMA BRUCEI TREU927
[139]		3.8275e-05	Tb11.02.0770	Tb11.02.0770	6	7	5	1.82	1.3e-05	1629	182887	TRYPANOSOMA BRUCEI TREU927
[43]		6.92504e-05	Tb927.6.2230	Tb927.6.2230	6	6	10.2	6.16	7.2e-10	775	86642.1	TRYPANOSOMA BRUCEI TREU927
[47]		9.0014e-05	Tb927.3.5240	Tb927.3.5240	6	6	13.6	5.83	5.1e-10	581	66656.3	TRYPANOSOMA BRUCEI TREU927
[59]		0.000172396	Tb927.6.1440	Tb927.6.1440	6	6	21.9	4.22	1.3e-07	302	34803.5	TRYPANOSOMA BRUCEI TREU927
[64]		8.22473e-05	Tb09.211.2430	Tb09.211.2430	6	6	14.3	4.36	2.9e-08	602	72950.7	TRYPANOSOMA BRUCEI TREU927
[90]		8.23601e-05	Tb11.01.1500	Tb11.01.1500	6	6	12.2	3.36	4.9e-07	629	72850.8	TRYPANOSOMA BRUCEI TREU927
[127]		7.98549e-05	Tb09.160.4750	Tb09.160.4750	6	6	10.8	1.81	5.6e-05	666	75136.3	TRYPANOSOMA BRUCEI TREU927
[86]		0.000119907	Tb927.10.6300	Tb927.10.6300	5	6	14.3	3.74	4.2e-07	435	50038.8	TRYPANOSOMA BRUCEI TREU927
[106]		9.55781e-05	Tb927.10.600	LSU-600	5	6	14.2	2.88	2.3e-06	541	62775.9	TRYPANOSOMA BRUCEI TREU927
[50]		8.32236e-05	Tb927.5.2150	Tb927.5.2150	5	5	12.9	5.69	2e-09	529	60079.1	TRYPANOSOMA BRUCEI TREU927
[66]		0.000147082	Tb927.7.4710	LSU-4710	5	5	24	5.46	1.4e-09	296	33994.6	TRYPANOSOMA BRUCEI TREU927
[69]		0.000142608	Tb927.8.5860	Tb927.8.5860	5	5	28.9	4.42	1.1e-08	301	35061.1	TRYPANOSOMA BRUCEI TREU927
[71]		5.08824e-05	Tb11.47.0024	Tb11.47.0024	5	5	9.3	4.24	1.4e-07	874	98265.8	TRYPANOSOMA BRUCEI TREU927
[74]		8.01687e-05	Tb927.7.5110	Tb927.7.5110	5	5	12.3	4.31	2.2e-07	569	62368.5	TRYPANOSOMA BRUCEI TREU927
[81]		0.000160007	Tb927.4.4600	Tb927.4.4600	5	5	25.8	4.56	2.4e-08	260	31248.6	TRYPANOSOMA BRUCEI TREU927
[118]		0.000140401	Tb927.10.3580	Tb927.10.3580	5	5	17.6	2.47	7.2e-06	324	35612.2	TRYPANOSOMA BRUCEI TREU927
[123]		0.000126537	Tb11.01.2340	LSU-2340	5	5	16.5	2.82	2.7e-06	333	39514.1	TRYPANOSOMA BRUCEI TREU927
[143]		0.000114387	Tb927.5.3980	Tb927.5.3980	5	5	20.3	1.9	6.5e-05	374	43711.4	TRYPANOSOMA BRUCEI TREU927
[214]		3.65227e-05	Tb927.2.4400	Tb927.2.4400	5	5	3.8	0.94	0.00063	1181	136901	TRYPANOSOMA BRUCEI TREU927
[130]		0.000188581	Tb11.02.4680	Tb11.02.4680	4	5	17.9	2.48	6.3e-05	240	26513.8	TRYPANOSOMA BRUCEI TREU927
[151]		0.000451402	Tb09.211.4511	Tb09.211.4511	4	5	51.1	2.27	7.4e-06	92	11076.6	TRYPANOSOMA BRUCEI TREU927
[63]		9.79883e-05	Tb11.02.3810	Tb11.02.3810	4	4	13.4	6.06	8.3e-10	351	40821.2	TRYPANOSOMA BRUCEI TREU927
[83]		6.83002e-05	Tb927.5.1230	Tb927.5.1230	4	4	8.1	4.87	1.4e-07	483	58565	TRYPANOSOMA BRUCEI TREU927
[85]		7.56102e-05	Tb927.8.2240	Tb927.8.2240	4	4	10.8	4.99	1.3e-09	473	52902.9	TRYPANOSOMA BRUCEI TREU927
[89]		4.79412e-05	Tb927.10.14860	Tb927.10.14860	4	4	6.7	4.77	3.8e-09	713	83435.6	TRYPANOSOMA BRUCEI TREU927
[92]		0.000140075	Tb11.01.0130	Tb11.01.0130	4	4	19.2	4.79	7.7e-09	261	28556.1	TRYPANOSOMA BRUCEI TREU927
[96]		7.27442e-05	Tb927.3.5610	L3	4	4	11.4	4.47	1.3e-07	473	54987.2	TRYPANOSOMA BRUCEI TREU927
[103]		6.92554e-05	Tb927.5.560	Tb927.5.560	4	4	10.5	3.84	2.5e-07	493	57757.2	TRYPANOSOMA BRUCEI TREU927
[112]		9.83137e-05	Tb927.2.4240	Tb927.2.4240	4	4	14.2	3.77	1.3e-07	367	40686.1	TRYPANOSOMA BRUCEI TREU927
[124]		8.17496e-05	Tb09.211.4400	Tb09.211.4400	4	4	11.6	3.21	5.3e-07	422	48929.9	TRYPANOSOMA BRUCEI TREU927
[137]		5.86861e-05	Tb11.02.4810	Tb11.02.4810	4	4	8.2	2.88	1e-06	607	68159.2	TRYPANOSOMA BRUCEI TREU927
[144]		0.00010563	Tb927.10.10400	Tb927.10.10400	4	4	18.7	2.31	1.9e-05	326	37868.2	TRYPANOSOMA BRUCEI TREU927
[155]		4.71332e-05	Tb11.02.0130	Tb11.02.0130	4	4	7.4	2.32	1.1e-06	747	84865.9	TRYPANOSOMA BRUCEI TREU927
[157]		0.000112446	Tb927.7.2990	Tb927.7.2990	4	4	14.9	2.13	9.4e-06	309	35572.5	TRYPANOSOMA BRUCEI TREU927
[163]		3.4321e-05	Tb09.211.3720	KPAF3	4	4	4.9	1.64	6.8e-05	1022	116547	TRYPANOSOMA BRUCEI TREU927
[289]		7.83607e-05	Tb09.211.3000	Tb09.211.3000	4	4	11.4	0.55	0.00076	440	51046	TRYPANOSOMA BRUCEI TREU927
[125]		0.000130459	Tb927.3.2080	Tb927.3.2080	3	4	14.2	4.28	1.2e-08	260	30660.9	TRYPANOSOMA BRUCEI TREU927
[132]		3.14718e-05	Tb927.10.4080	Tb927.10.4080	3	4	3.3	3.03	1.4e-05	1183	127098	TRYPANOSOMA BRUCEI TREU927
[150]		0.000339769	Tb927.10.12000	Tb927.10.12000	3	4	33.3	2.81	1.6e-06	99	11772.7	TRYPANOSOMA BRUCEI TREU927
[194]		6.84701e-05	Tb11.01.6620	Tb11.01.6620	3	4	6.5	2.35	1.5e-06	507	58419.7	TRYPANOSOMA BRUCEI TREU927
[100]		6.01675e-05	Tb927.1.4230	Tb927.1.4230	3	3	9.2	5.45	6.3e-09	426	49860.8	TRYPANOSOMA BRUCEI TREU927
[101]		3.18252e-05	Tb927.5.4040	Tb927.5.4040	3	3	6	4.05	7.1e-08	817	94265	TRYPANOSOMA BRUCEI TREU927
[115]		0.000121282	Tb927.6.4080	Tb927.6.4080	3	3	22.9	3.91	7.3e-08	205	24735.8	TRYPANOSOMA BRUCEI TREU927
[121]		0.000135198	Tb927.8.1880	Tb927.8.1880	3	3	21.6	4.43	1.7e-08	190	22189.7	TRYPANOSOMA BRUCEI TREU927
[129]		8.42649e-05	Tb09.211.2580	S17	3	3	11.7	3.38	3.2e-06	307	35602	TRYPANOSOMA BRUCEI TREU927
[133]		0.000119491	Tb11.01.4860	MRP2	3	3	21.9	4.06	1.4e-08	224	25106.5	TRYPANOSOMA BRUCEI TREU927
[140]		4.34015e-05	Tb927.10.770	Tb927.10.770	3	3	10	3.47	9.8e-07	632	69122.1	TRYPANOSOMA BRUCEI TREU927
[145]		3.78292e-05	Tb927.7.2790	Tb927.7.2790	3	3	4.9	2.99	2.6e-06	701	79303.9	TRYPANOSOMA BRUCEI TREU927
[154]		7.21407e-05	Tb927.10.430	Tb927.10.430	3	3	9.1	2.52	7.2e-06	373	41585.4	TRYPANOSOMA BRUCEI TREU927
[158]		0.000134798	Tb11.01.0500	Tb11.01.0500	3	3	29.2	2.45	4.6e-06	185	22255.6	TRYPANOSOMA BRUCEI TREU927
[168]		5.69176e-05	Tb11.01.2650	Tb11.01.2650	3	3	6.6	2.05	5.3e-05	470	52707.8	TRYPANOSOMA BRUCEI TREU927
[177]		8.32355e-05	Tb09.211.2720	Tb09.211.2720	3	3	11.1	1.94	0.00013	325	36042.3	TRYPANOSOMA BRUCEI TREU927
[181]		6.92703e-05	Tb927.5.2930	Tb927.5.2930	3	3	9.5	2.09	3.7e-05	370	43308.6	TRYPANOSOMA BRUCEI TREU927
[184]		0.000105326	Tb927.6.2180	Tb927.6.2180	3	3	15.4	2.42	6.4e-07	246	28482.9	TRYPANOSOMA BRUCEI TREU927
[187]		6.09169e-05	Tb927.6.3930	KRIT1	3	3	10.1	1.98	3.2e-06	426	49247.4	TRYPANOSOMA BRUCEI TREU927
[235]		7.55976e-05	Tb927.10.380	KRIPP5	3	3	9.6	1.24	0.00033	342	39683.8	TRYPANOSOMA BRUCEI TREU927
[253]		9.68276e-05	Tb927.5.3410	Tb927.5.3410	3	3	11	1.12	0.00012	263	30982.9	TRYPANOSOMA BRUCEI TREU927
[306]		2.21803e-05	Tb927.3.4030	Tb927.3.4030	3	3	3.7	0.59	0.0015	1213	135255	TRYPANOSOMA BRUCEI TREU927
[328]		7.93802e-05	Tb927.6.4700	Tb927.6.4700	3	3	10.2	0.43	0.0023	323	37792.8	TRYPANOSOMA BRUCEI TREU927
[142]		0.000177487	Tb927.1.1210	Tb927.1.1210	2	3	17.4	4.92	1.5e-09	144	16902.6	TRYPANOSOMA BRUCEI TREU927
[357]		7.04394e-05	Tb927.5.4150	Tb927.5.4150	2	3	5.2	0.41	0.0019	386	42589.8	TRYPANOSOMA BRUCEI TREU927

## Sheet: KPAF2
NSF	Acc #	cytoscape input	Num Unique	Peptide Count	% Cov	Best Disc Score	Best Expect Val	Protein Length	Protein MW	Species
0.00376563	Tb11.01.5980	KPAF2	46	273	50.5	6.5	3.7e-10	643	72497.8	TRYPANOSOMA BRUCEI TREU927
0.00180966	Tb927.2.3180	KPAF1	54	207	45.1	6.35	8.1e-11	1003	114386	TRYPANOSOMA BRUCEI TREU927
0.000959334	Tb927.3.4920	Tb927.3.4920	14	41	46.3	4.96	1.1e-08	378	42738	TRYPANOSOMA BRUCEI TREU927
0.000610651	Tb927.6.2010	Tb927.6.2010	12	36	31.2	4.25	4.3e-08	523	58953.5	TRYPANOSOMA BRUCEI TREU927
0.000585325	Tb927.8.6110	Tb927.8.6110	13	32	27.7	5.46	4.2e-08	499	54670.5	TRYPANOSOMA BRUCEI TREU927
0.000446031	Tb927.10.600	LSU-600	8	28	23.8	5.27	1.4e-07	541	62775.9	TRYPANOSOMA BRUCEI TREU927
0.000472837	Tb927.3.5610	L3	10	26	33.6	6.1	1.9e-09	473	54987.2	TRYPANOSOMA BRUCEI TREU927
0.000538936	Tb11.02.3810	Tb11.02.3810	8	22	19.1	4.49	4.7e-09	351	40821.2	TRYPANOSOMA BRUCEI TREU927
0.000324508	Tb11.55.0010	Tb11.55.0010	7	20	20	3.62	1.6e-07	570	61631.7	TRYPANOSOMA BRUCEI TREU927
0.000453586	Tb927.10.380	KRIPP5	8	18	29.8	4.68	7.2e-09	342	39683.8	TRYPANOSOMA BRUCEI TREU927
0.000308115	Tb11.01.6620	Tb11.01.6620	8	18	24.9	4.16	2.5e-08	507	58419.7	TRYPANOSOMA BRUCEI TREU927
0.000191765	Tb927.10.14860	Tb927.10.14860	8	16	14.4	3.38	1.4e-07	713	83435.6	TRYPANOSOMA BRUCEI TREU927
8.93483e-05	Tb11.02.2250	Tb11.02.2250	8	15	7.5	3.76	2.5e-07	1522	167882	TRYPANOSOMA BRUCEI TREU927
0.000234892	Tb927.7.210	Tb927.7.210	9	15	17.1	3.13	1.7e-06	556	63859.2	TRYPANOSOMA BRUCEI TREU927
0.000695578	Tb11.01.1840	Tb11.01.1840	6	15	40.7	3.63	3.1e-07	189	21564.8	TRYPANOSOMA BRUCEI TREU927
0.00034316	Tb927.5.3980	Tb927.5.3980	6	15	28.9	3.76	3.8e-07	374	43711.4	TRYPANOSOMA BRUCEI TREU927
0.000421674	Tb927.7.2990	Tb927.7.2990	7	15	24.3	2.79	3.1e-06	309	35572.5	TRYPANOSOMA BRUCEI TREU927
0.000417023	Tb927.10.12050	Tb927.10.12050	6	14	42.6	5.27	2.9e-09	289	33571.3	TRYPANOSOMA BRUCEI TREU927
0.000284279	Tb927.6.3930	KRIT1	5	14	18.8	3.69	1e-07	426	49247.4	TRYPANOSOMA BRUCEI TREU927
0.00019073	Tb11.02.4810	Tb11.02.4810	6	13	18.9	2.14	3.4e-05	607	68159.2	TRYPANOSOMA BRUCEI TREU927
0.000302218	Tb927.10.7380	Tb927.10.7380	6	12	19.2	3.85	3.2e-07	349	39706.5	TRYPANOSOMA BRUCEI TREU927
0.000540791	Tb927.8.1880	Tb927.8.1880	4	12	26.8	4.85	2.9e-08	190	22189.7	TRYPANOSOMA BRUCEI TREU927
0.000673926	Tb09.160.5050	Tb09.160.5050	3	12	30.9	2.96	6.6e-06	162	17806.1	TRYPANOSOMA BRUCEI TREU927
0.000175452	Tb927.6.4200	Tb927.6.4200	4	11	10.6	4.96	6.8e-09	549	62695.1	TRYPANOSOMA BRUCEI TREU927
0.000659983	Tb927.10.11350	Tb927.10.11350	6	11	39.8	3.46	2.8e-07	133	16667.1	TRYPANOSOMA BRUCEI TREU927
0.000250076	Tb927.3.1710	Tb927.3.1710	5	11	17.5	3.74	9e-07	378	43986.6	TRYPANOSOMA BRUCEI TREU927
0.000494258	Tb11.01.0500	Tb11.01.0500	5	11	29.2	2.89	1.3e-06	185	22255.6	TRYPANOSOMA BRUCEI TREU927
0.000203775	Tb09.160.5240	Tb09.160.5240	3	11	15.7	3.62	5e-07	471	53981	TRYPANOSOMA BRUCEI TREU927
0.000184786	Tb927.6.3350	Tb927.6.3350	4	11	14.3	2.45	1.8e-06	531	59528.4	TRYPANOSOMA BRUCEI TREU927
0.000382262	Tb11.03.0260	Tb11.03.0260	5	11	23.6	1.68	0.00013	246	28776.1	TRYPANOSOMA BRUCEI TREU927
0.000235404	Tb927.5.3360	Tb927.5.3360	4	11	9	1.43	9.4e-05	411	46728.1	TRYPANOSOMA BRUCEI TREU927
0.000522731	Tb927.7.3960	Tb927.7.3960	5	10	50.9	4.17	3.3e-08	167	19130.3	TRYPANOSOMA BRUCEI TREU927
0.000320014	Tb927.4.4600	Tb927.4.4600	7	10	30.8	3.56	6.3e-08	260	31248.6	TRYPANOSOMA BRUCEI TREU927
7.30454e-05	Tb927.2.4400	Tb927.2.4400	5	10	7.3	4.21	3.8e-08	1181	136901	TRYPANOSOMA BRUCEI TREU927
0.000562667	Tb927.10.11370	Tb927.10.11370	3	10	29.5	2.9	2e-06	146	17772.5	TRYPANOSOMA BRUCEI TREU927
0.000264748	Tb927.7.4710	LSU-4710	6	9	22.3	3.39	5.3e-07	296	33994.6	TRYPANOSOMA BRUCEI TREU927
8.70492e-05	Tb927.4.4150	REMC4d	4	9	7.3	3.32	2.5e-06	934	103390	TRYPANOSOMA BRUCEI TREU927
0.000316055	Tb11.01.3500	Tb11.01.3500	4	9	21.9	4.49	1.4e-09	242	28476.1	TRYPANOSOMA BRUCEI TREU927
0.000173579	Tb927.10.13360	Tb927.10.13360	4	9	12.6	2.44	1.2e-05	470	51849.6	TRYPANOSOMA BRUCEI TREU927
0.000321318	Tb927.6.4040	Tb927.6.4040	4	9	22.8	1.7	9.5e-05	241	28009.6	TRYPANOSOMA BRUCEI TREU927
0.000246879	Tb927.10.10830	Tb927.10.10830	4	8	20.9	3.84	1.6e-07	320	32404.5	TRYPANOSOMA BRUCEI TREU927
0.000228173	Tb927.8.5860	Tb927.8.5860	4	8	17.6	3.59	8.9e-08	301	35061.1	TRYPANOSOMA BRUCEI TREU927
7.96776e-05	Tb927.8.8170	REMC5A	5	8	9.9	2.6	1.1e-05	905	100405	TRYPANOSOMA BRUCEI TREU927
0.000202459	Tb11.01.2340	LSU-2340	2	8	7.5	3	1.2e-06	333	39514.1	TRYPANOSOMA BRUCEI TREU927
0.000167612	Tb927.7.6800	Tb927.7.6800	4	7	18.3	2.24	7e-05	378	41763.2	TRYPANOSOMA BRUCEI TREU927
0.000315678	Tb927.3.820	Tb927.3.820	4	7	30.9	1.95	2.1e-05	188	22174.5	TRYPANOSOMA BRUCEI TREU927
0.000139891	Tb927.10.6300	Tb927.10.6300	4	7	10.1	1.62	0.00018	435	50038.8	TRYPANOSOMA BRUCEI TREU927
0.000540336	Tb927.10.13810	Tb927.10.13810	2	7	15	2.04	4.1e-05	113	12954.9	TRYPANOSOMA BRUCEI TREU927
0.000135146	Tb11.01.7290	MERS1	3	6	8.9	3.45	6.6e-08	395	44396.5	TRYPANOSOMA BRUCEI TREU927
8.71745e-05	Tb927.7.1370	Tb927.7.1370	4	6	9.9	2.03	1.9e-05	605	68827.5	TRYPANOSOMA BRUCEI TREU927
0.000246375	Tb11.01.1930	Tb11.01.1930	2	6	8.5	2.86	2.9e-06	213	24353.1	TRYPANOSOMA BRUCEI TREU927
0.000245201	Tb927.5.3110	Tb927.5.3110	3	6	26.6	1.81	3.3e-05	218	24469.7	TRYPANOSOMA BRUCEI TREU927
0.000236691	Tb927.6.2420	Tb927.6.2420	2	6	17.6	2.29	2.1e-05	227	25349.5	TRYPANOSOMA BRUCEI TREU927
0.000265816	Tb11.01.1600	Tb11.01.1600	1	6	13.2	3.12	1.5e-05	197	22572	TRYPANOSOMA BRUCEI TREU927
0.000463474	Tb927.10.13770	Tb927.10.13770	1	6	23	2.96	1.4e-05	113	12945.7	TRYPANOSOMA BRUCEI TREU927
5.08824e-05	Tb11.47.0024	Tb11.47.0024	4	5	7.8	3.33	6.3e-07	874	98265.8	TRYPANOSOMA BRUCEI TREU927
0.000174256	Tb927.8.5280	Tb927.8.5280	3	5	22.6	3.39	7.2e-07	257	28693.4	TRYPANOSOMA BRUCEI TREU927
0.000440723	Tb927.6.4580	Tb927.6.4580	3	5	36.2	2.78	2.8e-07	94	11345	TRYPANOSOMA BRUCEI TREU927
0.000100279	Tb927.1.4230	Tb927.1.4230	3	5	7.3	2.93	6.4e-07	426	49860.8	TRYPANOSOMA BRUCEI TREU927
9.01538e-05	Tb927.2.3800	GRBC2	2	5	10.2	2.69	2.6e-05	492	55460.8	TRYPANOSOMA BRUCEI TREU927
0.000161379	Tb927.5.3410	Tb927.5.3410	2	5	15.6	1.52	8.5e-05	263	30982.9	TRYPANOSOMA BRUCEI TREU927
0.000171187	Tb927.10.15830	Tb927.10.15830	1	5	10.5	2.18	0.00012	266	29207.8	TRYPANOSOMA BRUCEI TREU927
0.000121216	Tb09.160.5320	Tb09.160.5320	1	5	5.2	1.98	5.5e-05	366	41248.7	TRYPANOSOMA BRUCEI TREU927
4.61054e-05	Tb11.01.7510	Tb11.01.7510	3	4	8.5	4.15	3.3e-08	754	86757.7	TRYPANOSOMA BRUCEI TREU927
0.000161709	Tb927.6.4080	Tb927.6.4080	3	4	8.3	3.91	1.8e-07	205	24735.8	TRYPANOSOMA BRUCEI TREU927
0.000121117	Tb11.01.7140	Tb11.01.7140	3	4	11.3	3.84	1e-07	283	33025.9	TRYPANOSOMA BRUCEI TREU927
3.34462e-05	Tb11.02.2710	Tb11.02.2710	3	4	7.8	3.24	4.6e-07	1041	119595	TRYPANOSOMA BRUCEI TREU927
0.000191824	Tb927.7.4140	Tb927.7.4140	2	4	16	4.15	5.3e-07	188	20852.4	TRYPANOSOMA BRUCEI TREU927
0.00017674	Tb09.160.2250	Tb09.160.2250	1	4	10.1	6.02	3e-10	198	22632.1	TRYPANOSOMA BRUCEI TREU927
7.55277e-05	Tb927.6.1200	PAMC2	3	4	8.5	2.54	1.8e-06	468	52960.7	TRYPANOSOMA BRUCEI TREU927
4.42145e-05	Tb927.8.3170	Tb927.8.3170	2	4	3.6	2.63	4.2e-05	796	90468	TRYPANOSOMA BRUCEI TREU927
6.53472e-05	Tb11.01.4740	Tb11.01.4740	3	4	11.4	2.13	7.5e-06	560	61211.5	TRYPANOSOMA BRUCEI TREU927
5.48316e-05	Tb09.211.2430	Tb09.211.2430	2	4	5.3	2.47	5.4e-06	602	72950.7	TRYPANOSOMA BRUCEI TREU927
0.000120523	Tb927.10.2560	Tb927.10.2560	2	4	11	2.29	9.6e-07	318	33188.7	TRYPANOSOMA BRUCEI TREU927
0.000114931	Tb927.6.1440	Tb927.6.1440	2	4	6.3	2.15	5e-06	302	34803.5	TRYPANOSOMA BRUCEI TREU927
3.03989e-05	Tb927.7.3050	Tb927.7.3050	2	4	1.8	2.04	4.5e-05	1165	131584	TRYPANOSOMA BRUCEI TREU927
0.000214503	Tb11.01.0880	GRBC7	1	4	8	3.61	6.8e-07	174	18647.8	TRYPANOSOMA BRUCEI TREU927
0.000108345	Tb927.10.6850	Tb927.10.6850	3	4	11.9	1.62	8.1e-06	320	36919	TRYPANOSOMA BRUCEI TREU927
5.32366e-05	Tb09.160.4750	Tb09.160.4750	2	4	3.3	1.07	0.00027	666	75136.3	TRYPANOSOMA BRUCEI TREU927
0.000244382	Tb11.01.6285	Tb11.01.6285	2	4	9.7	0.75	0.00012	144	16367.8	TRYPANOSOMA BRUCEI TREU927
6.47178e-05	Tb09.160.2000	Tb09.160.2000	2	3	8.1	2.97	7.2e-07	406	46355.1	TRYPANOSOMA BRUCEI TREU927
5.31476e-05	Tb927.7.3510	Tb927.7.3510	2	3	3.7	2.35	0.00019	482	56446.6	TRYPANOSOMA BRUCEI TREU927
5.70925e-05	Tb927.7.2570	GRBC1	2	3	11.8	2.68	2.5e-06	473	52546.3	TRYPANOSOMA BRUCEI TREU927
4.75285e-05	Tb11.02.3130	Tb11.02.3130	2	3	8.1	2.53	1.4e-06	571	63120	TRYPANOSOMA BRUCEI TREU927
0.000123459	Tb927.4.1070	Tb927.4.1070	1	3	16.3	3.16	4.8e-06	202	24299.5	TRYPANOSOMA BRUCEI TREU927
7.64029e-05	Tb927.10.1730	PAMC3	2	3	12	1.58	0.00055	357	39265.5	TRYPANOSOMA BRUCEI TREU927
2.92802e-05	Tb927.8.3560	Tb927.8.3560	2	3	4.1	1.52	0.00036	928	102458	TRYPANOSOMA BRUCEI TREU927
6.35289e-05	Tb11.01.2620	Tb11.01.2620	2	3	8.8	1.74	1.5e-05	419	47222.6	TRYPANOSOMA BRUCEI TREU927
3.18252e-05	Tb927.5.4040	Tb927.5.4040	2	3	4.2	1.44	0.00011	817	94265	TRYPANOSOMA BRUCEI TREU927
0.000134407	Tb927.5.4120	Tb927.5.4120	3	3	23	0.79	0.0019	191	22320.3	TRYPANOSOMA BRUCEI TREU927
0.000137733	Tb11.02.1110	Tb11.02.1110	2	3	15.7	0.75	0.00092	185	21781.2	TRYPANOSOMA BRUCEI TREU927
7.93483e-05	Tb927.10.2090	Tb927.10.2090	1	3	3.2	1.01	0.00021	348	37808	TRYPANOSOMA BRUCEI TREU927
0.000119453	Tb09.211.0230	Tb09.211.0230	1	3	11	0.86	0.00043	218	25114.4	TRYPANOSOMA BRUCEI TREU927

## Sheet: Tb927.3.2670
NSF	Acc#	cytoscape input	Num Unique	Peptide Count	% Cov	Best Disc Score	Best Expect Val	Protein MW	Species
0.00790549	Tb927.3.2670	Tb927.3.2670	26	228	50.9	4.79	2.6e-08	28840.7	TRYPANOSOMA BRUCEI TREU927
0.00272587	Tb927.11.1700	Tb927.11.1700	43	168	50.7	7.19	2.1e-10	61631.7	TRYPANOSOMA BRUCEI TREU927
0.00227033	Tb927.11.13280	MRP2	12	57	58.5	5.58	2.4e-09	25106.5	TRYPANOSOMA BRUCEI TREU927
0.00070607	Tb927.11.16250	Tb927.11.16250	16	48	33.3	4.96	1.1e-08	67981.9	TRYPANOSOMA BRUCEI TREU927
0.0007924	Tb927.10.10160	KPAF4	8	34	12.9	4.11	1.2e-06	42907.6	TRYPANOSOMA BRUCEI TREU927
0.00037645	Tb927.1.790	Tb927.1.790	14	33	22.6	4.4	1.2e-07	87661	TRYPANOSOMA BRUCEI TREU927
0.000427645	Tb11.v5.1046	Tb11.v5.1046	11	21	39.6	4.46	1.5e-08	49106.2	TRYPANOSOMA BRUCEI TREU927
0.000265973	Tb927.11.7510	Tb927.11.7510	11	19	28.5	3.55	3.3e-06	71435.8	TRYPANOSOMA BRUCEI TREU927
0.000111941	Tb927.11.1250	Tb927.11.1250	7	11	11.9	4.25	1.7e-07	98265.8	TRYPANOSOMA BRUCEI TREU927
6.8642e-05	Tb927.9.12770	KPAF3	5	8	6.5	2.97	7.4e-06	116547	TRYPANOSOMA BRUCEI TREU927
0.000246879	Tb927.10.10830	RGG2	2	8	6.9	2.72	1.3e-06	32404.5	TRYPANOSOMA BRUCEI TREU927
0.00017148	Tb927.11.6000	Tb927.11.6000	3	7	16.8	2.35	1.3e-05	40821.2	TRYPANOSOMA BRUCEI TREU927
6.36503e-05	Tb927.5.4040	Tb927.5.4040	5	6	7.6	3.52	5.1e-07	94265	TRYPANOSOMA BRUCEI TREU927
0.000541682	Tb927.9.13880	Tb927.9.13880	2	6	41.3	4.48	2.9e-09	11076.6	TRYPANOSOMA BRUCEI TREU927
5.49265e-05	Tb927.10.5820	Tb927.10.5820	4	6	4.6	2.1	1.6e-05	109237	TRYPANOSOMA BRUCEI TREU927
9.55781e-05	Tb927.10.600	LSU-600	3	6	8.1	0.96	0.00047	62775.9	TRYPANOSOMA BRUCEI TREU927
4.18077e-05	Tb927.11.5060	Tb927.11.5060	4	5	6.1	2.5	5.9e-06	119595	TRYPANOSOMA BRUCEI TREU927
4.37116e-05	Tb927.2.3180	KPAF1	3	5	5.4	3.03	1.8e-06	114386	TRYPANOSOMA BRUCEI TREU927
0.000174256	Tb927.8.5280	Tb927.8.5280	4	5	30.4	1.89	3.1e-05	28693.4	TRYPANOSOMA BRUCEI TREU927
9.51542e-05	Tb11.v5.0611	Tb11.v5.0611	3	5	6.6	1.99	3.9e-05	52546.3	TRYPANOSOMA BRUCEI TREU927
0.000180264	Tb927.8.1880	Tb927.8.1880	3	4	22.1	2.34	5.7e-06	22189.7	TRYPANOSOMA BRUCEI TREU927
8.12226e-05	Tb927.6.3930	KRIT1	2	4	3.5	2.17	7.7e-06	49247.4	TRYPANOSOMA BRUCEI TREU927
0.000178694	Tb927.10.11260	Tb927.10.11260	2	4	19.3	0.71	0.0023	22384.6	TRYPANOSOMA BRUCEI TREU927
5.45582e-05	Tb927.3.5610	L3	2	3	11.4	4.09	3.6e-08	54987.2	TRYPANOSOMA BRUCEI TREU927
1.92242e-05	Tb927.3.1330	Tb927.3.1330	2	3	2.2	3.86	2.2e-08	156054	TRYPANOSOMA BRUCEI TREU927
2.27992e-05	Tb927.7.3050	Tb927.7.3050	2	3	3.3	2.62	9.2e-06	131584	TRYPANOSOMA BRUCEI TREU927
5.03961e-05	Tb927.6.3350	Tb927.6.3350	2	3	4.3	2.43	2.8e-06	59528.4	TRYPANOSOMA BRUCEI TREU927
5.66458e-05	Tb927.6.1200	PAMC2	2	3	4.5	2.38	1.1e-05	52960.7	TRYPANOSOMA BRUCEI TREU927
0.000160877	Tb11.01.0880	GRBC7	2	3	28.7	1.89	2e-05	18647.8	TRYPANOSOMA BRUCEI TREU927
5.55751e-05	Tb927.9.7170	Tb927.9.7170	3	3	8.3	1.44	2.2e-05	53981	TRYPANOSOMA BRUCEI TREU927
2.58727e-05	Tb927.1.2990	KRIPP2	2	3	2.7	2.3	9.7e-07	115952	TRYPANOSOMA BRUCEI TREU927
3.45791e-05	Tb927.11.15850	Tb927.11.15850	2	3	4	0.27	0.0027	86757.7	TRYPANOSOMA BRUCEI TREU927

## Sheet: KPAF3
NSF	Acc#	cytoscape input	Sum(# Unique Peptides)	Sum(# Peptides)	Coverage A2	Coverage A4	MW [kDa]	Species
0.000866953	Tb927.9.12770	KPAF3	97	101	0.7299	0.7789	116500	TRYPANOSOMA BRUCEI TREU927
0.000207297	Tb11.02.5390	GRBC4	17	25	0.1058	0.2116	120600	TRYPANOSOMA BRUCEI TREU927
0.000160819	Tb927.2.4400	Tb927.2.4400	10	22	0.0466	0.1778	136800	TRYPANOSOMA BRUCEI TREU927
0.000480769	Tb927.11.11010	Tb927.11.11010	15	20	0.2299	0.5201	41600	TRYPANOSOMA BRUCEI TREU927
0.00010343	Tb11.v5.0394	Tb11.v5.0394	13	19	0.1979	0.3102	183700	TRYPANOSOMA BRUCEI TREU927
0.000189432	Tb927.8.8170	REMC5A	11	19	0.1669	0.1646	100300	TRYPANOSOMA BRUCEI TREU927
0.000185005	Tb927.4.4160	REMC5	7	19	0.0699	0.1574	102700	TRYPANOSOMA BRUCEI TREU927
0.000174081	Tb927.8.8180	REMC4	15	18	0.1799	0.2313	103400	TRYPANOSOMA BRUCEI TREU927
0.000294627	Tb927.5.3010	GRBC6	12	17	0.2209	0.3411	57700	TRYPANOSOMA BRUCEI TREU927
0.000179136	Tb927.11.5500	KRIPP1	7	17	0.0714	0.1786	94900	TRYPANOSOMA BRUCEI TREU927
0.000213333	Tb927.1.1730	PAMC1	13	16	0.1299	0.2799	75000	TRYPANOSOMA BRUCEI TREU927
0.000270758	Tb927.2.3800	GRBC2	13	15	0.1565	0.2256	55400	TRYPANOSOMA BRUCEI TREU927
0.000145914	Tb927.7.2390	Tb927.7.2390	10	15	0.0757	0.1598	102800	TRYPANOSOMA BRUCEI TREU927
2.72628e-05	Tb927.8.7990	Tb927.8.7990	1	15		0.0235	550200	TRYPANOSOMA BRUCEI TREU927
5.7923e-05	Tb927.4.1500	Tb927.4.1500	3	14		0.0632	241700	TRYPANOSOMA BRUCEI TREU927
6.45482e-05	Tb927.8.5200	Tb927.8.5200	6	13	0.0274	0.0805	201400	TRYPANOSOMA BRUCEI TREU927
0.000113736	Tb927.2.3180	KPAF1	6	13	0.0339	0.1236	114300	TRYPANOSOMA BRUCEI TREU927
9.88593e-05	Tb927.7.3050	Tb927.7.3050	4	13		0.0841	131500	TRYPANOSOMA BRUCEI TREU927
0.000228571	Tb927.7.2570	GRBC1	11	12	0.1607	0.2622	52500	TRYPANOSOMA BRUCEI TREU927
0.000226843	Tb927.6.1200	PAMC2	11	12	0.156	0.2714	52900	TRYPANOSOMA BRUCEI TREU927
0.000218182	Tb927.3.5610	L3	7	12	0.1226	0.277	55000	TRYPANOSOMA BRUCEI TREU927
0.000207547	Tb927.11.16860	GRBC3	9	11	0.2282	0.2905	53000	TRYPANOSOMA BRUCEI TREU927
0.000224033	Tb927.10.2110	Tb927.10.2110	7	11	0.1871	0.2494	49100	TRYPANOSOMA BRUCEI TREU927
0.000309859	Tb927.7.3030	Tb927.7.3030	7	11	0.1133	0.3786	35500	TRYPANOSOMA BRUCEI TREU927
0.000188356	Tb927.11.7960	Tb927.11.7960	7	11	0.1442	0.2239	58400	TRYPANOSOMA BRUCEI TREU927
9.49094e-05	Tb927.1.2990	KRIPP2	5	11	0.0186	0.1143	115900	TRYPANOSOMA BRUCEI TREU927
0.000116773	Tb927.5.4040	Tb927.5.4040	5	11		0.1273	94200	TRYPANOSOMA BRUCEI TREU927
0.000204082	Tb927.9.7170	Tb927.9.7170	4	11		0.1847	53900	TRYPANOSOMA BRUCEI TREU927
9.20502e-05	Tb927.11.5060	Tb927.11.5060	2	11		0.0817	119500	TRYPANOSOMA BRUCEI TREU927
0.00015949	Tb927.10.600	LSU-600	8	10	0.1017	0.1904	62700	TRYPANOSOMA BRUCEI TREU927
7.26744e-05	Tb927.11.10150	Tb927.11.10150	5	10	0.0264	0.0933	137600	TRYPANOSOMA BRUCEI TREU927
0.000350877	Tb927.11.11630	Tb927.11.11630	5	10	0.1818	0.405	28500	TRYPANOSOMA BRUCEI TREU927
0.000133156	Tb927.9.6510	Tb927.9.6510	5	10		0.1396	75100	TRYPANOSOMA BRUCEI TREU927
0.000110619	Tb927.8.3170	Tb927.8.3170	2	10	0.0402	0.1256	90400	TRYPANOSOMA BRUCEI TREU927
0.000227848	Tb927.11.10570	LSU-2340	9	9	0.1772	0.2703	39500	TRYPANOSOMA BRUCEI TREU927
0.00020595	Tb927.5.3980	Tb927.5.3980	7	9	0.1417	0.3503	43700	TRYPANOSOMA BRUCEI TREU927
0.000178926	Tb927.1.1200	Tb927.1.1200	7	9	0.0932	0.1795	50300	TRYPANOSOMA BRUCEI TREU927
0.000182927	Tb927.6.3930	KRIT1	6	9		0.2441	49200	TRYPANOSOMA BRUCEI TREU927
9.63597e-05	Tb927.11.1630	Tb927.11.1630	5	9		0.1155	93400	TRYPANOSOMA BRUCEI TREU927
0.000110294	Tb927.6.2380	Tb927.6.2380	5	9		0.1165	81600	TRYPANOSOMA BRUCEI TREU927
0.000103926	Tb927.6.2230	Tb927.6.2230	4	9	0.04	0.1226	86600	TRYPANOSOMA BRUCEI TREU927
0.000123457	Tb927.9.11120	Tb927.9.11120	4	9	0.0498	0.1761	72900	TRYPANOSOMA BRUCEI TREU927
0.000192719	Tb927.5.3360	Tb927.5.3360	4	9	0.0925	0.1873	46700	TRYPANOSOMA BRUCEI TREU927
6.51702e-05	Tb927.7.3550	Tb927.7.3550	3	9	0.0266	0.0927	138100	TRYPANOSOMA BRUCEI TREU927
3.18471e-05	Tb927.9.6670	Tb927.9.6670	1	9		0.0341	282600	TRYPANOSOMA BRUCEI TREU927
0.000380952	Tb927.10.8620	Tb927.10.8620	5	8	0.1749	0.3552	21000	TRYPANOSOMA BRUCEI TREU927
0.000131148	Tb927.10.10130	REMC1	5	8	0.0899	0.1817	61000	TRYPANOSOMA BRUCEI TREU927
0.000201511	Tb927.10.380	KRIPP5	4	8	0.0994	0.2076	39700	TRYPANOSOMA BRUCEI TREU927
0.00013245	Tb927.7.800	REMC3	4	8	0.0534	0.1529	60400	TRYPANOSOMA BRUCEI TREU927
0.000192771	Tb927.9.11220	Tb927.9.11220	3	8	0.0618	0.2556	41500	TRYPANOSOMA BRUCEI TREU927
0.00025	Tb927.7.2760	Tb927.7.2760	3	8	0.1259	0.259	32000	TRYPANOSOMA BRUCEI TREU927
0.00037037	Tb927.10.1870	Tb927.10.1870	3	8		0.3646	21600	TRYPANOSOMA BRUCEI TREU927
4.81348e-05	Tb927.11.3290	Tb927.11.3290	2	8	0.0147	0.0406	166200	TRYPANOSOMA BRUCEI TREU927
8.23893e-05	Tb927.11.5100	Tb927.11.5100	1	8		0.0736	97100	TRYPANOSOMA BRUCEI TREU927
0.000324074	Tb927.11.10080	Tb927.11.10080	6	7	0.4815	0.5132	21600	TRYPANOSOMA BRUCEI TREU927
7.12831e-05	Tb927.11.1250	Tb927.11.1250	5	7	0.0378	0.0835	98200	TRYPANOSOMA BRUCEI TREU927
8.07382e-05	Tb927.11.15850	Tb927.11.15850	4	7		0.1088	86700	TRYPANOSOMA BRUCEI TREU927
0.000154185	Tb927.10.8940	Tb927.10.8940	4	7		0.1655	45400	TRYPANOSOMA BRUCEI TREU927
0.000122807	Tb927.11.3980	Tb927.11.3980	3	7	0.0521	0.1699	57000	TRYPANOSOMA BRUCEI TREU927
9.65517e-05	Tb927.11.14380	KPAF2	3	7	0.0498	0.0762	72500	TRYPANOSOMA BRUCEI TREU927
0.000115512	Tb927.11.8870	Tb927.11.8870	3	7	0.0147	0.1227	60600	TRYPANOSOMA BRUCEI TREU927
0.000121317	Tb927.5.560	Tb927.5.560	2	7		0.1075	57700	TRYPANOSOMA BRUCEI TREU927
9.42127e-05	Tb927.10.1930	Tb927.10.1930	2	7		0.1159	74300	TRYPANOSOMA BRUCEI TREU927
3.18037e-05	Tb927.7.5280	Tb927.7.5280	2	7		0.0378	220100	TRYPANOSOMA BRUCEI TREU927
0.000140562	Tb927.1.4230	Tb927.1.4230	2	7		0.1479	49800	TRYPANOSOMA BRUCEI TREU927
0.000299145	Tb927.3.5010	Tb927.3.5010	1	7	0.0415	0.3316	23400	TRYPANOSOMA BRUCEI TREU927
0.000246914	Tb927.4.1070	Tb927.4.1070	4	6	0.1089	0.2475	24300	TRYPANOSOMA BRUCEI TREU927
0.000151134	Tb927.10.7380	Tb927.10.7380	4	6	0.0802	0.1777	39700	TRYPANOSOMA BRUCEI TREU927
0.00011811	Tb927.10.8730	Tb927.10.8730	4	6	0.1131	0.1516	50800	TRYPANOSOMA BRUCEI TREU927
0.000101868	Tb927.6.2010	Tb927.6.2010	4	6	0.0535	0.1262	58900	TRYPANOSOMA BRUCEI TREU927
0.000168539	Tb927.9.11280	Tb927.9.11280	4	6	0.0782	0.202	35600	TRYPANOSOMA BRUCEI TREU927
7.19424e-05	Tb927.10.14860	Tb927.10.14860	4	6		0.0884	83400	TRYPANOSOMA BRUCEI TREU927
0.000162602	Tb927.10.6850	Tb927.10.6850	4	6		0.2063	36900	TRYPANOSOMA BRUCEI TREU927
0.000192308	Tb927.4.4600	Tb927.4.4600	3	6	0.0731	0.2462	31200	TRYPANOSOMA BRUCEI TREU927
0.000106383	Tb927.7.3510	Tb927.7.3510	3	6		0.1369	56400	TRYPANOSOMA BRUCEI TREU927
3.57782e-05	Tb927.11.4650	Tb927.11.4650	2	6		0.0447	167700	TRYPANOSOMA BRUCEI TREU927
0.000134228	Tb927.6.2240	Tb927.6.2240	1	6		0.116	44700	TRYPANOSOMA BRUCEI TREU927
7.80234e-05	Tb927.10.6090	Tb927.10.6090	1	6		0.0872	76900	TRYPANOSOMA BRUCEI TREU927
0.0003	Tb927.11.11130	Tb927.11.11130	1	6		0.2781	20000	TRYPANOSOMA BRUCEI TREU927
0.00045045	Tb927.9.13880	Tb927.9.13880	4	5	0.5109	0.5217	11100	TRYPANOSOMA BRUCEI TREU927
0.000120192	Tb927.10.430	Tb927.10.430	4	5	0.0938	0.1743	41600	TRYPANOSOMA BRUCEI TREU927
0.000122549	Tb927.1.3010	Tb927.1.3010	4	5	0.043	0.1586	40800	TRYPANOSOMA BRUCEI TREU927
0.000280899	Tb927.10.11370	Tb927.10.11370	4	5	0.137	0.3699	17800	TRYPANOSOMA BRUCEI TREU927
0.000246305	Tb927.5.2810	Tb927.5.2810	4	5	0.0791	0.2599	20300	TRYPANOSOMA BRUCEI TREU927
5.18135e-05	Tb927.2.1860	REMC2	4	5	0.0711	0.0849	96500	TRYPANOSOMA BRUCEI TREU927
0.000112613	Tb927.11.15640	MERS1	3	5	0.0658	0.1316	44400	TRYPANOSOMA BRUCEI TREU927
9.92063e-05	Tb927.6.4200	Tb927.6.4200	3	5	0.0405	0.1306	50400	TRYPANOSOMA BRUCEI TREU927
7.34214e-05	Tb927.11.6980	Tb927.11.6980	3	5	0.0461	0.084	68100	TRYPANOSOMA BRUCEI TREU927
0.000154321	Tb927.10.10830	Tb927.10.10830	3	5	0.1	0.2469	32400	TRYPANOSOMA BRUCEI TREU927
0.000242718	Tb927.3.5300	Tb927.3.5300	3	5		0.2733	20600	TRYPANOSOMA BRUCEI TREU927
6.9541e-05	Tb927.5.1790	Tb927.5.1790	2	5	0.0238	0.0903	71900	TRYPANOSOMA BRUCEI TREU927
5.84795e-05	Tb927.11.12930	Tb927.11.12930	2	5	0.0226	0.0624	85500	TRYPANOSOMA BRUCEI TREU927
0.000175439	Tb927.1.3310	Tb927.1.3310	2	5	0.0794	0.1984	28500	TRYPANOSOMA BRUCEI TREU927
0.000151515	Tb927.11.15500	Tb927.11.15500	2	5		0.1731	33000	TRYPANOSOMA BRUCEI TREU927
0.000210084	Tb927.9.3990	Tb927.9.3990	2	5		0.2376	23800	TRYPANOSOMA BRUCEI TREU927
9.80392e-05	Tb927.8.5370	Tb927.8.5370	2	5		0.1354	51000	TRYPANOSOMA BRUCEI TREU927
9.15751e-05	Tb927.8.6110	Tb927.8.6110	2	5		0.1242	54600	TRYPANOSOMA BRUCEI TREU927
7.76398e-05	Tb927.3.5400	Tb927.3.5400	1	5	0.0087	0.0699	64400	TRYPANOSOMA BRUCEI TREU927
0.000205761	Tb927.11.10170	Tb927.11.10170	1	5		0.2019	24300	TRYPANOSOMA BRUCEI TREU927
8.33333e-05	Tb927.8.5560	Tb927.8.5560	1	5		0.1088	60000	TRYPANOSOMA BRUCEI TREU927
7.71605e-05	Tb927.8.3230	Tb927.8.3230	1	5		0.0736	64800	TRYPANOSOMA BRUCEI TREU927
5.15464e-05	Tb927.11.2280	Tb927.11.2280	1	5		0.0603	97000	TRYPANOSOMA BRUCEI TREU927
5.86854e-05	Tb927.3.2630	Tb927.3.2630	1	5		0.0575	85200	TRYPANOSOMA BRUCEI TREU927
4.56204e-05	Tb927.11.17000	Tb927.11.17000	1	5		0.045	109600	TRYPANOSOMA BRUCEI TREU927
0.000220994	Tb927.7.7010	Tb927.7.7010	4	4	0.1818	0.3117	18100	TRYPANOSOMA BRUCEI TREU927
9.80392e-05	Tb927.11.6000	Tb927.11.6000	4	4		0.0969	40800	TRYPANOSOMA BRUCEI TREU927
0.000138889	Tb927.3.2670	Tb927.3.2670	3	4	0.1227	0.197	28800	TRYPANOSOMA BRUCEI TREU927
0.000298507	Tb927.10.11520	Tb927.10.11520	3	4	0.2308	0.2393	13400	TRYPANOSOMA BRUCEI TREU927
0.000183486	Tb927.11.3640	Tb927.11.3640	3	4	0.1081	0.227	21800	TRYPANOSOMA BRUCEI TREU927
3.14961e-05	Tb927.10.4080	Tb927.10.4080	3	4		0.1302	127000	TRYPANOSOMA BRUCEI TREU927
0.000310078	Tb927.10.13770	Tb927.10.13770	3	4		0.3274	12900	TRYPANOSOMA BRUCEI TREU927
0.000161943	Tb927.6.4080	Tb927.6.4080	2	4	0.0927	0.161	24700	TRYPANOSOMA BRUCEI TREU927
9.95025e-05	Tb927.2.4890	Tb927.2.4890	2	4	0.0731	0.1199	40200	TRYPANOSOMA BRUCEI TREU927
9.59233e-05	Tb927.7.6800	Tb927.7.6800	2	4	0.0979	0.127	41700	TRYPANOSOMA BRUCEI TREU927
0.000163265	Tb927.5.3110	Tb927.5.3110	2	4	0.1239	0.1881	24500	TRYPANOSOMA BRUCEI TREU927
0.000133333	Tb927.6.1440	Tb927.6.1440	2	4		0.2054	30000	TRYPANOSOMA BRUCEI TREU927
8.40336e-05	Tb927.3.3520	Tb927.3.3520	1	4	0.0445	0.082	47600	TRYPANOSOMA BRUCEI TREU927
9.32401e-05	Tb927.10.160	KPAP2	1	4	0.0427	0.096	42900	TRYPANOSOMA BRUCEI TREU927
7.02988e-05	Tb927.6.1250	Tb927.6.1250	1	4	0.0141	0.0703	56900	TRYPANOSOMA BRUCEI TREU927
0.000232558	Tb927.10.9830	Tb927.10.9830	1	4		0.2229	17200	TRYPANOSOMA BRUCEI TREU927
8.7146e-05	Tb927.6.2080	Tb927.6.2080	1	4		0.1162	45900	TRYPANOSOMA BRUCEI TREU927
3.67647e-05	Tb927.11.11140	Tb927.11.11140	1	4		0.0373	108800	TRYPANOSOMA BRUCEI TREU927
0.00018018	Tb927.8.1880	Tb927.8.1880	1	4		0.2	22200	TRYPANOSOMA BRUCEI TREU927
0.00018018	Tb927.11.8040	Tb927.11.8040	1	4		0.2486	22200	TRYPANOSOMA BRUCEI TREU927
0.000158103	Tb927.9.1910	Tb927.9.1910	1	4		0.2186	25300	TRYPANOSOMA BRUCEI TREU927
6.44122e-05	Tb927.8.1740	Tb927.8.1740	1	4		0.0562	62100	TRYPANOSOMA BRUCEI TREU927
6.66667e-05	Tb927.5.2150	Tb927.5.2150	1	4		0.0643	60000	TRYPANOSOMA BRUCEI TREU927
7.67754e-05	Tb927.8.2760	Tb927.8.2760	1	4		0.0671	52100	TRYPANOSOMA BRUCEI TREU927
5.89102e-05	Tb927.5.3730	Tb927.5.3730	1	4		0.0711	67900	TRYPANOSOMA BRUCEI TREU927
0.000133779	Tb927.10.13820	Tb927.10.13820	1	4		0.1494	29900	TRYPANOSOMA BRUCEI TREU927
0.000140845	Tb927.1.1390	Tb927.1.1390	1	4		0.1347	28400	TRYPANOSOMA BRUCEI TREU927
0.000130293	Tb927.11.13890	Tb927.11.13890	1	4		0.1343	30700	TRYPANOSOMA BRUCEI TREU927
4.71698e-05	Tb927.11.2530	Tb927.11.2530	1	4		0.0228	84800	TRYPANOSOMA BRUCEI TREU927
0.000119403	Tb927.10.12050	Tb927.10.12050	1	4		0.1869	33500	TRYPANOSOMA BRUCEI TREU927
6.99301e-05	Tb927.10.10160	KPAF4	3	3	0.0773	0.0773	42900	TRYPANOSOMA BRUCEI TREU927
0.000134529	Tb927.5.4120	Tb927.5.4120	3	3	0.0838	0.1728	22300	TRYPANOSOMA BRUCEI TREU927
7.65306e-05	Tb927.10.1730	PAMC3	3	3		0.1064	39200	TRYPANOSOMA BRUCEI TREU927
0.00010274	Tb927.10.15830	Tb927.10.15830	2	3		0.1353	29200	TRYPANOSOMA BRUCEI TREU927
9.96678e-05	Tb927.11.13270	Tb927.11.13270	2	3		0.0963	30100	TRYPANOSOMA BRUCEI TREU927
0.000159574	Tb927.10.2800	Tb927.10.2800	2	3		0.225	18800	TRYPANOSOMA BRUCEI TREU927
0.000132743	Tb927.9.3640	Tb927.9.3640	2	3		0.1566	22600	TRYPANOSOMA BRUCEI TREU927
0.000157068	Tb927.7.3960	Tb927.7.3960	1	3	0.0599	0.1617	19100	TRYPANOSOMA BRUCEI TREU927
5.88235e-05	Tb927.9.11880	Tb927.9.11880	1	3	0.0409	0.0909	51000	TRYPANOSOMA BRUCEI TREU927
0.000132743	Tb927.11.9830	Tb927.11.9830	1	3	0.2234	0.132	22600	TRYPANOSOMA BRUCEI TREU927
0.000139535	Tb927.4.930	Tb927.4.930	1	3	0.0423	0.1164	21500	TRYPANOSOMA BRUCEI TREU927
5.25394e-05	Tb927.11.1850	Tb927.11.1850	1	3	0.0283	0.0707	57100	TRYPANOSOMA BRUCEI TREU927
5.58659e-05	Tb927.7.4310	Tb927.7.4310	1	3	0.0252	0.0629	53700	TRYPANOSOMA BRUCEI TREU927
9.52381e-05	Tb927.3.5600	Tb927.3.5600	1	3		0.0923	31500	TRYPANOSOMA BRUCEI TREU927
0.000104167	Tb927.11.870	Tb927.11.870	1	3		0.1301	28800	TRYPANOSOMA BRUCEI TREU927
4.36681e-05	Tb927.4.2890	Tb927.4.2890	1	3		0.0396	68700	TRYPANOSOMA BRUCEI TREU927
6.41026e-05	Tb927.9.10470	Tb927.9.10470	1	3		0.069	46800	TRYPANOSOMA BRUCEI TREU927
6.88073e-05	Tb927.11.480	Tb927.11.480	1	3		0.0759	43600	TRYPANOSOMA BRUCEI TREU927
0.000135747	Tb927.6.1700	Tb927.6.1700	1	3		0.1526	22100	TRYPANOSOMA BRUCEI TREU927
9.67742e-05	Tb927.5.3410	Tb927.5.3410	1	3		0.1255	31000	TRYPANOSOMA BRUCEI TREU927
6.46552e-05	Tb927.5.2860	Tb927.5.2860	1	3		0.0579	46400	TRYPANOSOMA BRUCEI TREU927
4.47094e-05	Tb927.10.8800	Tb927.10.8800	1	3		0.0512	67100	TRYPANOSOMA BRUCEI TREU927
7.40741e-05	Tb927.7.870	Tb927.7.870	1	3		0.0551	40500	TRYPANOSOMA BRUCEI TREU927
0.000106383	Tb927.7.630	Tb927.7.630	1	3		0.092	28200	TRYPANOSOMA BRUCEI TREU927

## Sheet: MRP2
NSF	Acc #	cytoscape input	Num Unique	Peptide Count	% Cov	Best Disc Score	Best Expect Val	Protein Length	Protein MW	Species
0.00855785	Tb11.55.0009	mrp1	34	199	85.4	5.83	5.5e-10	206	23253.5	TRYPANOSOMA BRUCEI TREU927
0.00740844	Tb11.01.4860	mrp2	26	186	61.6	6.61	2e-11	224	25106.5	TRYPANOSOMA BRUCEI TREU927
0.000795045	Tb11.55.0010	Tb11.55.0010	26	49	41.4	5.9	3.7e-11	570	61631.7	TRYPANOSOMA BRUCEI TREU927
0.000325824	Tb927.10.2100	Tb927.10.2100	14	16	29.2	3.41	1.4e-06	449	49106.2	TRYPANOSOMA BRUCEI TREU927
7.05759e-05	Tb927.3.5020	Tb927.3.5020	11	11	11.1	3.95	4.5e-07	1413	155861	TRYPANOSOMA BRUCEI TREU927
7.78362e-05	Tb927.4.4160	REMC5	8	8	11.7	3.54	1.9e-06	915	102780	TRYPANOSOMA BRUCEI TREU927
0.000722243	Tb09.211.4511	Tb09.211.4511	5	8	66.3	1.69	0.0002	92	11076.6	TRYPANOSOMA BRUCEI TREU927
9.55781e-05	Tb927.10.600	LSU-600	6	6	15.3	0.45	0.0029	541	62775.9	TRYPANOSOMA BRUCEI TREU927
9.62652e-05	Tb09.211.2530	Tb09.211.2530	4	4	12.9	2.98	5.9e-06	356	41551.9	TRYPANOSOMA BRUCEI TREU927
0.000167776	Tb09.160.2550	Tb09.160.2550	3	4	11.4	3.49	9.8e-07	202	23841.3	TRYPANOSOMA BRUCEI TREU927
4.61054e-05	Tb11.01.7510	Tb11.01.7510	4	4	5.3	1.92	7.9e-06	754	86757.7	TRYPANOSOMA BRUCEI TREU927
2.92182e-05	Tb927.2.4400	Tb927.2.4400	4	4	3.6	1.19	0.00012	1181	136901	TRYPANOSOMA BRUCEI TREU927
3.86664e-05	Tb927.8.8180	REMC4	4	4	3.4	1.06	0.00018	934	103449	TRYPANOSOMA BRUCEI TREU927
5.32366e-05	Tb09.160.4750	Tb09.160.4750	4	4	6.6	1.19	0.00018	666	75136.3	TRYPANOSOMA BRUCEI TREU927
2.98791e-05	Tb927.8.8170	REMC5A	3	3	5.9	1.06	0.00035	905	100405	TRYPANOSOMA BRUCEI TREU927
2.74632e-05	Tb927.10.5820	Tb927.10.5820	3	3	3.1	4.86	3.7e-08	1003	109237	TRYPANOSOMA BRUCEI TREU927
9.37899e-05	Tb927.7.2760	Tb927.7.2760	3	3	15.1	3.36	1.3e-05	278	31986.4	TRYPANOSOMA BRUCEI TREU927
7.59223e-05	Tb11.01.2340	LSU-2340	3	3	11.1	2.64	7.9e-06	333	39514.1	TRYPANOSOMA BRUCEI TREU927
3.05294e-05	Tb11.47.0024	Tb11.47.0024	3	3	4.7	1.8	0.00048	874	98265.8	TRYPANOSOMA BRUCEI TREU927
5.8751e-05	Tb927.8.5370	Tb927.8.5370	2	3	5.7	1.92	0.00013	458	51063	TRYPANOSOMA BRUCEI TREU927
5.45582e-05	Tb927.3.5610	L3	3	3	5.7	1.21	0.00014	473	54987.2	TRYPANOSOMA BRUCEI TREU927
9.60043e-05	Tb927.4.4600	Tb927.4.4600	3	3	13.1	1.46	3.3e-05	260	31248.6	TRYPANOSOMA BRUCEI TREU927
7.34912e-05	Tb11.02.3810	Tb11.02.3810	3	3	8.3	1.2	0.00018	351	40821.2	TRYPANOSOMA BRUCEI TREU927
5.48742e-05	Tb927.8.6110	Tb927.8.6110	3	3	7.2	1.23	0.00017	499	54670.5	TRYPANOSOMA BRUCEI TREU927
5.69176e-05	Tb11.01.2650	Tb11.01.2650	3	3	6.2	1.06	0.0011	470	52707.8	TRYPANOSOMA BRUCEI TREU927
6.8632e-05	Tb927.5.3980	Tb927.5.3980	3	3	8.6	1.24	0.00024	374	43711.4	TRYPANOSOMA BRUCEI TREU927
0.0001688	Tb927.10.11370	Tb927.10.11370	2	3	15.8	0.95	0.00015	146	17772.5	TRYPANOSOMA BRUCEI TREU927
0.000139116	Tb11.01.1840	Tb11.01.1840	3	3	19.6	0.82	0.00078	189	21564.8	TRYPANOSOMA BRUCEI TREU927
1.78697e-05	Tb11.02.2250	KRIPP13	3	3	2.8	0.41	0.0028	1522	167882	TRYPANOSOMA BRUCEI TREU927

## Sheet: MERS1
NSF	Acc #	cytoscape input	Num Unique	Peptide Count	% Cov	Best Disc Score	Best Expect Val	Protein Length	Protein MW	Species
0.0117577	Tb11.01.7290	MERS1	29	522	62.8	5.57	5.6e-09	395	44396.5	TRYPANOSOMA BRUCEI TREU927
0.00146049	Tb927.4.4150	REMC4d	50	151	47.8	4.66	1.1e-08	934	103390	TRYPANOSOMA BRUCEI TREU927
0.00143066	Tb927.8.8180	REMC4	51	148	49.4	4.66	1.1e-08	934	103449	TRYPANOSOMA BRUCEI TREU927
0.00119516	Tb927.8.8170	REMC5A	47	120	47.1	6.25	2.5e-09	905	100405	TRYPANOSOMA BRUCEI TREU927
0.00112862	Tb927.4.4160	REMC5	48	116	41.7	6.13	5.2e-09	915	102780	TRYPANOSOMA BRUCEI TREU927
0.00330978	Tb927.10.7910	MERS3	20	71	50.3	4.46	7e-08	189	21451.6	TRYPANOSOMA BRUCEI TREU927
0.000653259	Tb11.02.5120	MERS2	32	68	41.4	5.68	3e-10	946	104094	TRYPANOSOMA BRUCEI TREU927
0.00109093	Tb927.5.3010	GRBC6	23	63	52.1	6.37	1.7e-10	516	57749.1	TRYPANOSOMA BRUCEI TREU927
0.000472209	Tb11.02.5390	GRBC4	37	57	38.8	6.69	9.1e-11	1087	120709	TRYPANOSOMA BRUCEI TREU927
0.000884556	Tb927.10.10130	REMC1	25	54	42.4	6.91	3.5e-12	545	61047.6	TRYPANOSOMA BRUCEI TREU927
0.00141956	Tb927.10.10830	RGG2	9	46	30.3	5.64	6.9e-09	320	32404.5	TRYPANOSOMA BRUCEI TREU927
0.000837357	Tb927.7.2570	GRBC1	17	44	48.8	5.34	6.2e-09	473	52546.3	TRYPANOSOMA BRUCEI TREU927
0.000578653	Tb927.7.800	REMC3	21	35	28.9	4.63	2e-08	543	60485.3	TRYPANOSOMA BRUCEI TREU927
0.000352137	Tb927.2.1860	REMC2	22	34	30.7	5.21	4.4e-09	872	96553.2	TRYPANOSOMA BRUCEI TREU927
0.000893786	Tb927.10.11870	GRBC5	15	31	44.5	5.94	6.7e-10	310	34683.9	TRYPANOSOMA BRUCEI TREU927
0.000540923	Tb927.2.3800	GRBC2	16	30	46.1	5.96	1.1e-09	492	55460.8	TRYPANOSOMA BRUCEI TREU927
0.000119921	Tb927.4.1500	REH2	27	29	18.2	4.86	1e-08	2167	241826	TRYPANOSOMA BRUCEI TREU927
0.000445266	Tb11.01.8620	GRBC3	19	29	28.2	4.15	5.9e-08	592	65129.6	TRYPANOSOMA BRUCEI TREU927
0.000288543	Tb927.6.2230	Tb927.6.2230	17	25	29	5.92	1.1e-09	775	86642.1	TRYPANOSOMA BRUCEI TREU927
0.000153395	Tb927.2.4400	Tb927.2.4400	18	21	21.9	4.01	2.7e-07	1181	136901	TRYPANOSOMA BRUCEI TREU927
0.000275183	Tb927.3.1590	Tb927.3.1590	14	20	29	3.09	4.4e-06	668	72679	TRYPANOSOMA BRUCEI TREU927
0.000484864	Tb09.160.5320	Tb09.160.5320	8	20	27.6	4.28	1.6e-08	366	41248.7	TRYPANOSOMA BRUCEI TREU927
9.42667e-05	Tb927.8.5200	Tb927.8.5200	19	19	14.3	5.73	1.2e-10	1788	201556	TRYPANOSOMA BRUCEI TREU927
0.000286734	Tb927.10.600	LSU-600	13	18	36	4.54	9e-09	541	62775.9	TRYPANOSOMA BRUCEI TREU927
0.000129196	Tb927.7.3050	Tb927.7.3050	13	17	17	4.62	2.2e-07	1165	131584	TRYPANOSOMA BRUCEI TREU927
0.000101715	Tb11.01.1910	Tb11.01.1910	13	14	16.2	4.22	4e-08	1211	137640	TRYPANOSOMA BRUCEI TREU927
0.000148517	Tb927.5.4040	Tb927.5.4040	12	14	22.2	3.09	1.1e-06	817	94265	TRYPANOSOMA BRUCEI TREU927
0.000132294	Tb11.47.0024	Tb11.47.0024	12	13	20.8	4.6	1e-07	874	98265.8	TRYPANOSOMA BRUCEI TREU927
0.000180028	Tb927.3.5240	KRIPP8	10	12	20.7	5.84	3e-09	581	66656.3	TRYPANOSOMA BRUCEI TREU927
0.000126367	Tb11.02.3180	KRIPP1	11	12	17.5	3.42	3e-07	812	94961.7	TRYPANOSOMA BRUCEI TREU927
0.000643508	Tb11.01.0880	GRBC7	6	12	39.1	5.95	6.4e-11	174	18647.8	TRYPANOSOMA BRUCEI TREU927
0.00015971	Tb09.160.4750	Tb09.160.4750	7	12	14.1	3.15	1.1e-06	666	75136.3	TRYPANOSOMA BRUCEI TREU927
6.90894e-05	Tb927.4.3020	Tb927.4.3020	10	11	9	5.15	1.1e-08	1440	159214	TRYPANOSOMA BRUCEI TREU927
0.000203775	Tb09.160.5240	Tb09.160.5240	8	11	28.9	3.76	1.6e-07	471	53981	TRYPANOSOMA BRUCEI TREU927
0.000195902	Tb09.211.3000	Tb09.211.3000	9	10	26.8	4.71	3.4e-08	440	51046	TRYPANOSOMA BRUCEI TREU927
0.00016193	Tb927.6.1680	Tb927.6.1680	9	10	19.2	4.57	5.6e-08	557	61755	TRYPANOSOMA BRUCEI TREU927
0.000133216	Tb927.1.1730	PAMC1	8	10	12.8	3.72	1.5e-07	693	75066.2	TRYPANOSOMA BRUCEI TREU927
0.000150145	Tb927.10.5830	Tb927.10.5830	6	9	12.6	6.88	1.2e-10	546	59942.2	TRYPANOSOMA BRUCEI TREU927
0.000205896	Tb927.5.3980	Tb927.5.3980	9	9	29.7	2.91	3.4e-07	374	43711.4	TRYPANOSOMA BRUCEI TREU927
0.000211259	Tb927.10.10400	Tb927.10.10400	7	8	24.5	4.3	8.9e-08	326	37868.2	TRYPANOSOMA BRUCEI TREU927
0.000202459	Tb11.01.2340	LSU-2340	8	8	24.3	3.25	1.2e-06	333	39514.1	TRYPANOSOMA BRUCEI TREU927
2.98952e-05	Tb927.10.10280	Tb927.10.10280	6	8	2.2	3.52	4.8e-07	2371	267602	TRYPANOSOMA BRUCEI TREU927
0.000159019	Tb927.1.1200	Tb927.1.1200	7	8	18.2	3.46	1.2e-07	429	50308.5	TRYPANOSOMA BRUCEI TREU927
9.42664e-05	Tb11.02.0130	Tb11.02.0130	5	8	7.2	3.01	2.2e-07	747	84865.9	TRYPANOSOMA BRUCEI TREU927
0.000135006	Tb927.10.13360	Tb927.10.13360	6	7	17.2	4.25	2.8e-07	470	51849.6	TRYPANOSOMA BRUCEI TREU927
0.0002433	Tb927.6.2140	Tb927.6.2140	6	7	25.1	4.54	1.9e-08	267	28771.1	TRYPANOSOMA BRUCEI TREU927
0.000196618	Tb09.211.2580	S17	6	7	27.4	4.22	5.2e-08	307	35602	TRYPANOSOMA BRUCEI TREU927
0.000168053	Tb11.01.2800	Tb11.01.2800	6	7	25.3	3.77	5.8e-07	348	41653.6	TRYPANOSOMA BRUCEI TREU927
9.59552e-05	Tb09.211.2430	Tb09.211.2430	7	7	13	3.82	2.6e-08	602	72950.7	TRYPANOSOMA BRUCEI TREU927
0.000142139	Tb927.6.3930	KRIT1	6	7	20.7	3.18	7.9e-07	426	49247.4	TRYPANOSOMA BRUCEI TREU927
8.61063e-05	Tb927.2.2470	Tb927.2.2470	6	7	12.3	3.19	3.7e-07	762	81294.9	TRYPANOSOMA BRUCEI TREU927
0.000111265	Tb927.10.8210	Tb927.10.8210	6	7	15.7	2.07	4.7e-06	587	62912.8	TRYPANOSOMA BRUCEI TREU927
0.000119823	Tb11.01.6620	Tb11.01.6620	5	7	12.8	1.73	2.8e-05	507	58419.7	TRYPANOSOMA BRUCEI TREU927
9.89108e-05	Tb11.01.0610	Tb11.01.0610	6	6	13.7	4.83	1.3e-08	546	60660.7	TRYPANOSOMA BRUCEI TREU927
0.000199659	Tb927.6.4930	Tb927.6.4930	5	6	30	5.42	4.1e-10	247	30051.3	TRYPANOSOMA BRUCEI TREU927
0.000132161	Tb927.10.8940	Tb927.10.8940	5	6	18.7	3.79	4.7e-07	411	45399.3	TRYPANOSOMA BRUCEI TREU927
0.000119907	Tb927.10.6300	Tb927.10.6300	5	6	13.1	4.27	1.3e-08	435	50038.8	TRYPANOSOMA BRUCEI TREU927
0.000143667	Tb927.7.6800	Tb927.7.6800	4	6	16.9	4.71	3.4e-09	378	41763.2	TRYPANOSOMA BRUCEI TREU927
0.000105412	Tb927.6.1250	Tb927.6.1250	5	6	16.7	3.34	1.4e-06	498	56919.4	TRYPANOSOMA BRUCEI TREU927
0.000238982	Tb11.01.4860	MRP2	5	6	26.3	4.05	1.6e-08	224	25106.5	TRYPANOSOMA BRUCEI TREU927
0.000188108	Tb09.160.3800	KRIPP16	4	6	18.2	3.94	1.6e-07	274	31896.5	TRYPANOSOMA BRUCEI TREU927
0.000242563	Tb927.6.4080	Tb927.6.4080	5	6	32.7	2.67	1.3e-05	205	24735.8	TRYPANOSOMA BRUCEI TREU927
0.000187369	Tb11.01.3300	KRIPP14	5	6	22.7	2.26	1.7e-05	282	32022.4	TRYPANOSOMA BRUCEI TREU927
4.8448e-05	Tb06.3A7.270	Tb06.3A7.270	6	6	7.8	1.73	3.8e-05	1135	123844	TRYPANOSOMA BRUCEI TREU927
9.57013e-05	Tb927.6.4200	Tb927.6.4200	4	6	8.2	1.71	2e-05	549	62695.1	TRYPANOSOMA BRUCEI TREU927
0.000122485	Tb11.02.3810	Tb11.02.3810	4	5	16	5.51	1e-08	351	40821.2	TRYPANOSOMA BRUCEI TREU927
0.000174256	Tb927.8.5280	Tb927.8.5280	4	5	26.1	4.18	3.3e-07	257	28693.4	TRYPANOSOMA BRUCEI TREU927
0.000205313	Tb11.01.1930	Tb11.01.1930	4	5	24.9	4.25	1.1e-07	213	24353.1	TRYPANOSOMA BRUCEI TREU927
5.02927e-05	Tb927.10.3570	Tb927.10.3570	5	5	8.7	3.26	2.4e-07	907	99418	TRYPANOSOMA BRUCEI TREU927
0.000150654	Tb927.10.2560	Tb927.10.2560	4	5	17.9	3.93	2.1e-07	318	33188.7	TRYPANOSOMA BRUCEI TREU927
0.000226872	Tb11.02.5670	Tb11.02.5670	5	5	26.6	2.64	1.2e-05	188	22038.9	TRYPANOSOMA BRUCEI TREU927
6.89676e-05	Tb11.01.5980	KPAF2	5	5	12.3	3.15	5.5e-07	643	72497.8	TRYPANOSOMA BRUCEI TREU927
0.000156316	Tb927.7.2760	Tb927.7.2760	4	5	16.2	2.7	1.9e-05	278	31986.4	TRYPANOSOMA BRUCEI TREU927
0.000140558	Tb927.7.2990	Tb927.7.2990	5	5	18.1	2.47	4.5e-06	309	35572.5	TRYPANOSOMA BRUCEI TREU927
0.000135432	Tb927.10.6850	Tb927.10.6850	4	5	15.9	2.56	4e-06	320	36919	TRYPANOSOMA BRUCEI TREU927
0.000113671	Tb927.3.1710	Tb927.3.1710	5	5	17.2	1.75	0.00014	378	43986.6	TRYPANOSOMA BRUCEI TREU927
0.000451402	Tb09.211.4511	Tb09.211.4511	3	5	39.1	2.71	2.2e-06	92	11076.6	TRYPANOSOMA BRUCEI TREU927
0.000158796	Tb927.2.6070	Tb927.2.6070	1	5	4.9	3.86	1.5e-06	285	31487	TRYPANOSOMA BRUCEI TREU927
7.27442e-05	Tb927.3.5610	L3	4	4	11.8	5.23	1.2e-08	473	54987.2	TRYPANOSOMA BRUCEI TREU927
9.20283e-05	Tb11.03.0180	Tb11.03.0180	4	4	12.6	4.37	4.3e-09	382	43464.9	TRYPANOSOMA BRUCEI TREU927
7.97488e-05	Tb927.8.3110	Tb927.8.3110	4	4	9.9	2.97	7e-06	443	50157.5	TRYPANOSOMA BRUCEI TREU927
6.78501e-05	Tb927.6.2010	Tb927.6.2010	4	4	14.9	3.59	7.9e-08	523	58953.5	TRYPANOSOMA BRUCEI TREU927
5.20109e-05	Tb927.10.6090	Tb927.10.6090	4	4	7.1	2.66	9.2e-05	688	76907	TRYPANOSOMA BRUCEI TREU927
0.00022074	Tb927.7.7010	Tb927.7.7010	3	4	28.6	3.09	4.6e-06	154	18120.9	TRYPANOSOMA BRUCEI TREU927
0.000129103	Tb927.5.3410	Tb927.5.3410	4	4	17.9	2.33	2.1e-05	263	30982.9	TRYPANOSOMA BRUCEI TREU927
0.000112321	Tb927.10.3580	Tb927.10.3580	4	4	15.7	2.09	4.2e-05	324	35612.2	TRYPANOSOMA BRUCEI TREU927
0.000185306	Tb927.8.4550	Tb927.8.4550	2	4	16.4	3.81	4e-07	183	21585.9	TRYPANOSOMA BRUCEI TREU927
0.000119522	Tb09.211.4510	Tb09.211.4510	4	4	16.4	1.97	3.9e-05	293	33466.7	TRYPANOSOMA BRUCEI TREU927
0.000188336	Tb11.01.2170	Tb11.01.2170	3	4	16.8	3.04	3.7e-07	179	21238.6	TRYPANOSOMA BRUCEI TREU927
7.55277e-05	Tb927.6.1200	PAMC2	4	4	11.5	2.08	8.2e-05	468	52960.7	TRYPANOSOMA BRUCEI TREU927
0.00018857	Tb927.3.770	Tb927.3.770	4	4	27.6	2.13	4.6e-06	181	21212.3	TRYPANOSOMA BRUCEI TREU927
0.000140435	Tb927.6.2180	Tb927.6.2180	3	4	17.1	1.81	8.4e-05	246	28482.9	TRYPANOSOMA BRUCEI TREU927
0.000308983	Tb927.10.13770	Tb927.10.13770	4	4	52.2	1.14	0.0003	113	12945.7	TRYPANOSOMA BRUCEI TREU927
2.79137e-05	Tb927.6.920	Tb927.6.920	3	3	3.9	4.98	3.3e-08	988	107474	TRYPANOSOMA BRUCEI TREU927
0.00011796	Tb927.3.1820	Tb927.3.1820	3	3	21.2	4.31	6.7e-08	245	25432.4	TRYPANOSOMA BRUCEI TREU927
0.000122601	Tb927.5.3110	Tb927.5.3110	3	3	15.1	5.14	1.3e-08	218	24469.7	TRYPANOSOMA BRUCEI TREU927
1.78697e-05	Tb11.02.2250	Tb11.02.2250	3	3	3	4.8	4.3e-09	1522	167882	TRYPANOSOMA BRUCEI TREU927
7.55976e-05	Tb927.10.380	KRIPP5	3	3	10.2	4.83	2.9e-08	342	39683.8	TRYPANOSOMA BRUCEI TREU927
8.82493e-05	Tb927.7.4710	LSU-4710	3	3	13.5	4.9	6e-10	296	33994.6	TRYPANOSOMA BRUCEI TREU927
2.21803e-05	Tb927.3.4030	Tb927.3.4030	3	3	4.3	3.89	2.4e-06	1213	135255	TRYPANOSOMA BRUCEI TREU927
8.4962e-05	Tb927.10.3250	Tb927.10.3250	3	3	13.4	4.02	5.2e-07	307	35309.9	TRYPANOSOMA BRUCEI TREU927
0.000104253	Tb11.03.0260	Tb11.03.0260	3	3	15	3.3	2.5e-06	246	28776.1	TRYPANOSOMA BRUCEI TREU927
8.9362e-05	Tb927.10.12050	Tb927.10.12050	3	3	16.3	3.01	2.3e-06	289	33571.3	TRYPANOSOMA BRUCEI TREU927
0.000135198	Tb927.8.1880	Tb927.8.1880	2	3	16.3	4.05	2.4e-07	190	22189.7	TRYPANOSOMA BRUCEI TREU927
0.000129013	Tb11.55.0009	MRP1	3	3	22.3	3.34	7.8e-07	206	23253.5	TRYPANOSOMA BRUCEI TREU927
9.17948e-05	Tb927.10.13300	Tb927.10.13300	3	3	17.4	2.94	5.2e-06	282	32681.6	TRYPANOSOMA BRUCEI TREU927
4.36316e-05	Tb927.5.2070	Tb927.5.2070	3	3	7.1	3.19	4.5e-07	634	68757.5	TRYPANOSOMA BRUCEI TREU927
0.000126597	Tb927.10.5110	Tb927.10.5110	3	3	22.9	3	7.9e-07	218	23697.2	TRYPANOSOMA BRUCEI TREU927
4.16912e-05	Tb927.5.1790	Tb927.5.1790	3	3	4.8	2.83	2e-06	631	71957.7	TRYPANOSOMA BRUCEI TREU927
3.31609e-05	Tb927.8.3170	KRIPP9	3	3	5.8	2.89	8.4e-07	796	90468	TRYPANOSOMA BRUCEI TREU927
0.000113542	Tb927.3.2260	Tb927.3.2260	3	3	18	2.32	1.6e-05	228	26422	TRYPANOSOMA BRUCEI TREU927
0.000137733	Tb11.02.1110	Tb11.02.1110	3	3	16.8	3.08	3e-07	185	21781.2	TRYPANOSOMA BRUCEI TREU927
8.68309e-05	Tb927.7.2620	Tb927.7.2620	3	3	12.6	2.41	6.3e-06	294	34549.9	TRYPANOSOMA BRUCEI TREU927
0.00022352	Tb927.10.11520	Tb927.10.11520	3	3	25.6	2.06	0.0001	117	13421.6	TRYPANOSOMA BRUCEI TREU927
6.46684e-05	Tb11.02.0490	Tb11.02.0490	3	3	7	2	4.4e-05	414	46390.5	TRYPANOSOMA BRUCEI TREU927
8.61982e-05	Tb927.6.1440	Tb927.6.1440	3	3	12.6	1.88	4.3e-05	302	34803.5	TRYPANOSOMA BRUCEI TREU927
0.000134407	Tb927.5.4120	Tb927.5.4120	3	3	17.8	2.05	8.1e-05	191	22320.3	TRYPANOSOMA BRUCEI TREU927
7.35038e-05	Tb927.1.3010	PAMC4	3	3	11.3	1.85	1.1e-05	372	40814.2	TRYPANOSOMA BRUCEI TREU927
0.000107106	Tb927.6.4040	Tb927.6.4040	3	3	19.9	2.09	1.5e-05	241	28009.6	TRYPANOSOMA BRUCEI TREU927
0.000102712	Tb927.10.15830	Tb927.10.15830	3	3	18.8	2.02	9.7e-06	266	29207.8	TRYPANOSOMA BRUCEI TREU927
5.30671e-05	Tb927.7.1550	Tb927.7.1550	3	3	6.2	1.73	2.5e-05	487	56532.2	TRYPANOSOMA BRUCEI TREU927
0.000151019	Tb927.8.1430	Tb927.8.1430	3	3	20.5	1.48	0.00028	166	19865.1	TRYPANOSOMA BRUCEI TREU927
6.10921e-05	Tb927.10.2100	Tb927.10.2100	2	3	3.8	2.48	4.7e-06	449	49106.2	TRYPANOSOMA BRUCEI TREU927
9.60043e-05	Tb927.4.4600	Tb927.4.4600	2	3	9.6	2.03	1.4e-05	260	31248.6	TRYPANOSOMA BRUCEI TREU927
0.000156819	Tb927.7.3960	Tb927.7.3960	2	3	11.4	1.74	0.00023	167	19130.3	TRYPANOSOMA BRUCEI TREU927
8.55649e-05	Tb927.8.5860	Tb927.8.5860	3	3	14.3	1.26	0.00011	301	35061.1	TRYPANOSOMA BRUCEI TREU927
2.17131e-05	Tb927.7.3550	Tb927.7.3550	2	3	2.6	1.34	0.00012	1241	138166	TRYPANOSOMA BRUCEI TREU927
7.64029e-05	Tb927.10.1730	PAMC3	3	3	9	0.99	0.00027	357	39265.5	TRYPANOSOMA BRUCEI TREU927
7.4651e-05	Tb927.2.4740	Tb927.2.4740	3	3	8.2	0.59	0.00049	342	40187	TRYPANOSOMA BRUCEI TREU927

## Sheet: KPAF4+RNase
Acc #	Num Unique	Peptide Count	% Cov	Best Disc Score	Best Expect Val	Protein Length	Protein MW	Species
Tb927.10.10160	19	65	41.2	7.07	2.7e-11	388	42907.6	TRYPANOSOMA BRUCEI TREU927
Tb927.3.2670	30	55	68	5.5	1.4e-09	269	28840.7	TRYPANOSOMA BRUCEI TREU927
Tb927.2.4400	37	42	41.7	3.82	4.7e-07	1181	136901	TRYPANOSOMA BRUCEI TREU927
Tb927.6.2230	29	35	36.1	4.24	2.3e-08	775	86642.1	TRYPANOSOMA BRUCEI TREU927
Tb927.8.5200	30	32	24	3.73	1.8e-07	1788	201556	TRYPANOSOMA BRUCEI TREU927
Tb09.160.4750	19	26	33.6	5.55	5.4e-09	666	75136.3	TRYPANOSOMA BRUCEI TREU927
Tb11.01.1910	21	25	29.2	4.33	3.6e-08	1211	137640	TRYPANOSOMA BRUCEI TREU927
Tb927.10.600	16	23	41.8	5.41	2.7e-09	541	62775.9	TRYPANOSOMA BRUCEI TREU927
Tb11.01.2740	19	23	40.9	3.28	8.7e-08	650	71773.5	TRYPANOSOMA BRUCEI TREU927
Tb927.5.4040	19	22	34	2.96	8.1e-07	817	94265	TRYPANOSOMA BRUCEI TREU927
Tb927.7.3050	16	21	22.4	2.71	6.7e-06	1165	131584	TRYPANOSOMA BRUCEI TREU927
Tb11.01.7510	17	20	26.8	3.79	5.1e-07	754	86757.7	TRYPANOSOMA BRUCEI TREU927
Tb11.01.2340	18	19	52.6	3.71	3.6e-07	333	39514.1	TRYPANOSOMA BRUCEI TREU927
Tb927.10.13360	14	19	32.1	3.65	9.4e-07	470	51849.6	TRYPANOSOMA BRUCEI TREU927
Tb11.47.0024	15	19	24.5	3.68	3e-07	874	98265.8	TRYPANOSOMA BRUCEI TREU927
Tb11.02.2710	18	18	23.4	4.33	5.5e-08	1041	119595	TRYPANOSOMA BRUCEI TREU927
Tb927.4.4600	17	18	58.8	4	1.1e-07	260	31248.6	TRYPANOSOMA BRUCEI TREU927
Tb11.02.3180	16	18	26.8	4.85	9.3e-10	812	94961.7	TRYPANOSOMA BRUCEI TREU927
Tb11.02.3810	15	17	45.3	3.62	4.5e-08	351	40821.2	TRYPANOSOMA BRUCEI TREU927
Tb09.211.4511	9	17	78.3	4.03	2.3e-07	92	11076.6	TRYPANOSOMA BRUCEI TREU927
Tb09.211.3000	15	16	43	4.14	4.4e-08	440	51046	TRYPANOSOMA BRUCEI TREU927
Tb927.10.6300	12	16	32.9	4.69	3.5e-09	435	50038.8	TRYPANOSOMA BRUCEI TREU927
Tb927.6.3930	13	16	39.7	3.79	1.1e-07	426	49247.4	TRYPANOSOMA BRUCEI TREU927
Tb927.5.2070	14	15	27.4	4.32	3e-07	634	68757.5	TRYPANOSOMA BRUCEI TREU927
Tb09.160.5240	12	15	28.5	2.48	2.9e-06	471	53981	TRYPANOSOMA BRUCEI TREU927
Tb11.01.6620	13	14	32	4.45	2.2e-09	507	58419.7	TRYPANOSOMA BRUCEI TREU927
Tb927.3.5610	11	13	34.5	4.78	1.1e-08	473	54987.2	TRYPANOSOMA BRUCEI TREU927
Tb11.02.2250	11	13	10.6	4.58	2.9e-08	1522	167882	TRYPANOSOMA BRUCEI TREU927
Tb927.10.10400	12	13	39.3	3.6	3.6e-07	326	37868.2	TRYPANOSOMA BRUCEI TREU927
Tb11.02.0130	12	13	19	3.65	6.7e-08	747	84865.9	TRYPANOSOMA BRUCEI TREU927
Tb927.10.7380	11	13	31.5	3.61	1.1e-07	349	39706.5	TRYPANOSOMA BRUCEI TREU927
Tb927.1.1200	12	13	23.1	2.45	1.5e-05	429	50308.5	TRYPANOSOMA BRUCEI TREU927
Tb09.211.2430	13	13	21.6	2.52	1.3e-06	602	72950.7	TRYPANOSOMA BRUCEI TREU927
Tb927.6.1440	12	12	49	4.59	2.4e-08	302	34803.5	TRYPANOSOMA BRUCEI TREU927
Tb927.7.7010	9	12	54.5	5.83	1.5e-09	154	18120.9	TRYPANOSOMA BRUCEI TREU927
Tb927.5.1790	12	12	25.2	3.72	1.2e-07	631	71957.7	TRYPANOSOMA BRUCEI TREU927
Tb927.10.6850	11	12	48.8	3.98	3.4e-08	320	36919	TRYPANOSOMA BRUCEI TREU927
Tb927.5.3410	11	12	54	2.84	2.1e-06	263	30982.9	TRYPANOSOMA BRUCEI TREU927
Tb927.10.2100	9	12	26.7	3.14	1.4e-06	449	49106.2	TRYPANOSOMA BRUCEI TREU927
Tb927.1.2990	11	11	15.9	4.92	4.6e-09	1024	115952	TRYPANOSOMA BRUCEI TREU927
Tb927.8.3110	9	11	28.4	4.07	1.4e-06	443	50157.5	TRYPANOSOMA BRUCEI TREU927
Tb927.6.2010	10	11	27.3	3.07	3.3e-06	523	58953.5	TRYPANOSOMA BRUCEI TREU927
Tb11.02.4810	11	11	24.1	2.5	9.8e-06	607	68159.2	TRYPANOSOMA BRUCEI TREU927
Tb927.8.5280	9	11	41.2	2.96	3e-06	257	28693.4	TRYPANOSOMA BRUCEI TREU927
Tb927.5.1510	9	11	36.2	3.33	2.2e-07	312	35464.2	TRYPANOSOMA BRUCEI TREU927
Tb927.3.5240	10	10	21.7	5.89	1.9e-09	581	66656.3	TRYPANOSOMA BRUCEI TREU927
Tb927.4.4160	10	10	10.1	4.2	4.7e-07	915	102780	TRYPANOSOMA BRUCEI TREU927
Tb11.01.0610	10	10	19.6	4.44	7.9e-09	546	60660.7	TRYPANOSOMA BRUCEI TREU927
Tb11.01.1840	9	10	49.7	3.95	2e-08	189	21564.8	TRYPANOSOMA BRUCEI TREU927
Tb927.3.970	7	10	40.5	4.15	4.5e-07	370	39640.3	TRYPANOSOMA BRUCEI TREU927
Tb927.5.4120	7	10	48.7	5.29	2.2e-09	191	22320.3	TRYPANOSOMA BRUCEI TREU927
Tb927.10.380	8	10	32.5	3.78	1.6e-07	342	39683.8	TRYPANOSOMA BRUCEI TREU927
Tb927.1.1730	10	10	20.1	3.34	9.8e-07	693	75066.2	TRYPANOSOMA BRUCEI TREU927
Tb927.5.3360	10	10	20.2	2.22	3.1e-05	411	46728.1	TRYPANOSOMA BRUCEI TREU927
Tb927.5.3980	8	10	42.5	2.72	4.9e-06	374	43711.4	TRYPANOSOMA BRUCEI TREU927
Tb927.8.5860	8	9	35.5	3.54	1.5e-06	301	35061.1	TRYPANOSOMA BRUCEI TREU927
Tb09.211.2580	7	9	27	3.52	4.7e-07	307	35602	TRYPANOSOMA BRUCEI TREU927
Tb927.10.10830	6	9	25.6	4.27	1.9e-08	320	32404.5	TRYPANOSOMA BRUCEI TREU927
Tb927.7.2990	6	9	26.2	3.79	2.9e-07	309	35572.5	TRYPANOSOMA BRUCEI TREU927
Tb927.8.8170	8	9	15.1	2.52	6.5e-06	905	100405	TRYPANOSOMA BRUCEI TREU927
Tb09.211.0950	9	9	13.3	2.44	3.6e-06	966	106490	TRYPANOSOMA BRUCEI TREU927
Tb11.02.5670	9	9	37.2	2.29	2.8e-06	188	22038.9	TRYPANOSOMA BRUCEI TREU927
Tb927.2.3180	9	9	13.5	1.57	9e-05	1003	114386	TRYPANOSOMA BRUCEI TREU927
Tb927.6.4200	8	8	18.9	7.17	1.8e-10	549	62695.1	TRYPANOSOMA BRUCEI TREU927
Tb11.01.3500	6	8	36	5.18	6e-09	242	28476.1	TRYPANOSOMA BRUCEI TREU927
Tb927.7.4710	7	8	29.1	4.54	4e-09	296	33994.6	TRYPANOSOMA BRUCEI TREU927
Tb11.01.1600	6	8	40.6	3.72	3.2e-07	197	22572	TRYPANOSOMA BRUCEI TREU927
Tb927.10.11520	7	8	45.3	2.81	3.5e-05	117	13421.6	TRYPANOSOMA BRUCEI TREU927
Tb927.10.10280	4	8	1.8	3.24	8.5e-07	2371	267602	TRYPANOSOMA BRUCEI TREU927
Tb11.02.1110	6	8	35.1	1.91	1.2e-05	185	21781.2	TRYPANOSOMA BRUCEI TREU927
Tb927.7.2760	7	7	24.8	3.98	1.8e-06	278	31986.4	TRYPANOSOMA BRUCEI TREU927
Tb927.10.12050	7	7	26	3.59	1e-06	289	33571.3	TRYPANOSOMA BRUCEI TREU927
Tb11.55.0016	7	7	14.2	3.97	2.1e-08	831	93436.1	TRYPANOSOMA BRUCEI TREU927
Tb927.3.4920	6	7	22.5	3.84	1.1e-06	378	42738	TRYPANOSOMA BRUCEI TREU927
Tb09.160.1280	7	7	15.2	3.09	6.4e-06	676	76724.1	TRYPANOSOMA BRUCEI TREU927
Tb927.10.15830	5	7	29.7	3.61	6.4e-06	266	29207.8	TRYPANOSOMA BRUCEI TREU927
Tb927.6.4080	6	7	27.8	3.21	1.2e-06	205	24735.8	TRYPANOSOMA BRUCEI TREU927
Tb927.2.4740	6	7	21.6	2.97	3.7e-06	342	40187	TRYPANOSOMA BRUCEI TREU927
Tb927.3.1710	6	7	22.5	2.69	9.4e-06	378	43986.6	TRYPANOSOMA BRUCEI TREU927
Tb927.3.770	7	7	56.9	2.18	1.6e-05	181	21212.3	TRYPANOSOMA BRUCEI TREU927
Tb927.10.16090	7	7	15.1	1.5	6.3e-05	803	89563.6	TRYPANOSOMA BRUCEI TREU927
Tb11.39.0010	6	6	19.2	4.15	2.4e-07	495	57108.4	TRYPANOSOMA BRUCEI TREU927
Tb927.10.3250	6	6	25.1	4.29	9.9e-08	307	35309.9	TRYPANOSOMA BRUCEI TREU927
Tb11.01.5460	6	6	22.8	4.65	1.3e-08	268	30693.4	TRYPANOSOMA BRUCEI TREU927
Tb927.10.1870	6	6	31.5	4.03	1.8e-07	181	21648.6	TRYPANOSOMA BRUCEI TREU927
Tb09.160.2250	5	6	35.9	4.33	6.8e-08	198	22632.1	TRYPANOSOMA BRUCEI TREU927
Tb927.4.2080	6	6	7.6	3.18	7.2e-06	906	104884	TRYPANOSOMA BRUCEI TREU927
Tb11.01.1930	4	6	22.5	4.81	5.4e-08	213	24353.1	TRYPANOSOMA BRUCEI TREU927
Tb927.5.3110	5	6	40.4	4.51	8.8e-08	218	24469.7	TRYPANOSOMA BRUCEI TREU927
Tb927.10.14860	6	6	10.2	3.2	8.8e-07	713	83435.6	TRYPANOSOMA BRUCEI TREU927
Tb927.10.1730	6	6	30.3	3.22	1.7e-06	357	39265.5	TRYPANOSOMA BRUCEI TREU927
Tb11.01.3300	6	6	25.5	3.07	3.2e-06	282	32022.4	TRYPANOSOMA BRUCEI TREU927
Tb927.1.4310	6	6	5.6	3.22	7.4e-07	1638	183765	TRYPANOSOMA BRUCEI TREU927
Tb11.02.1860	5	6	14.9	3.86	5.7e-08	475	51878.9	TRYPANOSOMA BRUCEI TREU927
Tb11.01.5980	6	6	15.7	2.91	9.3e-07	643	72497.8	TRYPANOSOMA BRUCEI TREU927
Tb927.4.4150	6	6	12	2.66	1.6e-06	934	103390	TRYPANOSOMA BRUCEI TREU927
Tb927.6.1200	5	6	14.1	2.51	7.8e-06	468	52960.7	TRYPANOSOMA BRUCEI TREU927
Tb927.10.13300	6	6	30.1	2.17	3.5e-05	282	32681.6	TRYPANOSOMA BRUCEI TREU927
Tb927.7.3510	6	6	16.6	2.41	5.5e-06	482	56446.6	TRYPANOSOMA BRUCEI TREU927
Tb927.6.3350	5	6	14.1	2.33	5.1e-06	531	59528.4	TRYPANOSOMA BRUCEI TREU927
Tb11.01.8230	6	6	7.9	2.23	7.8e-06	1068	117505	TRYPANOSOMA BRUCEI TREU927
Tb09.211.4510	5	6	19.8	2.33	1.3e-05	293	33466.7	TRYPANOSOMA BRUCEI TREU927
Tb927.10.15790	5	6	40.7	1.75	6.8e-06	145	16775.1	TRYPANOSOMA BRUCEI TREU927
Tb11.01.2170	5	6	30.7	0.95	0.00016	179	21238.6	TRYPANOSOMA BRUCEI TREU927
Tb927.5.770	5	5	8.1	5.13	1.3e-09	726	76379.5	TRYPANOSOMA BRUCEI TREU927
Tb11.01.7140	4	5	19.4	4.51	1.4e-08	283	33025.9	TRYPANOSOMA BRUCEI TREU927
Tb927.3.5300	5	5	27.9	2.94	1.4e-05	172	20578.6	TRYPANOSOMA BRUCEI TREU927
Tb927.10.3580	5	5	21.3	3.99	9.7e-09	324	35612.2	TRYPANOSOMA BRUCEI TREU927
Tb927.10.11350	5	5	42.1	2.48	5.2e-06	133	16667.1	TRYPANOSOMA BRUCEI TREU927
Tb927.3.820	4	5	38.8	3.05	1.9e-06	188	22174.5	TRYPANOSOMA BRUCEI TREU927
Tb11.01.6710	4	5	9	2.63	1.1e-05	1076	119149	TRYPANOSOMA BRUCEI TREU927
Tb11.02.5820	5	5	13.3	2.45	2e-06	527	58437.1	TRYPANOSOMA BRUCEI TREU927
Tb927.6.2180	5	5	19.5	2.04	7.5e-06	246	28482.9	TRYPANOSOMA BRUCEI TREU927
Tb09.160.5050	4	5	45.1	2.47	2.5e-05	162	17806.1	TRYPANOSOMA BRUCEI TREU927
Tb927.7.3240	5	5	38	2.06	3.1e-05	163	19285.4	TRYPANOSOMA BRUCEI TREU927
Tb927.10.1440	4	5	27.9	2.46	1.1e-05	215	24717	TRYPANOSOMA BRUCEI TREU927
Tb927.10.11370	4	5	29.5	1.94	0.00013	146	17772.5	TRYPANOSOMA BRUCEI TREU927
Tb927.10.13810	4	5	47.8	1.84	3.8e-05	113	12954.9	TRYPANOSOMA BRUCEI TREU927
Tb11.01.2620	5	5	13.1	1.06	8.1e-05	419	47222.6	TRYPANOSOMA BRUCEI TREU927
Tb927.7.1640	4	4	8.3	3.78	1.4e-07	576	65504.9	TRYPANOSOMA BRUCEI TREU927
Tb09.211.3720	4	4	7.5	3.8	9.9e-08	1022	116547	TRYPANOSOMA BRUCEI TREU927
Tb11.01.6180	4	4	13.8	3.11	3.1e-07	414	46609.8	TRYPANOSOMA BRUCEI TREU927
Tb927.7.6800	4	4	21.2	2.42	5.3e-05	378	41763.2	TRYPANOSOMA BRUCEI TREU927
Tb927.6.2290	4	4	7.1	2.6	7.5e-06	924	103355	TRYPANOSOMA BRUCEI TREU927
Tb09.160.4440	4	4	31.9	3	1.5e-07	273	30490.1	TRYPANOSOMA BRUCEI TREU927
Tb11.02.5100	3	4	7.4	3.64	1.1e-06	553	63575.3	TRYPANOSOMA BRUCEI TREU927
Tb927.4.3690	4	4	16.9	2.28	5.3e-05	439	48527.8	TRYPANOSOMA BRUCEI TREU927
Tb927.8.4860	4	4	8.4	2.15	2.2e-05	679	76540.9	TRYPANOSOMA BRUCEI TREU927
Tb927.10.8620	4	4	25.1	2.17	1.1e-05	183	21046.4	TRYPANOSOMA BRUCEI TREU927
Tb927.6.1250	4	4	12.7	2.36	2.9e-06	498	56919.4	TRYPANOSOMA BRUCEI TREU927
Tb927.8.3300	4	4	6.9	2.25	2e-06	691	77892.5	TRYPANOSOMA BRUCEI TREU927
Tb11.01.4860	3	4	19.6	2.82	8.1e-07	224	25106.5	TRYPANOSOMA BRUCEI TREU927
Tb927.10.8730	4	4	17.2	2.01	5.1e-05	442	50877.2	TRYPANOSOMA BRUCEI TREU927
Tb927.8.3170	4	4	8	2.01	2e-05	796	90468	TRYPANOSOMA BRUCEI TREU927
Tb11.01.6285	3	4	25	1.93	2.5e-05	144	16367.8	TRYPANOSOMA BRUCEI TREU927
Tb927.6.4040	3	4	15.4	2.12	7.8e-06	241	28009.6	TRYPANOSOMA BRUCEI TREU927
Tb927.10.12930	3	4	20.3	2.01	7.8e-06	207	23985.5	TRYPANOSOMA BRUCEI TREU927
Tb927.8.1430	4	4	29.5	1.25	9.9e-05	166	19865.1	TRYPANOSOMA BRUCEI TREU927
Tb11.55.0010	4	4	10.4	0.9	0.00049	570	61631.7	TRYPANOSOMA BRUCEI TREU927
Tb927.4.930	4	4	17.1	1.24	1.1e-05	217	25180.8	TRYPANOSOMA BRUCEI TREU927
Tb09.211.3800	4	4	7.7	0.69	0.00044	586	66976.7	TRYPANOSOMA BRUCEI TREU927
Tb927.10.11340	3	3	3.5	4.73	5e-09	1386	155728	TRYPANOSOMA BRUCEI TREU927
Tb927.10.12000	3	3	33.3	4.01	3e-08	99	11772.7	TRYPANOSOMA BRUCEI TREU927
Tb927.7.3960	3	3	26.3	3.77	4.4e-08	167	19130.3	TRYPANOSOMA BRUCEI TREU927
Tb927.7.3550	3	3	3.9	2.79	8.5e-06	1241	138166	TRYPANOSOMA BRUCEI TREU927
Tb927.10.900	3	3	32.7	3.61	2.8e-07	171	19158	TRYPANOSOMA BRUCEI TREU927
Tb11.01.0500	3	3	23.8	2.49	4.9e-06	185	22255.6	TRYPANOSOMA BRUCEI TREU927
Tb927.2.4000	3	3	4.7	2.89	3.4e-06	892	97394.6	TRYPANOSOMA BRUCEI TREU927
Tb09.160.2550	2	3	6.4	3.37	9.3e-07	202	23841.3	TRYPANOSOMA BRUCEI TREU927
Tb927.3.2260	3	3	13.6	2.26	6.7e-05	228	26422	TRYPANOSOMA BRUCEI TREU927
Tb11.18.0009	3	3	7.9	2.94	7.3e-07	642	69231.5	TRYPANOSOMA BRUCEI TREU927
Tb927.6.2080	3	3	16.2	2.41	9.8e-06	396	45886.7	TRYPANOSOMA BRUCEI TREU927
Tb927.10.2800	3	3	23.1	2.53	1.2e-05	160	18838.7	TRYPANOSOMA BRUCEI TREU927
Tb927.7.5330	3	3	7.9	2.23	1.3e-05	771	83000.6	TRYPANOSOMA BRUCEI TREU927
Tb927.10.4080	3	3	3.3	1.94	1.9e-05	1183	127098	TRYPANOSOMA BRUCEI TREU927
Tb927.7.3100	3	3	7.4	1.81	3.9e-05	608	69707.2	TRYPANOSOMA BRUCEI TREU927
Tb09.160.5110	3	3	10.7	1.93	6.4e-05	225	24783.4	TRYPANOSOMA BRUCEI TREU927
Tb11.03.0260	3	3	24	1.9	9.1e-05	246	28776.1	TRYPANOSOMA BRUCEI TREU927
Tb927.10.8210	3	3	8.2	2.1	7.5e-06	587	62912.8	TRYPANOSOMA BRUCEI TREU927
Tb927.10.770	3	3	4.7	1.49	8.5e-05	632	69122.1	TRYPANOSOMA BRUCEI TREU927
Tb11.01.1960	3	3	6.5	1.17	0.00031	490	53432.9	TRYPANOSOMA BRUCEI TREU927
Tb927.5.680	3	3	5.5	1.29	6.5e-05	585	65264.2	TRYPANOSOMA BRUCEI TREU927
Tb11.01.2840	3	3	9.9	1.04	0.00049	334	37475.5	TRYPANOSOMA BRUCEI TREU927
Tb927.8.1880	2	3	22.6	1.23	0.0012	190	22189.7	TRYPANOSOMA BRUCEI TREU927
Tb09.211.0230	3	3	18.8	1.05	0.00012	218	25114.4	TRYPANOSOMA BRUCEI TREU927
Tb927.4.1810	2	3	15.8	1.16	0.00078	114	13014.8	TRYPANOSOMA BRUCEI TREU927
Tb11.03.0660	3	3	12.6	0.74	0.00043	382	43657.6	TRYPANOSOMA BRUCEI TREU927
Tb927.5.1720	3	3	7.9	0.72	0.00033	629	69486.4	TRYPANOSOMA BRUCEI TREU927
Tb11.01.2920	3	3	16.6	0.95	9.1e-05	169	20053.3	TRYPANOSOMA BRUCEI TREU927
Tb927.10.13770	3	3	33.6	0.97	0.00014	113	12945.7	TRYPANOSOMA BRUCEI TREU927
Tb927.4.2910	3	3	7.4	0.61	0.00056	584	64513.4	TRYPANOSOMA BRUCEI TREU927
Tb927.1.1210	3	3	34.7	0.6	0.0028	144	16902.6	TRYPANOSOMA BRUCEI TREU927
Tb927.6.4560	3	3	8.6	0.32	0.0028	407	47193.4	TRYPANOSOMA BRUCEI TREU927

[truncated: 7 more sheets: KPAP1+ RNase, KPAF1+RNase, Tb927.3.2670+RNase, KPAF3+RNase, MRP2+RNase, MERS1+RNase, MS raw data]
