# Supplementary material for: Pentatricopeptide repeat poly(A) binding protein KPAF4 stabilizes mitochondrial mRNAs in Trypanosoma brucei
Source: Nat Commun. 2019 Jan 11;10:146. doi: 10.1038/s41467-018-08137-2 (PMC6329795; doi:10.1038/s41467-018-08137-2)
Supplement: Supplementary file 5 — Supplementary Data 2 [file 41467_2018_8137_MOESM5_ESM.xlsx]

## Sheet: cytoscape
BirA* fusion	Interaction	Target	NSF value
KPAP1	pp	MRP2	0.00290761
KPAP1	pp	KPAP1	0.00270376
GRBC2	pp	MRP2	0.00246948
MERS1	pp	MRP2	0.00155338
MERS1	pp	MERS1	0.00132893
GRBC2	pp	Tb927.10.2970	0.00123271
GRBC2	pp	GRBC2	0.00122609
GRBC2	pp	Tb927.6.1440	0.00103344
KPAP1	pp	Tb927.7.4620	0.000948656
GRBC2	pp	Tb927.7.4620	0.000918054
MERS1	pp	Tb927.7.4620	0.000856851
KPAP1	pp	Tb927.3.2670	0.000832157
KPAF4	pp	Tb927.3.2670	0.000832157
GRBC2	pp	Tb927.5.3140	0.000777049
GRBC2	pp	Tb927.4.2250	0.000775803
KPAP1	pp	KPAF2	0.000731057
MERS1	pp	Tb927.11.1290	0.000719047
KPAF4	pp	MRP2	0.000716946
GRBC2	pp	Tb927.3.1820	0.000707759
GRBC2	pp	Tb927.11.1850	0.000700422
GRBC2	pp	Tb927.11.1290	0.000672657
GRBC2	pp	Tb927.9.10840	0.000667137
GRBC2	pp	Tb927.10.10780	0.000643766
KPAP1	pp	Tb927.6.1440	0.000633401
MERS1	pp	Tb927.11.11120	0.000623536
GRBC2	pp	Tb927.11.9750	0.000617701
MERS1	pp	Tb927.9.10840	0.000590893
GRBC2	pp	Tb927.9.1380	0.000541942
GRBC2	pp	Tb927.3.2050	0.000539391
GRBC2	pp	KPAF2	0.00051036
GRBC2	pp	Tb927.4.520	0.000508421
MERS1	pp	Tb927.10.2970	0.000507585
GRBC2	pp	Tb927.6.1680	0.000499563
GRBC2	pp	Tb927.10.770	0.000491883
GRBC2	pp	Tb927.11.11120	0.000489921
MERS1	pp	Tb927.6.1440	0.000466716
MERS1	pp	Tb927.5.3140	0.000466229
GRBC2	pp	Tb927.9.12750	0.000466016
MERS1	pp	Tb927.9.12750	0.000466016
GRBC2	pp	Tb927.7.1080	0.000463771
KPAF4	pp	Tb927.7.4620	0.000459027
MERS1	pp	Tb927.6.1860	0.000451941
GRBC2	pp	Tb927.11.6830	0.000450246
MERS1	pp	Tb927.8.1490	0.00044446
GRBC2	pp	Tb927.6.1890	0.000440863
GRBC2	pp	PAMC1	0.000439612
KPAP1	pp	Tb927.9.10840	0.000438404
KPAP1	pp	Tb927.11.1850	0.000437764
GRBC2	pp	Tb927.5.3550	0.000437641
GRBC2	pp	Tb927.3.1730	0.00043167
KPAP1	pp	Tb927.3.1730	0.00043167
MERS1	pp	Tb927.10.7590	0.00042648
KPAP1	pp	Tb927.11.9750	0.000425527
MERS1	pp	Tb927.9.1380	0.000424128
GRBC2	pp	GRBC1	0.000418678
GRBC2	pp	Tb927.3.2670	0.000416079
GRBC2	pp	GRBC5	0.000403645
MERS1	pp	GRBC5	0.000403645
GRBC2	pp	Tb927.10.11050	0.000399387
KPAP1	pp	Tb927.11.1290	0.000394316
MERS1	pp	Tb927.3.1730	0.000392428
GRBC2	pp	PAMC4	0.00039202
KPAP1	pp	MRP1	0.000387039
MERS1	pp	RGG2	0.000370319
KPAP1	pp	Tb927.10.2970	0.000362561
KPAP1	pp	Tb927.4.2250	0.000362042
MERS1	pp	Tb927.4.2250	0.000362042
MERS1	pp	Tb927.10.5540	0.000361305
GRBC2	pp	Tb927.4.2580	0.000354531
KPAP1	pp	Tb927.10.11050	0.000342332
MERS1	pp	Tb927.7.1080	0.000341726
GRBC2	pp	Tb927.5.920	0.000335078
GRBC2	pp	Tb927.3.3620	0.000334197
GRBC2	pp	Tb927.4.1420	0.000319195
KPAF4	pp	PAMC4	0.000318517
MERS1	pp	Tb927.3.2670	0.000312059
GRBC2	pp	Tb927.3.4210	0.00031117
MERS1	pp	Tb927.4.3070	0.000311092
MERS1	pp	Tb927.6.1890	0.000308604
GRBC2	pp	Tb927.10.4080	0.00030685
KPAP1	pp	PAMC1	0.000306396
GRBC2	pp	Tb927.9.4660	0.000305979
MERS1	pp	Tb927.7.5110	0.000304641
MERS1	pp	Tb927.3.4950	0.000304449
MERS1	pp	Tb927.10.10780	0.000300424
MERS1	pp	Tb927.4.520	0.000296579
GRBC2	pp	Tb927.10.5540	0.000295613
KPAP1	pp	Tb927.11.9750	0.000294038
MERS1	pp	Tb927.5.3550	0.000291761
GRBC2	pp	Tb927.4.3070	0.000291649
MERS1	pp	KPAF2	0.000289664
KPAP1	pp	Tb927.10.770	0.000289343
KPAF4	pp	Tb927.9.4660	0.000287981
MERS1	pp	Tb927.10.11050	0.000285277
GRBC2	pp	Tb927.10.9790	0.000285242
KPAP1	pp	Tb927.9.1380	0.000282752
MERS1	pp	Tb927.2.5930	0.00028104
GRBC2	pp	Tb927.8.4240	0.000277355
GRBC2	pp	Tb927.6.3360	0.000273093
MERS1	pp	Tb927.6.3360	0.000273093
KPAP1	pp	Tb927.8.1880	0.000270396
GRBC2	pp	Tb927.11.9280	0.000269797
KPAP1	pp	PAMC4	0.000269514
GRBC2	pp	Tb927.9.11970	0.00026173
KPAP1	pp	Tb927.9.12750	0.000258898
GRBC2	pp	Tb927.6.1860	0.000258252
GRBC2	pp	Tb927.6.1410	0.000257788
GRBC2	pp	Tb927.11.4810	0.000257317
KPAF4	pp	KPAF4	0.000256365
GRBC2	pp	PAMC3	0.000254676
KPAP1	pp	PAMC3	0.000254676
KPAP1	pp	Tb927.8.7260	0.00025339
MERS1	pp	Tb927.7.1270	0.000251987
MERS1	pp	Tb927.5.4290	0.000249475
KPAP1	pp	Tb927.3.2050	0.000249396
GRBC2	pp	Tb927.3.1810	0.000249183
KPAP1	pp	Tb927.2.5930	0.000247976
MERS1	pp	Tb927.3.4210	0.00024375
GRBC2	pp	Tb927.1.4230	0.00024067
GRBC2	pp	Tb927.7.5110	0.000240506
KPAF4	pp	PAMC1	0.000239788
GRBC2	pp	Tb927.11.6100	0.0002397
MERS1	pp	Tb11.02.3930	0.0002397
GRBC2	pp	Tb927.10.10400	0.000237666
GRBC2	pp	Tb927.11.240	0.000236708
GRBC2	pp	REHA2	0.00023659
GRBC2	pp	Tb927.10.9970	0.000236366
GRBC2	pp	Tb927.8.7260	0.000235915
GRBC2	pp	REH2	0.000235706
KPAF4	pp	Tb927.9.1380	0.000235627
MERS1	pp	Tb927.2.5890	0.000234689
KPAF4	pp	KPAF2	0.00023449
KPAF4	pp	Tb927.6.1440	0.000233358
GRBC2	pp	RET1	0.000232823
GRBC2	pp	Tb927.6.1590	0.000232759
GRBC2	pp	Tb927.10.7430	0.000232738
GRBC2	pp	Tb927.4.2910	0.00023251
GRBC2	pp	Tb927.8.4250	0.000232048
GRBC2	pp	Tb927.7.4200	0.00023158
KPAP1	pp	Tb927.10.5540	0.000229921
GRBC2	pp	Tb927.11.8700	0.000229847
GRBC2	pp	Tb927.10.7590	0.000229643
KPAP1	pp	GRBC1	0.00022837
GRBC2	pp	Tb927.3.4950	0.000228337
MERS1	pp	Tb927.11.13890	0.000228062
MERS1	pp	Tb06.3A7.270	0.000226091
GRBC2	pp	Tb927.7.1200	0.00022537
GRBC2	pp	Tb927.8.1880	0.00022533
GRBC2	pp	Tb927.5.4290	0.000224528
GRBC2	pp	Tb927.7.1270	0.000223989
KPAP1	pp	Tb927.11.11120	0.000222691
GRBC2	pp	Tb927.5.770	0.000222573
MERS1	pp	Tb927.3.4030	0.000221803
MERS1	pp	PAMC4	0.000220511
GRBC2	pp	Tb927.8.5220	0.00021919
GRBC2	pp	Tb927.2.5890	0.000215132
GRBC2	pp	MRP1	0.000215021
MERS1	pp	MRP1	0.000215021
KPAP1	pp	Tb927.10.1340	0.000214363
MERS1	pp	Tb927.10.7430	0.000213343
GRBC2	pp	Tb927.11.11380	0.000211363
GRBC2	pp	Tb927.7.3270	0.000210205
MERS1	pp	Tb927.5.770	0.00020948
GRBC2	pp	Tb927.9.12720	0.000209386
GRBC2	pp	Tb927.8.5280	0.000209107
KPAF4	pp	Tb927.9.12750	0.000207118
KPAP1	pp	REHA2	0.000207016
GRBC2	pp	KPAP1	0.000205349
MERS1	pp	Tb927.10.4220	0.000204419
MERS1	pp	Tb927.5.2070	0.000203614
MERS1	pp	Tb927.11.9280	0.000202348
GRBC2	pp	Tb927.10.5830	0.000200193
GRBC2	pp	Tb927.7.1570	0.000199115
KPAF4	pp	Tb927.3.1730	0.000196214
GRBC2	pp	Tb927.4.3800	0.000195028
KPAP1	pp	Tb927.5.3140	0.000194262
GRBC2	pp	REMC4	0.000193332
GRBC2	pp	Tb927.10.14860	0.000191765
GRBC2	pp	Tb11.v5.0972	0.000191429
KPAF4	pp	Tb927.10.9970	0.000190911
KPAP1	pp	Tb927.3.4950	0.00019028
GRBC2	pp	Tb927.5.2070	0.00018907
KPAF4	pp	Tb927.11.13170	0.000187198
MERS1	pp	PAMC1	0.000186502
MERS1	pp	Tb927.9.12720	0.000186121
GRBC2	pp	Tb927.10.3610	0.000185237
KPAF4	pp	Tb927.3.4030	0.000184836
GRBC2	pp	Tb927.11.5060	0.000183954
MERS1	pp	Tb927.11.8700	0.000183877
GRBC2	pp	Tb927.5.680	0.000183868
GRBC2	pp	Tb927.4.1280	0.000182381
MERS1	pp	Tb927.4.1280	0.000182381
GRBC2	pp	Tb927.2.5930	0.000181849
KPAF4	pp	Tb927.2.5930	0.000181849
GRBC2	pp	MERS1	0.000180194
MERS1	pp	PAMC3	0.000178274
KPAF4	pp	PAMC3	0.000178274
MERS1	pp	Tb927.6.920	0.000176787
GRBC2	pp	Tb927.8.6400	0.000176106
MERS1	pp	Tb927.11.5060	0.000175592
GRBC2	pp	Tb927.7.2390	0.000174995
MERS1	pp	Tb927.6.1590	0.000174569
GRBC2	pp	Tb927.6.2140	0.000173786
GRBC2	pp	Tb927.9.6510	0.000173019
MERS1	pp	Tb927.10.9970	0.000172729
KPAP1	pp	Tb927.8.4250	0.000168762
MERS1	pp	Tb927.3.2050	0.000168197
MERS1	pp	Tb927.3.3630	0.000168167
KPAP1	pp	Tb927.4.3800	0.000167167
MERS1	pp	Tb927.9.3670	0.000166981
KPAP1	pp	Tb927.10.4080	0.000165227
KPAP1	pp	Tb927.10.7590	0.000164031
GRBC2	pp	Tb927.7.2220	0.000161372
KPAP1	pp	Tb927.7.5110	0.000160337
GRBC2	pp	Tb927.8.3830	0.00015891
MERS1	pp	Tb927.8.5220	0.000157817
GRBC2	pp	Tb927.9.11880	0.000156721
KPAP1	pp	Tb927.2.5890	0.00015646
GRBC2	pp	Tb927.10.1950	0.000155789
KPAP1	pp	Tb927.6.1590	0.000155173
GRBC2	pp	Tb927.8.3300	0.000154058
GRBC2	pp	Tb927.10.11470	0.000154013
MERS1	pp	MERS2	0.000153708
KPAP1	pp	Tb927.5.680	0.000153223
MERS1	pp	GRBC1	0.000152247
KPAF4	pp	GRBC1	0.000152247
GRBC2	pp	KRIPP19	0.000149851
MERS1	pp	Tb927.10.1340	0.000148405
MERS1	pp	Tb927.10.3610	0.000148189
KPAF4	pp	Tb927.6.1890	0.000146954
KPAF4	pp	Tb927.11.11380	0.000146328
MERS1	pp	Tb927.11.1700	0.000146029
GRBC2	pp	Tb927.10.4220	0.000146014
KPAP1	pp	Tb927.5.3550	0.00014588
GRBC2	pp	Tb927.11.14700	0.000145298
GRBC2	pp	Tb09.160.0410	0.000144399
MERS1	pp	Tb927.9.1420	0.000144399
KPAP1	pp	GRBC5	0.000144159
KPAP1	pp	Tb927.9.4660	0.00014399
MERS1	pp	Tb927.7.1200	0.000143417
GRBC2	pp	Tb927.10.2960	0.000142677
MERS1	pp	Tb927.4.2580	0.000141813
GRBC2	pp	S17	0.000140442
MERS1	pp	S17	0.000140442
MERS1	pp	Tb927.3.4920	0.00014039
GRBC2	pp	REMC5A	0.000139436
MERS1	pp	REMC5A	0.000139436
MERS1	pp	Tb927.4.3800	0.000139306
KPAP1	pp	Tb927.11.8700	0.000137908
KPAF4	pp	KPAP1	0.000136899
MERS1	pp	Tb927.7.2390	0.000136107
GRBC2	pp	Tb927.7.590	0.000135416
GRBC2	pp	Tb927.10.11340	0.00013485
GRBC2	pp	Tb927.6.2380	0.000134741
GRBC2	pp	KREL1	0.000134031
MERS1	pp	KREL1	0.000134031
GRBC2	pp	Tb927.9.3670	0.000133585
KPAP1	pp	Tb927.9.3670	0.000133585
GRBC2	pp	Tb927.2.4000	0.000133478
MERS1	pp	Tb927.2.4000	0.000133478
KPAP1	pp	Tb927.10.5830	0.000133462
GRBC2	pp	Tb927.11.11050	0.000133421
KPAP1	pp	Tb927.10.10400	0.000132037
KPAF4	pp	Tb927.5.2070	0.000130895
MERS1	pp	Tb927.10.2960	0.000130787
GRBC2	pp	Tb927.6.920	0.000130264
KPAP1	pp	Tb927.11.1700	0.000129803
MERS1	pp	Tb927.10.11470	0.000127228
MERS1	pp	Tb927.10.13990	0.000126156
KPAP1	pp	Tb927.11.5060	0.000125423
KPAP1	pp	Tb927.7.3510	0.000124011
GRBC2	pp	Tb927.10.12880	0.000123908
GRBC2	pp	Tb927.9.13630	0.000123638
GRBC2	pp	Tb927.10.11090	0.000118373
KPAP1	pp	Tb927.5.770	0.000117833
KPAP1	pp	Tb927.7.2390	0.000116663
KPAP1	pp	Tb927.10.7430	0.000116369
KPAP1	pp	Tb927.5.2070	0.000116351
MERS1	pp	REMC4	0.000115999
KPAF4	pp	Tb927.11.1290	0.000115975
MERS1	pp	Tb927.8.3300	0.000115544
GRBC2	pp	Tb927.10.1340	0.000115426
MERS1	pp	Tb927.10.3770	0.000114495
KPAF4	pp	Tb927.3.4950	0.000114168
KPAP1	pp	PAMC2	0.000113292
MERS1	pp	Tb927.11.14700	0.000113009
KPAP1	pp	MERS1	0.000112621
GRBC2	pp	Tb927.5.530	0.000112042
GRBC2	pp	KRIPP9	0.000110536
KPAP1	pp	Tb11.02.5100b	0.000110106
GRBC2	pp	Tb927.5.3840	0.000109979
GRBC2	pp	Tb927.8.5610	0.000109468
KPAP1	pp	Tb927.10.11340	0.000109165
GRBC2	pp	Tb927.6.2080	0.000108964
KPAP1	pp	Tb927.8.4240	0.000108767
MERS1	pp	Tb927.8.6800	0.000108255
MERS1	pp	Tb927.9.4660	0.000107993
KPAP1	pp	Tb927.10.14860	0.000107868
MERS1	pp	Tb927.5.680	0.000107256
KPAF4	pp	Tb927.4.2580	0.000106359
GRBC2	pp	Tb927.7.3510	0.000106295
MERS1	pp	Tb927.8.6820	0.000106021
KPAF4	pp	MERS2	0.000105674
MERS1	pp	Tb927.8.4250	0.000105476
MERS1	pp	Tb927.8.7260	0.000104851
GRBC2	pp	Tb927.6.4160	0.000104812
GRBC2	pp	Tb927.9.12160	0.00010449
KPAF4	pp	Tb927.5.3550	0.0001042
KPAP1	pp	Tb927.11.13170	0.000103999
KPAP1	pp	Tb927.10.12880	0.000103257
KPAP1	pp	Tb927.6.1890	0.000102868
KPAP1	pp	Tb927.8.3300	0.000102706
KPAP1	pp	RET1	0.000102442
KPAP1	pp	Tb927.10.9970	0.000100001
KPAP1	pp	Tb927.5.920	9.85523e-05
KPAP1	pp	Tb927.3.4210	9.85372e-05
KPAF4	pp	REMC1	9.8284e-05
KPAF4	pp	Tb927.2.5890	9.77873e-05
KPAP1	pp	Tb927.4.2580	9.74961e-05
GRBC2	pp	Tb927.11.16460	9.69744e-05
KPAP1	pp	KRIPP19	9.53598e-05
KPAF4	pp	Tb927.9.10840	9.53053e-05
GRBC2	pp	PAMC2	9.44096e-05
MERS1	pp	RET1	9.31293e-05
GRBC2	pp	RGG1	9.23339e-05
GRBC2	pp	Tb927.11.15070	9.23212e-05
GRBC2	pp	Tb11.v5.0412	8.92382e-05
MERS1	pp	Tb927.7.3270	8.85075e-05
MERS1	pp	KRIPP19	8.62779e-05
MERS1	pp	Tb927.6.1680	8.61316e-05
MERS1	pp	KPAP1	8.55621e-05
KPAF4	pp	Tb927.3.3550	8.53618e-05
MERS1	pp	Tb927.10.9210	8.51439e-05
MERS1	pp	Tb927.8.1770	8.40566e-05
MERS1	pp	Tb927.5.530	8.40315e-05
MERS1	pp	Tb927.7.1570	8.34996e-05
KPAF4	pp	Tb927.7.1570	8.34996e-05
MERS1	pp	Tb927.10.5830	8.34137e-05
MERS1	pp	Tb927.11.11380	8.12933e-05
KPAP1	pp	Tb927.11.9280	8.0939e-05
KPAF4	pp	Tb927.11.14700	8.07211e-05
GRBC2	pp	Tb927.2.4400	8.035e-05
MERS1	pp	Tb927.9.6510	7.98549e-05
MERS1	pp	Tb927.3.5000	7.92737e-05
GRBC2	pp	Tb927.3.3300	7.84761e-05
GRBC2	pp	Tb927.7.5440	7.81633e-05
GRBC2	pp	KRIPP2	7.76181e-05
MERS1	pp	Tb927.10.11340	7.70574e-05
MERS1	pp	Tb927.8.4240	7.61367e-05
KPAP1	pp	Tb927.8.4230	7.56152e-05
MERS1	pp	Tb927.3.1180	7.50347e-05
MERS1	pp	REH2	7.44336e-05
KPAF4	pp	KREPA1	7.38054e-05
KPAP1	pp	Tb927.6.2380	7.34951e-05
GRBC2	pp	Tb06.3A7.270	7.26721e-05
GRBC2	pp	Tb927.11.1250	7.12354e-05
GRBC2	pp	Tb927.4.5120	7.08379e-05
KPAF4	pp	REH2	7.02984e-05
GRBC2	pp	Tb927.10.12250	6.93867e-05
KPAP1	pp	Tb927.10.12250	6.93867e-05
MERS1	pp	Tb927.10.12250	6.93867e-05
GRBC2	pp	Tb927.11.15850	6.91581e-05
GRBC2	pp	Tb927.8.2680	6.77679e-05
GRBC2	pp	MERS2	6.72472e-05
KPAP1	pp	Tb927.10.11470	6.69621e-05
KPAF4	pp	REN1	6.675e-05
KPAP1	pp	Tb927.6.920	6.5132e-05
MERS1	pp	Tb927.10.1950	6.49121e-05
KPAP1	pp	Tb927.3.1180	6.43154e-05
KPAP1	pp	Tb927.10.3770	6.36085e-05
KPAF4	pp	KRIPP19	6.35732e-05
GRBC2	pp	Tb927.10.12520	6.34751e-05
MERS1	pp	Tb927.3.3550	6.20813e-05
GRBC2	pp	Tb927.2.2210	6.16994e-05
MERS1	pp	Tb927.6.2380	6.12459e-05
GRBC2	pp	KREX2	6.03512e-05
GRBC2	pp	Tb927.7.5320	5.9929e-05
KPAP1	pp	Tb927.11.15070	5.87499e-05
KPAP1	pp	Tb927.2.4400	5.84363e-05
GRBC2	pp	Tb927.7.4050	5.83745e-05
KPAP1	pp	Tb927.7.1570	5.78074e-05
MERS1	pp	Tb927.7.560	5.74752e-05
MERS1	pp	KRIPP9	5.52682e-05
GRBC2	pp	KRIPP20	5.35504e-05
GRBC2	pp	Tb927.8.4230	5.04101e-05
MERS1	pp	KREX2	5.02927e-05
KPAP1	pp	REMC5A	4.97985e-05
GRBC2	pp	Tb11.v5.0366	4.97576e-05
KPAF4	pp	GRBC4	4.97062e-05
KPAP1	pp	REMC5	4.86476e-05
KPAF4	pp	REMC4	4.8333e-05
MERS1	pp	Tb11.0320	4.76758e-05
KPAF4	pp	Tb927.10.11470	4.68734e-05
KPAF4	pp	Tb927.3.4210	4.66755e-05
KPAP1	pp	REH2	4.54872e-05
KPAP1	pp	Tb927.8.5220	4.3838e-05
KPAF4	pp	Tb927.8.5220	4.3838e-05
KPAF4	pp	Tb927.2.4400	4.38273e-05
MERS1	pp	Tb927.11.15070	4.19642e-05
KPAP1	pp	Tb06.3A7.270	4.03734e-05
GRBC2	pp	Tb927.3.3550	3.88008e-05
KPAF4	pp	Tb927.5.3330	3.64145e-05
GRBC2	pp	Tb927.8.5200	3.47298e-05
KPAP1	pp	Tb927.11.9150	3.13922e-05
GRBC2	pp	Tb927.8.5100	2.86826e-05
GRBC2	pp	Tb927.11.9150	2.61602e-05
KPAF4	pp	Tb927.11.9150	2.61602e-05

## Sheet: KPAF4-BioID
Rank	cytoscape input	NSF	Acc #	Num Unique	Peptide Count	% Cov	Best Disc Score	Best Expect Val	Protein MW	Species	Protein Name
[31]	Tb927.3.2670	0.000832157	1148	17	24	56.1	4.28	4.6e-08	28840.7	UNREADABLE	Tb927.3.2670 | organism=Trypanosoma_brucei_TREU927 | product=hypothetical protein, conserved | location=Tb927_03_v5.1:677909-678718(-) | length=269 | sequence_SO=chromosome | SO=protein_coding
[49]	MRP2	0.000716946	9353	10	18	42.4	4.34	3.3e-08	25106.5	UNREADABLE	Tb927.11.13280 | organism=Trypanosoma_brucei_TREU927 | product=mitochondrial RNA binding protein 2 (GBP25) | location=Tb927_11_v5.1:3562194-3562868(-) | length=224 | sequence_SO=chromosome | SO=protein_coding
[51]	Tb927.7.4620	0.000459027	3334	12	15	34.2	3.45	1.2e-06	32677.8	UNREADABLE	Tb927.7.4620 | organism=Trypanosoma_brucei_TREU927 | product=hypothetical protein, conserved | location=Tb927_07_v5.1:1225749-1226576(-) | length=275 | sequence_SO=chromosome | SO=protein_coding
[48]	PAMC4	0.000318517	4821	12	13	43	4.57	1.2e-08	40814.2	UNREADABLE	Tb927.1.3010 | organism=Trypanosoma_brucei_TREU927 | product=mRNA processing protein, putative | location=Tb927_01_v5.1:668456-669910(+) | length=372 | sequence_SO=chromosome | SO=protein_coding
[44]	Tb927.9.4660	0.000287981	3583	12	16	28.7	4.04	1.1e-07	55559.3	UNREADABLE	Tb927.9.4660 | organism=Trypanosoma_brucei_TREU927 | product=hypothetical protein, conserved | location=Tb927_09_v5.1:862635-864122(+) | length=495 | sequence_SO=chromosome | SO=protein_coding
[83]	KPAF4	0.000256365	1930	7	11	13.9	3.69	3.3e-06	42907.6	UNREADABLE	Tb927.10.10160 | organism=Trypanosoma_brucei_TREU927 | product=pentatricopeptide repeat domain containing protein, putative | location=Tb927_10_v5.1:2500846-2502012(+) | length=388 | sequence_SO=chromosome | SO=protein_coding
[33]	PAMC1	0.000239788	4897	16	18	33.6	4.13	1.8e-07	75066.2	UNREADABLE	Tb927.1.1730 | organism=Trypanosoma_brucei_TREU927 | product=conserved protein, unknown function | location=Tb927_01_v5.1:438709-440790(+) | length=693 | sequence_SO=chromosome | SO=protein_coding
[82]	Tb927.9.1380	0.000235627	1187	9	10	29.6	3.48	5.8e-08	42440	UNREADABLE	Tb927.9.1380 | organism=Trypanosoma_brucei_TREU927 | product=hypothetical protein, conserved | location=Tb927_09_v5.1:343574-344767(-) | length=379 | sequence_SO=chromosome | SO=protein_coding
[22]	KPAF2	0.00023449	9665	17	17	36.2	4.48	9.2e-08	72497.8	UNREADABLE	Tb927.11.14380 | organism=Trypanosoma_brucei_TREU927 | product=kinetoplast polyadenylation/uridylation factor 2 (KPAF2) | location=Tb927_11_v5.1:3826105-3828036(+) | length=643 | sequence_SO=chromosome | SO=protein_coding
[109]	Tb927.6.1440	0.000233358	2801	7	7	34.9	2.77	4.6e-06	29996.8	UNREADABLE	Tb927.6.1440 | organism=Trypanosoma_brucei_TREU927 | product=hypothetical protein, conserved | location=Tb927_06_v5.1:511878-512654(-) | length=258 | sequence_SO=chromosome | SO=protein_coding
[87]	Tb927.9.12750	0.000207118	3934	6	8	20.7	3.98	5.2e-07	38625.3	UNREADABLE	Tb927.9.12750 | organism=Trypanosoma_brucei_TREU927 | product=hypothetical protein, conserved | location=Tb927_09_v5.1:2007024-2008061(+) | length=343 | sequence_SO=chromosome | SO=protein_coding
[175]	Tb927.3.1730	0.000196214	1382	4	5	16	2.13	1.1e-05	25482.4	UNREADABLE	Tb927.3.1730 | organism=Trypanosoma_brucei_TREU927 | product=hypothetical protein, conserved | location=Tb927_03_v5.1:452444-453139(-) | length=231 | sequence_SO=chromosome | SO=protein_coding
[39]	Tb927.10.9970	0.000190911	956	19	21	18	3.17	1.1e-06	109999	UNREADABLE	Tb927.10.9970 | organism=Trypanosoma_brucei_TREU927 | product=hypothetical protein, conserved | location=Tb927_10_v5.1:2460038-2463112(+) | length=1024 | sequence_SO=chromosome | SO=protein_coding
[89]	Tb927.11.13170	0.000187198	1746	9	9	17	2.7	7.4e-06	48077.4	UNREADABLE	Tb927.11.13170 | organism=Trypanosoma_brucei_TREU927 | product=hypothetical protein, conserved | location=Tb927_11_v5.1:3533359-3534684(-) | length=441 | sequence_SO=chromosome | SO=protein_coding
[18]	Tb927.3.4030	0.000184836	4165	21	25	22.1	4.44	9.7e-08	135255	UNREADABLE	Tb927.3.4030 | organism=Trypanosoma_brucei_TREU927 | product=hypothetical protein, conserved | location=Tb927_03_v5.1:1135394-1139037(-) | length=1213 | sequence_SO=chromosome | SO=protein_coding
[101]	Tb927.2.5930	0.000181849	7497	8	11	14.3	2.51	2.2e-05	60489.7	UNREADABLE	Tb927.2.5930 | organism=Trypanosoma_brucei_TREU927 | product=hypothetical protein, conserved | location=Tb927_02_v5.1:1078178-1079749(+) | length=523 | sequence_SO=chromosome | SO=protein_coding
[130]	PAMC3	0.000178274	4652	6	7	18.5	2.43	1.1e-05	39265.5	UNREADABLE	Tb927.10.1730 | organism=Trypanosoma_brucei_TREU927 | product=hypothetical protein, conserved | location=Tb927_10_v5.1:461717-462790(+) | length=357 | sequence_SO=chromosome | SO=protein_coding
[55]	GRBC1	0.000152247	10538	8	8	26	3.87	1.4e-06	52546.3	UNREADABLE	Tb11.v5.0611 | organism=Trypanosoma_brucei_TREU927 | product=hypothetical protein, conserved | location=Tb927_11_bin_v5.1:2885121-2886542(+) | length=473 | sequence_SO=random_sequence | SO=protein_coding
[74]	Tb927.6.1890	0.000146954	7474	9	10	18.3	3.54	7.3e-07	68048.4	UNREADABLE	Tb927.6.1890 | organism=Trypanosoma_brucei_TREU927 | product=hypothetical protein, conserved | location=Tb927_06_v5.1:626419-628227(-) | length=602 | sequence_SO=chromosome | SO=protein_coding
[68]	Tb927.11.11380	0.000146328	6212	8	9	17.5	4.38	1.5e-08	61505.7	UNREADABLE	Tb927.11.11380 | organism=Trypanosoma_brucei_TREU927 | product=hypothetical protein, conserved | location=Tb927_11_v5.1:3038643-3040295(+) | length=550 | sequence_SO=chromosome | SO=protein_coding
[108]	KPAP1	0.000136899	1160	7	8	15.6	3.39	1.4e-07	58437.1	UNREADABLE	Tb927.11.7960 | organism=Trypanosoma_brucei_TREU927 | product=kinetoplast poly(A) polymerase 1 | location=Tb927_11_v5.1:2242760-2244343(-) | length=527 | sequence_SO=chromosome | SO=protein_coding
[116]	Tb927.5.2070	0.000130895	8341	8	9	15.5	2.2	2.4e-05	68757.5	UNREADABLE	Tb927.5.2070 | organism=Trypanosoma_brucei_TREU927 | product=hypothetical protein, conserved | location=Tb927_05_v5.1:710186-712444(-) | length=634 | sequence_SO=chromosome | SO=protein_coding
[147]	Tb927.11.1290	0.000115975	6484	4	5	5.5	2.33	4.2e-05	43112.6	UNREADABLE	Tb927.11.1290 | organism=Trypanosoma_brucei_TREU927 | product=hypothetical protein, conserved | location=Tb927_11_v5.1:379002-380198(+) | length=398 | sequence_SO=chromosome | SO=protein_coding
[96]	Tb927.3.4950	0.000114168	3185	6	6	17.9	4.06	5.4e-07	52554	UNREADABLE	Tb927.3.4950 | organism=Trypanosoma_brucei_TREU927 | product=hypothetical protein, conserved | location=Tb927_03_v5.1:1386037-1388502(+) | length=474 | sequence_SO=chromosome | SO=protein_coding
[69]	Tb927.4.2580	0.000106359	8333	12	12	16.8	2.89	1.8e-06	112825	UNREADABLE	Tb927.4.2580 | organism=Trypanosoma_brucei_TREU927 | product=hypothetical protein, conserved | location=Tb927_04_v5.1:677663-680683(+) | length=1006 | sequence_SO=chromosome | SO=protein_coding
[64]	MERS2	0.000105674	10761	11	11	14.1	2.97	4.3e-06	104094	UNREADABLE	Tb11.02.5120b | organism=Trypanosoma_brucei_TREU927 | product=mitochondrial edited mRNA stability factor 1 subunit, putative | location=Tb927_11_bin_v5.1:640028-642868(+) | length=946 | sequence_SO=random_sequence | SO=protein_coding
[260]	Tb927.5.3550	0.0001042	2168	4	5	11.6	1.06	0.00013	47984.5	UNREADABLE	Tb927.5.3550 | organism=Trypanosoma_brucei_TREU927 | product=hypothetical protein, conserved | location=Tb927_05_v5.1:1172666-1173940(+) | length=424 | sequence_SO=chromosome | SO=protein_coding
[104]	REMC1	9.8284e-05	8710	6	6	14.3	4.11	5.8e-08	61047.6	UNREADABLE	Tb927.10.10130 | organism=Trypanosoma_brucei_TREU927 | product=mitochondrial RNA binding complex 1 subunit (MRB10130) | location=Tb927_10_v5.1:2495034-2496671(+) | length=545 | sequence_SO=chromosome | SO=protein_coding
[137]	Tb927.2.5890	9.77873e-05	537	5	5	13.5	2.8	5.8e-06	51131.4	UNREADABLE	Tb927.2.5890 | organism=Trypanosoma_brucei_TREU927 | product=hypothetical protein, conserved | location=Tb927_02_v5.1:1071806-1073164(+) | length=452 | sequence_SO=chromosome | SO=protein_coding
[149]	Tb927.9.10840	9.53053e-05	6583	4	5	12.9	2.42	4.3e-06	52463	UNREADABLE	Tb927.9.10840 | organism=Trypanosoma_brucei_TREU927 | product=hypothetical protein, conserved | location=Tb927_09_v5.1:1709408-1710784(-) | length=458 | sequence_SO=chromosome | SO=protein_coding
[117]	Tb927.3.3550	8.53618e-05	8058	11	11	12.9	1.72	6.9e-05	128863	UNREADABLE	Tb927.3.3550 | organism=Trypanosoma_brucei_TREU927 | product=hypothetical protein, conserved | location=Tb927_03_v5.1:996854-1000345(+) | length=1163 | sequence_SO=chromosome | SO=protein_coding
[78]	Tb927.7.1570	8.34996e-05	6096	13	13	13.8	2.28	8.7e-06	155689	UNREADABLE	Tb927.7.1570 | organism=Trypanosoma_brucei_TREU927 | product=hypothetical protein, conserved | location=Tb927_07_v5.1:391253-395452(+) | length=1399 | sequence_SO=chromosome | SO=protein_coding
[211]	Tb927.11.14700	8.07211e-05	658	4	5	12.2	1.7	1.2e-05	61941.7	UNREADABLE	Tb927.11.14700 | organism=Trypanosoma_brucei_TREU927 | product=hypothetical protein, conserved | location=Tb927_11_v5.1:3909539-3911746(-) | length=547 | sequence_SO=chromosome | SO=protein_coding
[188]	KREPA1	7.38054e-05	9348	5	6	11.5	1.73	7.1e-05	81294.9	UNREADABLE	Tb927.2.2470 | organism=Trypanosoma_brucei_TREU927 | product=Kinetoplastid RNA editing protein 1 (KREPA1) | location=Tb927_02_v5.1:487259-489547(-) | length=762 | sequence_SO=chromosome | SO=protein_coding
[36]	REH2	7.02984e-05	9133	16	17	11.1	4.28	2.2e-08	241826	UNREADABLE	Tb927.4.1500 | organism=Trypanosoma_brucei_TREU927 | product=RNA editing associated helicase 2 (REH2) | location=Tb927_04_v5.1:381085-387588(-) | length=2167 | sequence_SO=chromosome | SO=protein_coding
[121]	REN1	6.675e-05	9164	5	6	7	3.05	1.3e-05	89887.7	UNREADABLE	Tb927.1.1690 | organism=Trypanosoma_brucei_TREU927 | product=RNA-editing nuclease 1 (KREN1) | location=Tb927_01_v5.1:425787-428240(+) | length=817 | sequence_SO=chromosome | SO=protein_coding
[73]	KRIPP19	6.35732e-05	8431	14	14	10.1	2.07	3.4e-05	220218	UNREADABLE	Tb927.7.5280 | organism=Trypanosoma_brucei_TREU927 | product=hypothetical protein, conserved | location=Tb927_07_v5.1:1395731-1401760(+) | length=2009 | sequence_SO=chromosome | SO=protein_coding
[115]	GRBC4	4.97062e-05	11041	6	6	7.7	2.75	2.5e-06	120709	UNREADABLE	Tb11.02.5390b | organism=Trypanosoma_brucei_TREU927 | product=mRNA processing protein, putative | location=Tb927_11_bin_v5.1:653545-656808(+) | length=1087 | sequence_SO=random_sequence | SO=protein_coding
[114]	REMC4	4.8333e-05	8589	5	5	11.5	3.09	3.5e-05	103449	UNREADABLE	Tb927.8.8180 | organism=Trypanosoma_brucei_TREU927 | product=mitochondrial RNA binding complex 1 subunit (MRB8180) | location=Tb927_08_v5.1:2419530-2422334(+) | length=934 | sequence_SO=chromosome | SO=protein_coding
[163]	Tb927.10.11470	4.68734e-05	1071	7	7	7.6	2.27	1.2e-06	149338	UNREADABLE	Tb927.10.11470 | organism=Trypanosoma_brucei_TREU927 | product=hypothetical protein, conserved | location=Tb927_10_v5.1:2799018-2803103(+) | length=1361 | sequence_SO=chromosome | SO=protein_coding
[141]	Tb927.3.4210	4.66755e-05	6547	9	9	8.2	1.71	3.7e-05	192820	UNREADABLE	Tb927.3.4210 | organism=Trypanosoma_brucei_TREU927 | product=hypothetical protein, conserved | location=Tb927_03_v5.1:1179582-1184896(-) | length=1770 | sequence_SO=chromosome | SO=protein_coding
[196]	Tb927.8.5220	4.3838e-05	7591	5	5	8.1	2.01	3.1e-06	114056	UNREADABLE	Tb927.8.5220 | organism=Trypanosoma_brucei_TREU927 | product=hypothetical protein, conserved | location=Tb927_08_v5.1:1559611-1562757(+) | length=1048 | sequence_SO=chromosome | SO=protein_coding
[172]	Tb927.2.4400	4.38273e-05	3905	6	6	7.4	1.85	5e-06	136901	UNREADABLE	Tb927.2.4400 | organism=Trypanosoma_brucei_TREU927 | product=hypothetical protein, conserved | location=Tb927_02_v5.1:778463-782008(-) | length=1181 | sequence_SO=chromosome | SO=protein_coding
[35]	Tb927.5.3330	3.64145e-05	3357	18	19	4.6	3.58	5e-07	521770	UNREADABLE	Tb927.5.3330 | organism=Trypanosoma_brucei_TREU927 | product=hypothetical protein, conserved | location=Tb927_05_v5.1:1103504-1117582(-) | length=4692 | sequence_SO=chromosome | SO=protein_coding
[192]	Tb927.11.9150	2.61602e-05	5684	4	5	3.2	2.03	3.9e-05	191130	UNREADABLE	Tb927.11.9150 | organism=Trypanosoma_brucei_TREU927 | product=hypothetical protein, conserved | location=Tb927_11_v5.1:2505165-2510351(+) | length=1728 | sequence_SO=chromosome | SO=protein_coding

## Sheet: MERS1-BioID
Rank	Cytoscape input	NSF	Acc #	Num Unique	Peptide Count	% Cov	Best Disc Score	Best Expect Val	Protein MW	Species	Protein Name
[44]	MRP2	0.00155338	9353	12	39	48.2	5.95	1.5e-10	25106.5	UNREADABLE	Tb927.11.13280 | organism=Trypanosoma_brucei_TREU927 | product=mitochondrial RNA binding protein 2 (GBP25) | location=Tb927_11_v5.1:3562194-3562868(-) | length=224 | sequence_SO=chromosome | SO=protein_coding
[13]	MERS1	0.00132893	9013	27	59	50.1	5.31	3.5e-08	44396.5	UNREADABLE	Tb927.11.15640 | organism=Trypanosoma_brucei_TREU927 | product=mitochondrial RNA binding complex 1 subunit (MERS1) | location=Tb927_11_v5.1:4147833-4149020(-) | length=395 | sequence_SO=chromosome | SO=protein_coding
[53]	Tb927.7.4620	0.000856851	3334	18	28	44	3.74	9.3e-08	32677.8	UNREADABLE	Tb927.7.4620 | organism=Trypanosoma_brucei_TREU927 | product=hypothetical protein, conserved | location=Tb927_07_v5.1:1225749-1226576(-) | length=275 | sequence_SO=chromosome | SO=protein_coding
[43]	Tb927.11.1290	0.000719047	6484	17	31	29.9	3.93	2.4e-06	43112.6	UNREADABLE	Tb927.11.1290 | organism=Trypanosoma_brucei_TREU927 | product=hypothetical protein, conserved | location=Tb927_11_v5.1:379002-380198(+) | length=398 | sequence_SO=chromosome | SO=protein_coding
[97]	Tb927.11.11120	0.000623536	8219	9	14	52	4.28	7.5e-08	22452.6	UNREADABLE	Tb927.11.11120 | organism=Trypanosoma_brucei_TREU927 | product=hypothetical protein, conserved | location=Tb927_11_v5.1:2978297-2978893(+) | length=198 | sequence_SO=chromosome | SO=protein_coding
[33]	Tb927.9.10840	0.000590893	6583	19	31	33	4.04	1.3e-07	52463	UNREADABLE	Tb927.9.10840 | organism=Trypanosoma_brucei_TREU927 | product=hypothetical protein, conserved | location=Tb927_09_v5.1:1709408-1710784(-) | length=458 | sequence_SO=chromosome | SO=protein_coding
[201]	Tb927.10.2970	0.000507585	703	6	7	46.1	3.01	8.4e-07	13790.8	UNREADABLE	Tb927.10.2970 | organism=Trypanosoma_brucei_TREU927 | product=hypothetical protein, conserved | location=Tb927_10_v5.1:776124-776471(+) | length=115 | sequence_SO=chromosome | SO=protein_coding
[123]	Tb927.6.1440	0.000466716	2801	11	14	43.8	2.65	1.1e-05	29996.8	UNREADABLE	Tb927.6.1440 | organism=Trypanosoma_brucei_TREU927 | product=hypothetical protein, conserved | location=Tb927_06_v5.1:511878-512654(-) | length=258 | sequence_SO=chromosome | SO=protein_coding
[71]	Tb927.5.3140	0.000466229	5771	9	12	31.5	5.47	1.4e-09	25738.4	UNREADABLE	Tb927.5.3140 | organism=Trypanosoma_brucei_TREU927 | product=hypothetical protein, conserved | location=Tb927_05_v5.1:1033666-1034484(-) | length=216 | sequence_SO=chromosome | SO=protein_coding
[50]	Tb927.9.12750	0.000466016	3934	13	18	30	4.69	7.1e-08	38625.3	UNREADABLE	Tb927.9.12750 | organism=Trypanosoma_brucei_TREU927 | product=hypothetical protein, conserved | location=Tb927_09_v5.1:2007024-2008061(+) | length=343 | sequence_SO=chromosome | SO=protein_coding
[86]	Tb927.6.1860	0.000451941	3379	10	14	32.1	4.27	3.4e-08	30977.5	UNREADABLE	Tb927.6.1860 | organism=Trypanosoma_brucei_TREU927 | product=conserved protein | location=Tb927_06_v5.1:619474-620298(-) | length=274 | sequence_SO=chromosome | SO=protein_coding
[228]	Tb927.8.1490	0.00044446	1258	4	5	59.2	2.63	1.9e-06	11249.6	UNREADABLE	Tb927.8.1490 | organism=Trypanosoma_brucei_TREU927 | product=Protein of unknown function (DUF1674), putative | location=Tb927_08_v5.1:486195-486506(+) | length=103 | sequence_SO=chromosome | SO=protein_coding
[157]	Tb927.10.7590	0.00042648	2530	8	13	21.9	2.68	4.9e-06	30482.1	UNREADABLE	Tb927.10.7590 | organism=Trypanosoma_brucei_TREU927 | product=hypothetical protein, conserved | location=Tb927_10_v5.1:1909385-1910224(-) | length=279 | sequence_SO=chromosome | SO=protein_coding
[51]	Tb927.9.1380	0.000424128	1187	16	18	38.8	4.7	3.7e-09	42440	UNREADABLE	Tb927.9.1380 | organism=Trypanosoma_brucei_TREU927 | product=hypothetical protein, conserved | location=Tb927_09_v5.1:343574-344767(-) | length=379 | sequence_SO=chromosome | SO=protein_coding
[131]	GRBC5	0.000403645	9224	12	14	23.5	2.22	1.6e-05	34683.9	UNREADABLE	Tb927.10.11870 | organism=Trypanosoma_brucei_TREU927 | product=mitochondrial RNA binding protein (MRB11870) | location=Tb927_10_v5.1:2898295-2899227(+) | length=310 | sequence_SO=chromosome | SO=protein_coding
[174]	Tb927.3.1730	0.000392428	1382	7	10	28.6	2.52	2e-05	25482.4	UNREADABLE	Tb927.3.1730 | organism=Trypanosoma_brucei_TREU927 | product=hypothetical protein, conserved | location=Tb927_03_v5.1:452444-453139(-) | length=231 | sequence_SO=chromosome | SO=protein_coding
[87]	RGG2	0.000370319	9543	8	12	21.6	4.23	5.5e-08	32404.5	UNREADABLE	Tb927.10.10830 | organism=Trypanosoma_brucei_TREU927 | product=RGG-containing protein 2 (RGG2) | location=Tb927_10_v5.1:2630304-2631266(-) | length=320 | sequence_SO=chromosome | SO=protein_coding
[63]	Tb927.4.2250	0.000362042	6978	12	14	33	4.45	3.9e-08	38669.6	UNREADABLE	Tb927.4.2250 | organism=Trypanosoma_brucei_TREU927 | product=hypothetical protein, conserved | location=Tb927_04_v5.1:583439-584451(+) | length=333 | sequence_SO=chromosome | SO=protein_coding
[236]	Tb927.10.5540	0.000361305	4640	9	11	21	1.31	0.00022	30445.2	UNREADABLE	Tb927.10.5540 | organism=Trypanosoma_brucei_TREU927 | product=hypothetical protein, conserved | location=Tb927_10_v5.1:1390380-1391195(+) | length=271 | sequence_SO=chromosome | SO=protein_coding
[95]	Tb927.7.1080	0.000341726	8261	11	14	31.4	3.32	2.2e-06	40968.5	UNREADABLE	Tb927.7.1080 | organism=Trypanosoma_brucei_TREU927 | product=hypothetical protein, conserved | location=Tb927_07_v5.1:275408-276490(+) | length=360 | sequence_SO=chromosome | SO=protein_coding
[113]	Tb927.3.2670	0.000312059	1148	8	9	30.1	3.88	2.8e-07	28840.7	UNREADABLE	Tb927.3.2670 | organism=Trypanosoma_brucei_TREU927 | product=hypothetical protein, conserved | location=Tb927_03_v5.1:677909-678718(-) | length=269 | sequence_SO=chromosome | SO=protein_coding
[67]	Tb927.4.3070	0.000311092	5288	16	16	39.5	3.7	1e-07	51431.7	UNREADABLE	Tb927.4.3070 | organism=Trypanosoma_brucei_TREU927 | product=hypothetical protein, conserved | location=Tb927_04_v5.1:812413-813759(+) | length=448 | sequence_SO=chromosome | SO=protein_coding
[39]	Tb927.6.1890	0.000308604	7474	17	21	29.7	4.28	8.8e-07	68048.4	UNREADABLE	Tb927.6.1890 | organism=Trypanosoma_brucei_TREU927 | product=hypothetical protein, conserved | location=Tb927_06_v5.1:626419-628227(-) | length=602 | sequence_SO=chromosome | SO=protein_coding
[52]	Tb927.7.5110	0.000304641	6745	17	19	33.9	3.77	1.2e-06	62368.5	UNREADABLE	Tb927.7.5110 | organism=Trypanosoma_brucei_TREU927 | product=hypothetical protein, conserved | location=Tb927_07_v5.1:1348776-1350485(+) | length=569 | sequence_SO=chromosome | SO=protein_coding
[58]	Tb927.3.4950	0.000304449	3185	14	16	41.8	4.15	7e-07	52554	UNREADABLE	Tb927.3.4950 | organism=Trypanosoma_brucei_TREU927 | product=hypothetical protein, conserved | location=Tb927_03_v5.1:1386037-1388502(+) | length=474 | sequence_SO=chromosome | SO=protein_coding
[325]	Tb927.10.10780	0.000300424	4258	7	7	38.3	1.06	0.00044	23300.4	UNREADABLE	Tb927.10.10780 | organism=Trypanosoma_brucei_TREU927 | product=hypothetical protein, conserved | location=Tb927_10_v5.1:2622321-2622965(-) | length=214 | sequence_SO=chromosome | SO=protein_coding
[171]	Tb927.4.520	0.000296579	6405	7	7	34.5	2.6	9.8e-06	23602.5	UNREADABLE	Tb927.4.520 | organism=Trypanosoma_brucei_TREU927 | product=hypothetical protein, conserved | location=Tb927_04_v5.1:144662-145273(-) | length=203 | sequence_SO=chromosome | SO=protein_coding
[91]	Tb927.5.3550	0.000291761	2168	12	14	31.8	3.78	8.1e-08	47984.5	UNREADABLE	Tb927.5.3550 | organism=Trypanosoma_brucei_TREU927 | product=hypothetical protein, conserved | location=Tb927_05_v5.1:1172666-1173940(+) | length=424 | sequence_SO=chromosome | SO=protein_coding
[26]	KPAF2	0.000289664	9665	18	21	34.4	5.47	3.2e-09	72497.8	UNREADABLE	Tb927.11.14380 | organism=Trypanosoma_brucei_TREU927 | product=kinetoplast polyadenylation/uridylation factor 2 (KPAF2) | location=Tb927_11_v5.1:3826105-3828036(+) | length=643 | sequence_SO=chromosome | SO=protein_coding
[153]	Tb927.10.11050	0.000285277	7958	9	10	26.9	2.22	5.3e-05	35053.7	UNREADABLE	Tb927.10.11050 | organism=Trypanosoma_brucei_TREU927 | product=hypothetical protein, conserved | location=Tb927_10_v5.1:2696668-2697606(-) | length=312 | sequence_SO=chromosome | SO=protein_coding
[73]	Tb927.2.5930	0.00028104	7497	12	17	26	3.88	5.6e-07	60489.7	UNREADABLE	Tb927.2.5930 | organism=Trypanosoma_brucei_TREU927 | product=hypothetical protein, conserved | location=Tb927_02_v5.1:1078178-1079749(+) | length=523 | sequence_SO=chromosome | SO=protein_coding
[338]	Tb927.6.3360	0.000273093	3656	5	5	40.5	1.18	0.00011	18308.8	UNREADABLE	Tb927.6.3360 | organism=Trypanosoma_brucei_TREU927 | product=hypothetical protein, conserved | location=Tb927_06_v5.1:984345-984836(+) | length=163 | sequence_SO=chromosome | SO=protein_coding
[137]	Tb927.7.1270	0.000251987	6147	8	9	21.6	3.15	1e-06	35716.1	UNREADABLE	Tb927.7.1270 | organism=Trypanosoma_brucei_TREU927 | product=hypothetical protein, conserved | location=Tb927_07_v5.1:329641-330627(+) | length=328 | sequence_SO=chromosome | SO=protein_coding
[124]	Tb927.5.4290	0.000249475	7003	7	10	27.1	4.54	3.3e-09	40084.1	UNREADABLE	Tb927.5.4290 | organism=Trypanosoma_brucei_TREU927 | product=hypothetical protein, conserved | location=Tb927_05_v5.1:1339902-1341010(-) | length=361 | sequence_SO=chromosome | SO=protein_coding
[8]	Tb927.3.4210	0.00024375	6547	39	47	25.5	4.75	3.5e-08	192820	UNREADABLE	Tb927.3.4210 | organism=Trypanosoma_brucei_TREU927 | product=hypothetical protein, conserved | location=Tb927_03_v5.1:1179582-1184896(-) | length=1770 | sequence_SO=chromosome | SO=protein_coding
[178]	Tb11.02.3930	0.0002397	1614	5	8	22.7	3.37	1.1e-06	33375	UNREADABLE	Tb927.11.6100 | organism=Trypanosoma_brucei_TREU927 | product=hypothetical protein, conserved | location=Tb927_11_v5.1:1720038-1720937(-) | length=299 | sequence_SO=chromosome | SO=protein_coding
[185]	Tb927.2.5890	0.000234689	537	10	12	26.1	1.82	2.5e-05	51131.4	UNREADABLE	Tb927.2.5890 | organism=Trypanosoma_brucei_TREU927 | product=hypothetical protein, conserved | location=Tb927_02_v5.1:1071806-1073164(+) | length=452 | sequence_SO=chromosome | SO=protein_coding
[315]	Tb927.11.13890	0.000228062	6906	7	7	29.1	1	0.00077	30693.4	UNREADABLE	Tb927.11.13890 | organism=Trypanosoma_brucei_TREU927 | product=AKAP7 2'5' RNA ligase-like domain containing protein, putative | location=Tb927_11_v5.1:3690573-3691379(+) | length=268 | sequence_SO=chromosome | SO=protein_coding
[29]	Tb06.3A7.270	0.000226091	3911	24	28	22	3.92	3.9e-07	123844	UNREADABLE	Tb06.3A7.270 | organism=Trypanosoma_brucei_TREU927 | product=hypothetical protein, conserved | location=Tb927_06_v5.1:389986-393393(-) | length=1135 | sequence_SO=chromosome | SO=protein_coding
[19]	Tb927.3.4030	0.000221803	4165	25	30	26.5	4.7	2.6e-08	135255	UNREADABLE	Tb927.3.4030 | organism=Trypanosoma_brucei_TREU927 | product=hypothetical protein, conserved | location=Tb927_03_v5.1:1135394-1139037(-) | length=1213 | sequence_SO=chromosome | SO=protein_coding
[163]	PAMC4	0.000220511	4821	8	9	30.1	3.16	2.3e-07	40814.2	UNREADABLE	Tb927.1.3010 | organism=Trypanosoma_brucei_TREU927 | product=mRNA processing protein, putative | location=Tb927_01_v5.1:668456-669910(+) | length=372 | sequence_SO=chromosome | SO=protein_coding
[215]	MRP1	0.000215021	8695	5	5	29.1	2.94	7.7e-07	23253.5	UNREADABLE	Tb927.11.1710 | organism=Trypanosoma_brucei_TREU927 | product=guide RNA-binding protein of 21 kDa (gBP21) | location=Tb927_11_v5.1:520673-521445(-) | length=206 | sequence_SO=chromosome | SO=protein_coding
[118]	Tb927.10.7430	0.000213343	6888	9	11	21.2	2.82	1.6e-05	51560.1	UNREADABLE	Tb927.10.7430 | organism=Trypanosoma_brucei_TREU927 | product=GTP-binding protein, putative | location=Tb927_10_v5.1:1873818-1875236(-) | length=472 | sequence_SO=chromosome | SO=protein_coding
[66]	Tb927.5.770	0.00020948	3635	14	16	18.5	4.01	4.7e-08	76379.5	UNREADABLE	Tb927.5.770 | organism=Trypanosoma_brucei_TREU927 | product=hypothetical protein, conserved | location=Tb927_05_v5.1:320711-322891(+) | length=726 | sequence_SO=chromosome | SO=protein_coding
[192]	Tb927.10.4220	0.000204419	1533	7	7	34.6	2.53	5.5e-06	34243.4	UNREADABLE	Tb927.10.4220 | organism=Trypanosoma_brucei_TREU927 | product=hypothetical protein, conserved | location=Tb927_10_v5.1:1109764-1110693(+) | length=309 | sequence_SO=chromosome | SO=protein_coding
[140]	Tb927.5.2070	0.000203614	8341	11	14	19.2	2.39	8.8e-06	68757.5	UNREADABLE	Tb927.5.2070 | organism=Trypanosoma_brucei_TREU927 | product=hypothetical protein, conserved | location=Tb927_05_v5.1:710186-712444(-) | length=634 | sequence_SO=chromosome | SO=protein_coding
[49]	Tb927.11.9280	0.000202348	2588	13	15	19.5	5.53	1.5e-09	74129.9	UNREADABLE	Tb927.11.9280 | organism=Trypanosoma_brucei_TREU927 | product=hypothetical protein, conserved | location=Tb927_11_v5.1:2547628-2549710(+) | length=668 | sequence_SO=chromosome | SO=protein_coding
[103]	PAMC1	0.000186502	4897	12	14	26.4	3.65	2.3e-08	75066.2	UNREADABLE	Tb927.1.1730 | organism=Trypanosoma_brucei_TREU927 | product=conserved protein, unknown function | location=Tb927_01_v5.1:438709-440790(+) | length=693 | sequence_SO=chromosome | SO=protein_coding
[177]	Tb927.9.12720	0.000186121	4523	5	8	15.1	4.02	4.6e-08	42982.8	UNREADABLE	Tb927.9.12720 | organism=Trypanosoma_brucei_TREU927 | product=predicted zinc finger protein | location=Tb927_09_v5.1:2000371-2001543(+) | length=390 | sequence_SO=chromosome | SO=protein_coding
[112]	Tb927.11.8700	0.000183877	7555	10	12	22.4	3.49	1.6e-07	65260.9	UNREADABLE	Tb927.11.8700 | organism=Trypanosoma_brucei_TREU927 | product=hypothetical protein, conserved | location=Tb927_11_v5.1:2397265-2399010(+) | length=581 | sequence_SO=chromosome | SO=protein_coding
[158]	Tb927.4.1280	0.000182381	2852	6	8	15.8	3.77	2.1e-07	43864.2	UNREADABLE	Tb927.4.1280 | organism=Trypanosoma_brucei_TREU927 | product=Tetratricopeptide repeat, putative | location=Tb927_04_v5.1:338213-339409(-) | length=398 | sequence_SO=chromosome | SO=protein_coding
[155]	PAMC3	0.000178274	4652	7	7	22.7	2.79	1.1e-05	39265.5	UNREADABLE	Tb927.10.1730 | organism=Trypanosoma_brucei_TREU927 | product=hypothetical protein, conserved | location=Tb927_10_v5.1:461717-462790(+) | length=357 | sequence_SO=chromosome | SO=protein_coding
[38]	Tb927.6.920	0.000176787	6311	17	19	20.4	4.2	2.7e-07	107474	UNREADABLE	Tb927.6.920 | organism=Trypanosoma_brucei_TREU927 | product=helicase, putative | location=Tb927_06_v5.1:393404-396370(-) | length=988 | sequence_SO=chromosome | SO=protein_coding
[55]	Tb927.11.5060	0.000175592	2232	20	21	27.2	3.06	1.4e-06	119595	UNREADABLE	Tb927.11.5060 | organism=Trypanosoma_brucei_TREU927 | product=Mitochondrial small ribosomal subunit Rsm22, putative | location=Tb927_11_v5.1:1444733-1447858(+) | length=1041 | sequence_SO=chromosome | SO=protein_coding
[135]	Tb927.6.1590	0.000174569	8225	8	9	23.1	3	3.4e-06	51555.4	UNREADABLE	Tb927.6.1590 | organism=Trypanosoma_brucei_TREU927 | product=conserved protein | location=Tb927_06_v5.1:546657-548060(-) | length=467 | sequence_SO=chromosome | SO=protein_coding
[47]	Tb927.10.9970	0.000172729	956	17	19	20.7	4.1	1.1e-07	109999	UNREADABLE	Tb927.10.9970 | organism=Trypanosoma_brucei_TREU927 | product=hypothetical protein, conserved | location=Tb927_10_v5.1:2460038-2463112(+) | length=1024 | sequence_SO=chromosome | SO=protein_coding
[20]	Tb927.3.2050	0.000168197	2233	24	29	18	4.97	8.9e-09	172417	UNREADABLE	Tb927.3.2050 | organism=Trypanosoma_brucei_TREU927 | product=hypothetical protein, conserved | location=Tb927_03_v5.1:534244-538962(-) | length=1572 | sequence_SO=chromosome | SO=protein_coding
[242]	Tb927.3.3630	0.000168167	9497	5	5	23.4	2.36	1.7e-05	29732.3	UNREADABLE	Tb927.3.3630 | organism=Trypanosoma_brucei_TREU927 | product=Elongation factor Ts, mitochondrial, putative (EF-Ts) | location=Tb927_03_v5.1:1018362-1019186(+) | length=274 | sequence_SO=chromosome | SO=protein_coding
[119]	Tb927.9.3670	0.000166981	4019	9	10	21.7	3.38	5.4e-07	59887.1	UNREADABLE	Tb927.9.3670 | organism=Trypanosoma_brucei_TREU927 | product=Endonuclease/Exonuclease/phosphatase family, putative | location=Tb927_09_v5.1:733443-735038(+) | length=531 | sequence_SO=chromosome | SO=protein_coding
[37]	Tb927.8.5220	0.000157817	7591	15	18	21.1	4.96	8.5e-09	114056	UNREADABLE	Tb927.8.5220 | organism=Trypanosoma_brucei_TREU927 | product=hypothetical protein, conserved | location=Tb927_08_v5.1:1559611-1562757(+) | length=1048 | sequence_SO=chromosome | SO=protein_coding
[70]	MERS2	0.000153708	10761	15	16	19.5	3.23	1.6e-06	104094	UNREADABLE	Tb11.02.5120b | organism=Trypanosoma_brucei_TREU927 | product=mitochondrial edited mRNA stability factor 1 subunit, putative | location=Tb927_11_bin_v5.1:640028-642868(+) | length=946 | sequence_SO=random_sequence | SO=protein_coding
[144]	GRBC1	0.000152247	10538	8	8	22.6	2.79	8.2e-06	52546.3	UNREADABLE	Tb11.v5.0611 | organism=Trypanosoma_brucei_TREU927 | product=hypothetical protein, conserved | location=Tb927_11_bin_v5.1:2885121-2886542(+) | length=473 | sequence_SO=random_sequence | SO=protein_coding
[172]	Tb927.10.1340	0.000148405	922	8	9	18.5	2.4	6.8e-06	60644.9	UNREADABLE	Tb927.10.1340 | organism=Trypanosoma_brucei_TREU927 | product=hypothetical protein, conserved | location=Tb927_10_v5.1:354680-356305(-) | length=541 | sequence_SO=chromosome | SO=protein_coding
[198]	Tb927.10.3610	0.000148189	4405	7	8	14.3	2.39	2.8e-06	53985	UNREADABLE	Tb927.10.3610 | organism=Trypanosoma_brucei_TREU927 | product=hypothetical protein, conserved | location=Tb927_10_v5.1:935083-936579(+) | length=498 | sequence_SO=chromosome | SO=protein_coding
[160]	Tb927.11.1700	0.000146029	6487	9	9	15.8	2.84	6.4e-07	61631.7	UNREADABLE	Tb927.11.1700 | organism=Trypanosoma_brucei_TREU927 | product=hypothetical protein, conserved | location=Tb927_11_v5.1:518427-520139(-) | length=570 | sequence_SO=chromosome | SO=protein_coding
[216]	Tb927.9.1420	0.000144399	2247	5	5	18.5	2.69	5.1e-06	34626.2	UNREADABLE	Tb927.9.1420 | organism=Trypanosoma_brucei_TREU927 | product=hypothetical protein, conserved | location=Tb927_09_v5.1:349618-351222(-) | length=308 | sequence_SO=chromosome | SO=protein_coding
[170]	Tb927.7.1200	0.000143417	3467	6	7	14.3	3.48	9.6e-08	48808.6	UNREADABLE	Tb927.7.1200 | organism=Trypanosoma_brucei_TREU927 | product=Protein of unknown function (DUF525), putative | location=Tb927_07_v5.1:306928-308273(+) | length=440 | sequence_SO=chromosome | SO=protein_coding
[80]	Tb927.4.2580	0.000141813	8333	15	16	21.4	3.08	5.7e-07	112825	UNREADABLE	Tb927.4.2580 | organism=Trypanosoma_brucei_TREU927 | product=hypothetical protein, conserved | location=Tb927_04_v5.1:677663-680683(+) | length=1006 | sequence_SO=chromosome | SO=protein_coding
[275]	S17	0.000140442	5919	4	5	16.3	2.28	5.5e-06	35602	UNREADABLE	Tb927.9.11280 | organism=Trypanosoma_brucei_TREU927 | product=unspecified product | location=Tb927_09_v5.1:1782210-1783133(+) | length=307 | sequence_SO=chromosome | SO=protein_coding
[175]	Tb927.3.4920	0.00014039	337	6	6	20.1	2.64	4.8e-06	42738	UNREADABLE	Tb927.3.4920 | organism=Trypanosoma_brucei_TREU927 | product=LETM1 and EF-hand domain-containing protein 1, putative | location=Tb927_03_v5.1:1379439-1380575(+) | length=378 | sequence_SO=chromosome | SO=protein_coding
[107]	REMC5A	0.000139436	9268	14	14	18.2	2.63	5e-06	100405	UNREADABLE	Tb927.8.8170 | organism=Trypanosoma_brucei_TREU927 | product=mitochondrial RNA binding protein 1, putative (MRB8170) | location=Tb927_08_v5.1:2416165-2418882(+) | length=905 | sequence_SO=chromosome | SO=protein_coding
[235]	Tb927.4.3800	0.000139306	4430	4	5	14	2.97	8.8e-07	35892.2	UNREADABLE	Tb927.4.3800 | organism=Trypanosoma_brucei_TREU927 | product=hypothetical protein, conserved | location=Tb927_04_v5.1:993472-994440(-) | length=322 | sequence_SO=chromosome | SO=protein_coding
[81]	Tb927.7.2390	0.000136107	1227	14	14	15.4	3.11	3.4e-06	102860	UNREADABLE	Tb927.7.2390 | organism=Trypanosoma_brucei_TREU927 | product=hypothetical protein, conserved | location=Tb927_07_v5.1:613757-616612(-) | length=951 | sequence_SO=chromosome | SO=protein_coding
[398]	KREL1	0.000134031	8637	6	7	14.1	0.63	0.0042	52226.8	UNREADABLE	Tb927.9.4360 | organism=Trypanosoma_brucei_TREU927 | product=KREL1 (KREL1) | location=Tb927_09_v5.1:817634-819139(+) | length=469 | sequence_SO=chromosome | SO=protein_coding
[108]	Tb927.2.4000	0.000133478	1070	12	13	14.1	2.8	1.4e-05	97394.6	UNREADABLE	Tb927.2.4000 | organism=Trypanosoma_brucei_TREU927 | product=hypothetical protein, conserved | location=Tb927_02_v5.1:704351-707029(-) | length=892 | sequence_SO=chromosome | SO=protein_coding
[127]	Tb927.10.2960	0.000130787	8556	11	11	16.8	2.51	1.5e-05	84106.3	UNREADABLE	Tb927.10.2960 | organism=Trypanosoma_brucei_TREU927 | product=Translation factor GUF1, mitochondrial, putative (GUF1) | location=Tb927_10_v5.1:772859-775165(+) | length=768 | sequence_SO=chromosome | SO=protein_coding
[92]	Tb927.10.11470	0.000127228	1071	17	19	16.2	2.63	1.5e-06	149338	UNREADABLE	Tb927.10.11470 | organism=Trypanosoma_brucei_TREU927 | product=hypothetical protein, conserved | location=Tb927_10_v5.1:2799018-2803103(+) | length=1361 | sequence_SO=chromosome | SO=protein_coding
[278]	Tb927.10.13990	0.000126156	651	5	5	15.8	1.87	2.2e-05	39633.5	UNREADABLE	Tb927.10.13990 | organism=Trypanosoma_brucei_TREU927 | product=hypothetical protein, conserved | location=Tb927_10_v5.1:3407284-3408369(-) | length=361 | sequence_SO=chromosome | SO=protein_coding
[117]	REMC4	0.000115999	8589	11	12	17.5	2.97	2.1e-06	103449	UNREADABLE	Tb927.8.8180 | organism=Trypanosoma_brucei_TREU927 | product=mitochondrial RNA binding complex 1 subunit (MRB8180) | location=Tb927_08_v5.1:2419530-2422334(+) | length=934 | sequence_SO=chromosome | SO=protein_coding
[169]	Tb927.8.3300	0.000115544	142	8	9	14.8	2.66	2.1e-06	77892.5	UNREADABLE	Tb927.8.3300 | organism=Trypanosoma_brucei_TREU927 | product=hypothetical protein, conserved | location=Tb927_08_v5.1:992479-994554(+) | length=691 | sequence_SO=chromosome | SO=protein_coding
[101]	Tb927.10.3770	0.000114495	2163	9	9	18.7	3.4	8.5e-07	78605.9	UNREADABLE	Tb927.10.3770 | organism=Trypanosoma_brucei_TREU927 | product=predicted TPR repeat protein | location=Tb927_10_v5.1:978150-980252(-) | length=700 | sequence_SO=chromosome | SO=protein_coding
[125]	Tb927.11.14700	0.000113009	658	6	7	18.1	3.88	6.7e-06	61941.7	UNREADABLE	Tb927.11.14700 | organism=Trypanosoma_brucei_TREU927 | product=hypothetical protein, conserved | location=Tb927_11_v5.1:3909539-3911746(-) | length=547 | sequence_SO=chromosome | SO=protein_coding
[233]	Tb927.8.6800	0.000108255	3487	6	7	12.6	1.91	9.7e-06	64662.4	UNREADABLE	Tb927.8.6800 | organism=Trypanosoma_brucei_TREU927 | product=hypothetical protein, conserved | location=Tb927_08_v5.1:1964700-1966457(-) | length=585 | sequence_SO=chromosome | SO=protein_coding
[168]	Tb927.9.4660	0.000107993	3583	6	6	18.2	3.27	9.1e-07	55559.3	UNREADABLE	Tb927.9.4660 | organism=Trypanosoma_brucei_TREU927 | product=hypothetical protein, conserved | location=Tb927_09_v5.1:862635-864122(+) | length=495 | sequence_SO=chromosome | SO=protein_coding
[246]	Tb927.5.680	0.000107256	4725	6	7	14.2	2.04	1.3e-05	65264.2	UNREADABLE	Tb927.5.680 | organism=Trypanosoma_brucei_TREU927 | product=hypothetical protein, conserved | location=Tb927_05_v5.1:298168-299925(+) | length=585 | sequence_SO=chromosome | SO=protein_coding
[206]	Tb927.8.6820	0.000106021	6075	5	5	18.8	3.2	7.9e-07	47160.3	UNREADABLE	Tb927.8.6820 | organism=Trypanosoma_brucei_TREU927 | product=hypothetical protein, conserved | location=Tb927_08_v5.1:1968819-1970111(-) | length=430 | sequence_SO=chromosome | SO=protein_coding
[286]	Tb927.8.4250	0.000105476	688	5	5	20	1.61	0.00033	47404	UNREADABLE	Tb927.8.4250 | organism=Trypanosoma_brucei_TREU927 | product=hypothetical protein, conserved | location=Tb927_08_v5.1:1263644-1264876(-) | length=410 | sequence_SO=chromosome | SO=protein_coding
[90]	Tb927.8.7260	0.000104851	2267	9	12	13.9	4.59	3.6e-09	114448	UNREADABLE	Tb927.8.7260 | organism=Trypanosoma_brucei_TREU927 | product=kinetoplast-associated protein, putative | location=Tb927_08_v5.1:2082953-2086039(+) | length=1028 | sequence_SO=chromosome | SO=protein_coding
[159]	RET1	9.31293e-05	8982	10	10	13.1	2.01	2.1e-05	107378	UNREADABLE	Tb927.7.3950 | organism=Trypanosoma_brucei_TREU927 | product=RNA-editing complex protein (KRET1) | location=Tb927_07_v5.1:1034535-1037462(+) | length=975 | sequence_SO=chromosome | SO=protein_coding
[264]	Tb927.7.3270	8.85075e-05	3709	6	8	9.9	1.7	6.5e-05	90387.8	UNREADABLE	Tb927.7.3270 | organism=Trypanosoma_brucei_TREU927 | product=hypothetical protein, conserved | location=Tb927_07_v5.1:841253-843690(-) | length=807 | sequence_SO=chromosome | SO=protein_coding
[54]	KRIPP19	8.62779e-05	8431	17	19	12.2	3.45	6e-07	220218	UNREADABLE	Tb927.7.5280 | organism=Trypanosoma_brucei_TREU927 | product=hypothetical protein, conserved | location=Tb927_07_v5.1:1395731-1401760(+) | length=2009 | sequence_SO=chromosome | SO=protein_coding
[294]	Tb927.6.1680	8.61316e-05	8751	5	5	11.5	1.49	0.00016	58050.7	UNREADABLE	Tb927.6.1680 | organism=Trypanosoma_brucei_TREU927 | product=mitochondrial RNA binding protein 1 (MRB1680) | location=Tb927_06_v5.1:567733-569307(-) | length=524 | sequence_SO=chromosome | SO=protein_coding
[305]	KPAP1	8.55621e-05	1160	4	5	8.9	1.84	1.3e-05	58437.1	UNREADABLE	Tb927.11.7960 | organism=Trypanosoma_brucei_TREU927 | product=kinetoplast poly(A) polymerase 1 | location=Tb927_11_v5.1:2242760-2244343(-) | length=527 | sequence_SO=chromosome | SO=protein_coding
[253]	Tb927.10.9210	8.51439e-05	2484	5	5	16	2.16	2.7e-05	58724.1	UNREADABLE	Tb927.10.9210 | organism=Trypanosoma_brucei_TREU927 | product=hypothetical protein, conserved | location=Tb927_10_v5.1:2280637-2282250(+) | length=537 | sequence_SO=chromosome | SO=protein_coding
[214]	Tb927.8.1770	8.40566e-05	1573	5	5	13.8	2.57	2.9e-05	59483.7	UNREADABLE	Tb927.8.1770 | organism=Trypanosoma_brucei_TREU927 | product=hypothetical protein, conserved | location=Tb927_08_v5.1:578077-579639(-) | length=520 | sequence_SO=chromosome | SO=protein_coding
[195]	Tb927.5.530	8.40315e-05	1056	5	6	9.1	3.34	5.1e-07	71401.8	UNREADABLE	Tb927.5.530 | organism=Trypanosoma_brucei_TREU927 | product=hypothetical protein, conserved | location=Tb927_05_v5.1:223790-225775(-) | length=661 | sequence_SO=chromosome | SO=protein_coding
[105]	Tb927.7.1570	8.34996e-05	6096	12	13	11.2	2.66	6.3e-06	155689	UNREADABLE	Tb927.7.1570 | organism=Trypanosoma_brucei_TREU927 | product=hypothetical protein, conserved | location=Tb927_07_v5.1:391253-395452(+) | length=1399 | sequence_SO=chromosome | SO=protein_coding
[190]	Tb927.10.5830	8.34137e-05	6575	4	5	8.6	4.2	3.9e-08	59942.2	UNREADABLE	Tb927.10.5830 | organism=Trypanosoma_brucei_TREU927 | product=hypothetical protein, conserved | location=Tb927_10_v5.1:1446589-1448229(-) | length=546 | sequence_SO=chromosome | SO=protein_coding
[149]	Tb927.11.11380	8.12933e-05	6212	5	5	11.8	4.47	4.8e-08	61505.7	UNREADABLE	Tb927.11.11380 | organism=Trypanosoma_brucei_TREU927 | product=hypothetical protein, conserved | location=Tb927_11_v5.1:3038643-3040295(+) | length=550 | sequence_SO=chromosome | SO=protein_coding
[210]	Tb927.9.6510	7.98549e-05	6439	5	6	11.7	3.18	2.4e-07	75136.3	UNREADABLE	Tb927.9.6510 | organism=Trypanosoma_brucei_TREU927 | product=hypothetical protein, conserved | location=Tb927_09_v5.1:1068920-1070920(+) | length=666 | sequence_SO=chromosome | SO=protein_coding
[234]	Tb927.3.5000	7.92737e-05	3137	4	5	7.2	2.81	1.3e-06	63072.6	UNREADABLE	Tb927.3.5000 | organism=Trypanosoma_brucei_TREU927 | product=hypothetical protein, conserved | location=Tb927_03_v5.1:1404022-1405722(+) | length=566 | sequence_SO=chromosome | SO=protein_coding
[98]	Tb927.10.11340	7.70574e-05	2197	11	12	12.8	3.88	1.2e-07	155728	UNREADABLE	Tb927.10.11340 | organism=Trypanosoma_brucei_TREU927 | product=hypothetical protein, conserved | location=Tb927_10_v5.1:2765916-2770076(+) | length=1386 | sequence_SO=chromosome | SO=protein_coding
[176]	Tb927.8.4240	7.61367e-05	1511	12	14	8.7	2.04	4.2e-06	183880	UNREADABLE	Tb927.8.4240 | organism=Trypanosoma_brucei_TREU927 | product=hypothetical protein, conserved | location=Tb927_08_v5.1:1257854-1262923(-) | length=1689 | sequence_SO=chromosome | SO=protein_coding
[204]	Tb927.3.1180	7.50347e-05	196	6	7	9.6	1.99	3.2e-05	93290.2	UNREADABLE	Tb927.3.1180 | organism=Trypanosoma_brucei_TREU927 | product=hypothetical protein, conserved | location=Tb927_03_v5.1:284603-287098(+) | length=831 | sequence_SO=chromosome | SO=protein_coding
[68]	REH2	7.44336e-05	9133	17	18	11.5	3.27	3.8e-07	241826	UNREADABLE	Tb927.4.1500 | organism=Trypanosoma_brucei_TREU927 | product=RNA editing associated helicase 2 (REH2) | location=Tb927_04_v5.1:381085-387588(-) | length=2167 | sequence_SO=chromosome | SO=protein_coding
[212]	Tb927.10.12250	6.93867e-05	6345	6	6	12.1	2.21	2.5e-05	86471.9	UNREADABLE	Tb927.10.12250 | organism=Trypanosoma_brucei_TREU927 | product=hypothetical protein, conserved | location=Tb927_10_v5.1:2977692-2980070(+) | length=792 | sequence_SO=chromosome | SO=protein_coding
[266]	Tb927.10.1950	6.49121e-05	3704	5	5	8.4	2.29	1.4e-05	77027.3	UNREADABLE	Tb927.10.1950 | organism=Trypanosoma_brucei_TREU927 | product=leucine-rich repeat protein (LRRP), putative | location=Tb927_10_v5.1:508699-510834(+) | length=711 | sequence_SO=chromosome | SO=protein_coding
[161]	Tb927.3.3550	6.20813e-05	8058	8	8	9.2	2.38	3.6e-05	128863	UNREADABLE	Tb927.3.3550 | organism=Trypanosoma_brucei_TREU927 | product=hypothetical protein, conserved | location=Tb927_03_v5.1:996854-1000345(+) | length=1163 | sequence_SO=chromosome | SO=protein_coding
[284]	Tb927.6.2380	6.12459e-05	5234	5	5	11	1.71	3.8e-05	81638.1	UNREADABLE	Tb927.6.2380 | organism=Trypanosoma_brucei_TREU927 | product=hypothetical protein, conserved | location=Tb927_06_v5.1:734023-736188(+) | length=721 | sequence_SO=chromosome | SO=protein_coding
[261]	Tb927.7.560	5.74752e-05	3680	5	5	6	2.19	1.4e-05	86994	UNREADABLE	Tb927.7.560 | organism=Trypanosoma_brucei_TREU927 | product=hypothetical protein, conserved | location=Tb927_07_v5.1:113160-115481(-) | length=773 | sequence_SO=chromosome | SO=protein_coding
[243]	KRIPP9	5.52682e-05	4701	5	5	9	2.58	2.6e-06	90468	UNREADABLE	Tb927.8.3170 | organism=Trypanosoma_brucei_TREU927 | product=hypothetical protein, conserved | location=Tb927_08_v5.1:942936-945326(+) | length=796 | sequence_SO=chromosome | SO=protein_coding
[331]	KREX2	5.02927e-05	8890	4	5	6.1	1.97	5.8e-06	99418	UNREADABLE	Tb927.10.3570 | organism=Trypanosoma_brucei_TREU927 | product=RNA editing exonuclease 2 (KREX2) | location=Tb927_10_v5.1:924539-927262(+) | length=907 | sequence_SO=chromosome | SO=protein_coding
[229]	Tb11.0320	4.76758e-05	10248	5	5	6.1	2.48	7.2e-05	104875	UNREADABLE	Tb11.0320 | organism=Trypanosoma_brucei_TREU927 | product=hypothetical protein | location=tryp_XI-1036e06.p1k:7310-10111(+) | length=933 | sequence_SO=contig | SO=protein_coding
[162]	Tb927.11.15070	4.19642e-05	6612	5	5	6.8	3.97	9.1e-08	119149	UNREADABLE	Tb927.11.15070 | organism=Trypanosoma_brucei_TREU927 | product=hypothetical protein, conserved | location=Tb927_11_v5.1:4005214-4008444(-) | length=1076 | sequence_SO=chromosome | SO=protein_coding

## Sheet: GRBC2-BioID
Rank	cytoscape input	NSF	Acc #	Num Unique	Peptide Count	% Cov	Best Disc Score	Best Expect Val	Protein MW	Species	Protein Name
[85]	MRP2	0.00246948	9353	13	62	56.2	3.92	6.1e-08	25106.5	UNREADABLE	Tb927.11.13280 | organism=Trypanosoma_brucei_TREU927 | product=mitochondrial RNA binding protein 2 (GBP25) | location=Tb927_11_v5.1:3562194-3562868(-) | length=224 | sequence_SO=chromosome | SO=protein_coding
[89]	Tb927.10.2970	0.00123271	703	13	17	55.7	4.24	8.5e-08	13790.8	UNREADABLE	Tb927.10.2970 | organism=Trypanosoma_brucei_TREU927 | product=hypothetical protein, conserved | location=Tb927_10_v5.1:776124-776471(+) | length=115 | sequence_SO=chromosome | SO=protein_coding
[27]	GRBC2	0.00122609	9184	25	68	44.9	5.46	4.4e-10	55460.8	UNREADABLE	Tb927.2.3800 | organism=Trypanosoma_brucei_TREU927 | product=guide RNA associated protein 1 (GAP1) | location=Tb927_02_v5.1:676599-678077(-) | length=492 | sequence_SO=chromosome | SO=protein_coding
[53]	Tb927.6.1440	0.00103344	2801	20	31	50.4	3.56	1.5e-06	29996.8	UNREADABLE	Tb927.6.1440 | organism=Trypanosoma_brucei_TREU927 | product=hypothetical protein, conserved | location=Tb927_06_v5.1:511878-512654(-) | length=258 | sequence_SO=chromosome | SO=protein_coding
[57]	Tb927.7.4620	0.000918054	3334	20	30	40.4	3.7	9.4e-07	32677.8	UNREADABLE	Tb927.7.4620 | organism=Trypanosoma_brucei_TREU927 | product=hypothetical protein, conserved | location=Tb927_07_v5.1:1225749-1226576(-) | length=275 | sequence_SO=chromosome | SO=protein_coding
[54]	Tb927.5.3140	0.000777049	5771	14	20	37.5	6.26	8.4e-11	25738.4	UNREADABLE	Tb927.5.3140 | organism=Trypanosoma_brucei_TREU927 | product=hypothetical protein, conserved | location=Tb927_05_v5.1:1033666-1034484(-) | length=216 | sequence_SO=chromosome | SO=protein_coding
[35]	Tb927.4.2250	0.000775803	6978	15	30	42	7	1.4e-10	38669.6	UNREADABLE	Tb927.4.2250 | organism=Trypanosoma_brucei_TREU927 | product=hypothetical protein, conserved | location=Tb927_04_v5.1:583439-584451(+) | length=333 | sequence_SO=chromosome | SO=protein_coding
[74]	Tb927.3.1820	0.000707759	9177	13	18	35.5	4.9	6.4e-09	25432.4	UNREADABLE	Tb927.3.1820 | organism=Trypanosoma_brucei_TREU927 | product=mitochondrial RNA binding complex 1 subunit (MRB1820) | location=Tb927_03_v5.1:472935-473672(-) | length=245 | sequence_SO=chromosome | SO=protein_coding
[25]	Tb927.11.1850	0.000700422	7579	30	40	49.5	4.19	3.2e-08	57108.4	UNREADABLE	Tb927.11.1850 | organism=Trypanosoma_brucei_TREU927 | product=hypothetical protein, conserved | location=Tb927_11_v5.1:549762-551249(-) | length=495 | sequence_SO=chromosome | SO=protein_coding
[66]	Tb927.11.1290	0.000672657	6484	17	29	34.9	4.1	5.6e-08	43112.6	UNREADABLE	Tb927.11.1290 | organism=Trypanosoma_brucei_TREU927 | product=hypothetical protein, conserved | location=Tb927_11_v5.1:379002-380198(+) | length=398 | sequence_SO=chromosome | SO=protein_coding
[56]	Tb927.9.10840	0.000667137	6583	21	35	29.5	4.09	1.3e-08	52463	UNREADABLE	Tb927.9.10840 | organism=Trypanosoma_brucei_TREU927 | product=hypothetical protein, conserved | location=Tb927_09_v5.1:1709408-1710784(-) | length=458 | sequence_SO=chromosome | SO=protein_coding
[99]	Tb927.10.10780	0.000643766	4258	13	15	53.3	4.58	7.9e-09	23300.4	UNREADABLE	Tb927.10.10780 | organism=Trypanosoma_brucei_TREU927 | product=hypothetical protein, conserved | location=Tb927_10_v5.1:2622321-2622965(-) | length=214 | sequence_SO=chromosome | SO=protein_coding
[16]	Tb927.11.9750	0.000617701	4585	36	45	47.5	4.93	2.4e-08	72850.8	UNREADABLE	Tb927.11.9750 | organism=Trypanosoma_brucei_TREU927 | product=Protein of unknown function (DUF498/DUF598), putative | location=Tb927_11_v5.1:2636602-2638491(-) | length=629 | sequence_SO=chromosome | SO=protein_coding
[68]	Tb927.9.1380	0.000541942	1187	20	23	46.4	4.1	1.5e-08	42440	UNREADABLE	Tb927.9.1380 | organism=Trypanosoma_brucei_TREU927 | product=hypothetical protein, conserved | location=Tb927_09_v5.1:343574-344767(-) | length=379 | sequence_SO=chromosome | SO=protein_coding
[2]	Tb927.3.2050	0.000539391	2233	56	93	34.6	7.07	6.1e-12	172417	UNREADABLE	Tb927.3.2050 | organism=Trypanosoma_brucei_TREU927 | product=hypothetical protein, conserved | location=Tb927_03_v5.1:534244-538962(-) | length=1572 | sequence_SO=chromosome | SO=protein_coding
[15]	KPAF2	0.00051036	9665	28	37	37.8	6.43	2e-10	72497.8	UNREADABLE	Tb927.11.14380 | organism=Trypanosoma_brucei_TREU927 | product=kinetoplast polyadenylation/uridylation factor 2 (KPAF2) | location=Tb927_11_v5.1:3826105-3828036(+) | length=643 | sequence_SO=chromosome | SO=protein_coding
[118]	Tb927.4.520	0.000508421	6405	9	12	39.4	4.66	1.2e-07	23602.5	UNREADABLE	Tb927.4.520 | organism=Trypanosoma_brucei_TREU927 | product=hypothetical protein, conserved | location=Tb927_04_v5.1:144662-145273(-) | length=203 | sequence_SO=chromosome | SO=protein_coding
[55]	Tb927.6.1680	0.000499563	8751	21	29	33.4	4.01	1e-07	58050.7	UNREADABLE	Tb927.6.1680 | organism=Trypanosoma_brucei_TREU927 | product=mitochondrial RNA binding protein 1 (MRB1680) | location=Tb927_06_v5.1:567733-569307(-) | length=524 | sequence_SO=chromosome | SO=protein_coding
[26]	Tb927.10.770	0.000491883	6430	25	34	36.4	5.3	5.3e-09	69122.1	UNREADABLE	Tb927.10.770 | organism=Trypanosoma_brucei_TREU927 | product=RF-1 domain containing protein, putative | location=Tb927_10_v5.1:199198-201096(+) | length=632 | sequence_SO=chromosome | SO=protein_coding
[119]	Tb927.11.11120	0.000489921	8219	7	11	32.3	5.78	3.1e-10	22452.6	UNREADABLE	Tb927.11.11120 | organism=Trypanosoma_brucei_TREU927 | product=hypothetical protein, conserved | location=Tb927_11_v5.1:2978297-2978893(+) | length=198 | sequence_SO=chromosome | SO=protein_coding
[64]	Tb927.9.12750	0.000466016	3934	14	18	32.4	4.62	4.5e-07	38625.3	UNREADABLE	Tb927.9.12750 | organism=Trypanosoma_brucei_TREU927 | product=hypothetical protein, conserved | location=Tb927_09_v5.1:2007024-2008061(+) | length=343 | sequence_SO=chromosome | SO=protein_coding
[80]	Tb927.7.1080	0.000463771	8261	13	19	31.1	5.02	7.6e-10	40968.5	UNREADABLE	Tb927.7.1080 | organism=Trypanosoma_brucei_TREU927 | product=hypothetical protein, conserved | location=Tb927_07_v5.1:275408-276490(+) | length=360 | sequence_SO=chromosome | SO=protein_coding
[11]	Tb927.11.6830	0.000450246	4870	38	49	33.5	6.06	3.4e-10	108829	UNREADABLE	Tb927.11.6830 | organism=Trypanosoma_brucei_TREU927 | product=Domain of unknown function(DUF2779), putative | location=Tb927_11_v5.1:1926263-1929166(-) | length=967 | sequence_SO=chromosome | SO=protein_coding
[47]	Tb927.6.1890	0.000440863	7474	18	30	23.8	4.84	7e-08	68048.4	UNREADABLE	Tb927.6.1890 | organism=Trypanosoma_brucei_TREU927 | product=hypothetical protein, conserved | location=Tb927_06_v5.1:626419-628227(-) | length=602 | sequence_SO=chromosome | SO=protein_coding
[41]	PAMC1	0.000439612	4897	21	33	32.6	4.76	2.9e-09	75066.2	UNREADABLE	Tb927.1.1730 | organism=Trypanosoma_brucei_TREU927 | product=conserved protein, unknown function | location=Tb927_01_v5.1:438709-440790(+) | length=693 | sequence_SO=chromosome | SO=protein_coding
[126]	Tb927.5.3550	0.000437641	2168	16	21	35.4	3.09	1.4e-07	47984.5	UNREADABLE	Tb927.5.3550 | organism=Trypanosoma_brucei_TREU927 | product=hypothetical protein, conserved | location=Tb927_05_v5.1:1172666-1173940(+) | length=424 | sequence_SO=chromosome | SO=protein_coding
[139]	Tb927.3.1730	0.00043167	1382	7	11	28.6	4.93	4.1e-08	25482.4	UNREADABLE	Tb927.3.1730 | organism=Trypanosoma_brucei_TREU927 | product=hypothetical protein, conserved | location=Tb927_03_v5.1:452444-453139(-) | length=231 | sequence_SO=chromosome | SO=protein_coding
[67]	GRBC1	0.000418678	10538	15	22	39.5	4.36	1.2e-07	52546.3	UNREADABLE	Tb11.v5.0611 | organism=Trypanosoma_brucei_TREU927 | product=hypothetical protein, conserved | location=Tb927_11_bin_v5.1:2885121-2886542(+) | length=473 | sequence_SO=random_sequence | SO=protein_coding
[151]	Tb927.3.2670	0.000416079	1148	9	12	36.4	3.38	1e-06	28840.7	UNREADABLE	Tb927.3.2670 | organism=Trypanosoma_brucei_TREU927 | product=hypothetical protein, conserved | location=Tb927_03_v5.1:677909-678718(-) | length=269 | sequence_SO=chromosome | SO=protein_coding
[148]	GRBC5	0.000403645	9224	9	14	23.9	3.74	5.1e-08	34683.9	UNREADABLE	Tb927.10.11870 | organism=Trypanosoma_brucei_TREU927 | product=mitochondrial RNA binding protein (MRB11870) | location=Tb927_10_v5.1:2898295-2899227(+) | length=310 | sequence_SO=chromosome | SO=protein_coding
[155]	Tb927.10.11050	0.000399387	7958	12	14	33.7	2.37	1.9e-05	35053.7	UNREADABLE	Tb927.10.11050 | organism=Trypanosoma_brucei_TREU927 | product=hypothetical protein, conserved | location=Tb927_10_v5.1:2696668-2697606(-) | length=312 | sequence_SO=chromosome | SO=protein_coding
[83]	PAMC4	0.00039202	4821	13	16	42.2	3.9	6.9e-07	40814.2	UNREADABLE	Tb927.1.3010 | organism=Trypanosoma_brucei_TREU927 | product=mRNA processing protein, putative | location=Tb927_01_v5.1:668456-669910(+) | length=372 | sequence_SO=chromosome | SO=protein_coding
[29]	Tb927.4.2580	0.000354531	8333	31	40	30.8	4.82	9.5e-10	112825	UNREADABLE	Tb927.4.2580 | organism=Trypanosoma_brucei_TREU927 | product=hypothetical protein, conserved | location=Tb927_04_v5.1:677663-680683(+) | length=1006 | sequence_SO=chromosome | SO=protein_coding
[91]	Tb927.5.920	0.000335078	3126	15	17	38.3	3.32	7.4e-07	50734.5	UNREADABLE	Tb927.5.920 | organism=Trypanosoma_brucei_TREU927 | product=rhodanese-like domain containing protein, putative | location=Tb927_05_v5.1:364426-365775(+) | length=449 | sequence_SO=chromosome | SO=protein_coding
[410]	Tb927.3.3620	0.000334197	2364	6	6	38.5	1.6	3.6e-05	17953.5	UNREADABLE	Tb927.3.3620 | organism=Trypanosoma_brucei_TREU927 | product=hypothetical protein, conserved | location=Tb927_03_v5.1:1016724-1017194(+) | length=156 | sequence_SO=chromosome | SO=protein_coding
[437]	Tb927.4.1420	0.000319195	3311	5	5	44	1.34	0.00016	15664.4	UNREADABLE	Tb927.4.1420 | organism=Trypanosoma_brucei_TREU927 | product=hypothetical protein, conserved | location=Tb927_04_v5.1:367595-367999(-) | length=134 | sequence_SO=chromosome | SO=protein_coding
[7]	Tb927.3.4210	0.00031117	6547	54	60	28.6	4.36	3.5e-08	192820	UNREADABLE	Tb927.3.4210 | organism=Trypanosoma_brucei_TREU927 | product=hypothetical protein, conserved | location=Tb927_03_v5.1:1179582-1184896(-) | length=1770 | sequence_SO=chromosome | SO=protein_coding
[19]	Tb927.10.4080	0.00030685	72	24	39	22.5	6.72	2.8e-10	127098	UNREADABLE	Tb927.10.4080 | organism=Trypanosoma_brucei_TREU927 | product=hypothetical protein, conserved | location=Tb927_10_v5.1:1074581-1078132(-) | length=1183 | sequence_SO=chromosome | SO=protein_coding
[103]	Tb927.9.4660	0.000305979	3583	12	17	22.6	3.93	6.9e-08	55559.3	UNREADABLE	Tb927.9.4660 | organism=Trypanosoma_brucei_TREU927 | product=hypothetical protein, conserved | location=Tb927_09_v5.1:862635-864122(+) | length=495 | sequence_SO=chromosome | SO=protein_coding
[264]	Tb927.10.5540	0.000295613	4640	8	9	24.7	2.07	1.4e-05	30445.2	UNREADABLE	Tb927.10.5540 | organism=Trypanosoma_brucei_TREU927 | product=hypothetical protein, conserved | location=Tb927_10_v5.1:1390380-1391195(+) | length=271 | sequence_SO=chromosome | SO=protein_coding
[108]	Tb927.4.3070	0.000291649	5288	13	15	35.5	3.5	2.6e-07	51431.7	UNREADABLE	Tb927.4.3070 | organism=Trypanosoma_brucei_TREU927 | product=hypothetical protein, conserved | location=Tb927_04_v5.1:812413-813759(+) | length=448 | sequence_SO=chromosome | SO=protein_coding
[207]	Tb927.10.9790	0.000285242	610	5	6	24.3	4.87	3.3e-09	21034.8	UNREADABLE	Tb927.10.9790 | organism=Trypanosoma_brucei_TREU927 | product=hypothetical protein, conserved | location=Tb927_10_v5.1:2426054-2426599(+) | length=181 | sequence_SO=chromosome | SO=protein_coding
[22]	Tb927.8.4240	0.000277355	1511	44	51	23.9	3.59	1.4e-07	183880	UNREADABLE	Tb927.8.4240 | organism=Trypanosoma_brucei_TREU927 | product=hypothetical protein, conserved | location=Tb927_08_v5.1:1257854-1262923(-) | length=1689 | sequence_SO=chromosome | SO=protein_coding
[517]	Tb927.6.3360	0.000273093	3656	5	5	33.1	1.13	9.6e-05	18308.8	UNREADABLE	Tb927.6.3360 | organism=Trypanosoma_brucei_TREU927 | product=hypothetical protein, conserved | location=Tb927_06_v5.1:984345-984836(+) | length=163 | sequence_SO=chromosome | SO=protein_coding
[42]	Tb927.11.9280	0.000269797	2588	18	20	30.1	5.68	2.5e-10	74129.9	UNREADABLE	Tb927.11.9280 | organism=Trypanosoma_brucei_TREU927 | product=hypothetical protein, conserved | location=Tb927_11_v5.1:2547628-2549710(+) | length=668 | sequence_SO=chromosome | SO=protein_coding
[61]	Tb927.9.11970	0.00026173	5581	17	17	27.3	4.86	1.5e-08	64952.5	UNREADABLE	Tb927.9.11970 | organism=Trypanosoma_brucei_TREU927 | product=hypothetical protein, conserved | location=Tb927_09_v5.1:1870821-1872527(+) | length=568 | sequence_SO=chromosome | SO=protein_coding
[163]	Tb927.6.1860	0.000258252	3379	8	8	27	3.41	2.8e-07	30977.5	UNREADABLE	Tb927.6.1860 | organism=Trypanosoma_brucei_TREU927 | product=conserved protein | location=Tb927_06_v5.1:619474-620298(-) | length=274 | sequence_SO=chromosome | SO=protein_coding
[217]	Tb927.6.1410	0.000257788	5158	7	7	31.9	3.56	7.9e-08	27154.1	UNREADABLE	Tb927.6.1410 | organism=Trypanosoma_brucei_TREU927 | product=hypothetical protein, conserved | location=Tb927_06_v5.1:507032-507721(-) | length=229 | sequence_SO=chromosome | SO=protein_coding
[492]	Tb927.11.4810	0.000257317	3271	5	5	19.5	1.21	0.00035	19431.3	UNREADABLE	Tb927.11.4810 | organism=Trypanosoma_brucei_TREU927 | product=hypothetical protein, conserved | location=Tb927_11_v5.1:1386255-1386779(+) | length=174 | sequence_SO=chromosome | SO=protein_coding
[263]	PAMC3	0.000254676	4652	8	10	17.9	2.56	1.7e-06	39265.5	UNREADABLE	Tb927.10.1730 | organism=Trypanosoma_brucei_TREU927 | product=hypothetical protein, conserved | location=Tb927_10_v5.1:461717-462790(+) | length=357 | sequence_SO=chromosome | SO=protein_coding
[268]	Tb927.3.1810	0.000249183	1966	7	9	25.2	2.39	1.3e-05	36118.1	UNREADABLE	Tb927.3.1810 | organism=Trypanosoma_brucei_TREU927 | product=hypothetical protein, conserved | location=Tb927_03_v5.1:470302-471282(-) | length=326 | sequence_SO=chromosome | SO=protein_coding
[106]	Tb927.1.4230	0.00024067	8435	11	12	26.1	4.54	6.8e-09	49860.8	UNREADABLE	Tb927.1.4230 | organism=Trypanosoma_brucei_TREU927 | product=hypothetical protein, conserved | location=Tb927_01_v5.1:873932-875212(+) | length=426 | sequence_SO=chromosome | SO=protein_coding
[87]	Tb927.7.5110	0.000240506	6745	13	15	24.6	4.54	1.8e-08	62368.5	UNREADABLE	Tb927.7.5110 | organism=Trypanosoma_brucei_TREU927 | product=hypothetical protein, conserved | location=Tb927_07_v5.1:1348776-1350485(+) | length=569 | sequence_SO=chromosome | SO=protein_coding
[197]	Tb927.11.6100	0.0002397	1614	7	8	26.1	3.88	1.2e-08	33375	UNREADABLE	Tb927.11.6100 | organism=Trypanosoma_brucei_TREU927 | product=hypothetical protein, conserved | location=Tb927_11_v5.1:1720038-1720937(-) | length=299 | sequence_SO=chromosome | SO=protein_coding
[218]	Tb927.10.10400	0.000237666	1362	8	9	20.9	2.49	3.1e-06	37868.2	UNREADABLE	Tb927.10.10400 | organism=Trypanosoma_brucei_TREU927 | product=hypothetical protein, conserved | location=Tb927_10_v5.1:2564023-2565003(-) | length=326 | sequence_SO=chromosome | SO=protein_coding
[28]	Tb927.11.240	0.000236708	7554	26	27	25.6	4.79	3.9e-08	114064	UNREADABLE	Tb927.11.240 | organism=Trypanosoma_brucei_TREU927 | product=hypothetical protein, conserved | location=Tb927_11_v5.1:52527-55682(-) | length=1051 | sequence_SO=chromosome | SO=protein_coding
[23]	REHA2	0.00023659	4165	27	32	25.6	4.75	5.4e-09	135255	UNREADABLE	Tb927.3.4030 | organism=Trypanosoma_brucei_TREU927 | product=hypothetical protein, conserved | location=Tb927_03_v5.1:1135394-1139037(-) | length=1213 | sequence_SO=chromosome | SO=protein_coding
[59]	Tb927.10.9970	0.000236366	956	23	26	22.6	3.63	2.8e-07	109999	UNREADABLE	Tb927.10.9970 | organism=Trypanosoma_brucei_TREU927 | product=hypothetical protein, conserved | location=Tb927_10_v5.1:2460038-2463112(+) | length=1024 | sequence_SO=chromosome | SO=protein_coding
[49]	Tb927.8.7260	0.000235915	2267	24	27	25.7	4.26	1e-08	114448	UNREADABLE	Tb927.8.7260 | organism=Trypanosoma_brucei_TREU927 | product=kinetoplast-associated protein, putative | location=Tb927_08_v5.1:2082953-2086039(+) | length=1028 | sequence_SO=chromosome | SO=protein_coding
[8]	REH2	0.000235706	9133	50	57	25.2	4.97	3.9e-09	241826	UNREADABLE	Tb927.4.1500 | organism=Trypanosoma_brucei_TREU927 | product=RNA editing associated helicase 2 (REH2) | location=Tb927_04_v5.1:381085-387588(-) | length=2167 | sequence_SO=chromosome | SO=protein_coding
[52]	RET1	0.000232823	8982	21	25	22.3	3.76	1.9e-07	107378	UNREADABLE	Tb927.7.3950 | organism=Trypanosoma_brucei_TREU927 | product=RNA-editing complex protein (KRET1) | location=Tb927_07_v5.1:1034535-1037462(+) | length=975 | sequence_SO=chromosome | SO=protein_coding
[124]	Tb927.6.1590	0.000232759	8225	10	12	18.4	4.01	2e-07	51555.4	UNREADABLE	Tb927.6.1590 | organism=Trypanosoma_brucei_TREU927 | product=conserved protein | location=Tb927_06_v5.1:546657-548060(-) | length=467 | sequence_SO=chromosome | SO=protein_coding
[131]	Tb927.10.7430	0.000232738	6888	11	12	24.4	3.12	7.6e-06	51560.1	UNREADABLE	Tb927.10.7430 | organism=Trypanosoma_brucei_TREU927 | product=GTP-binding protein, putative | location=Tb927_10_v5.1:1873818-1875236(-) | length=472 | sequence_SO=chromosome | SO=protein_coding
[190]	Tb927.4.2910	0.00023251	4808	13	15	22.1	2.55	6.6e-07	64513.4	UNREADABLE	Tb927.4.2910 | organism=Trypanosoma_brucei_TREU927 | product=hypothetical protein, conserved | location=Tb927_04_v5.1:771649-773406(+) | length=584 | sequence_SO=chromosome | SO=protein_coding
[109]	Tb927.8.4250	0.000232048	688	11	11	22.9	4.14	2.5e-07	47404	UNREADABLE	Tb927.8.4250 | organism=Trypanosoma_brucei_TREU927 | product=hypothetical protein, conserved | location=Tb927_08_v5.1:1263644-1264876(-) | length=410 | sequence_SO=chromosome | SO=protein_coding
[319]	Tb927.7.4200	0.00023158	4776	7	9	18.9	2.14	4.1e-06	38863.5	UNREADABLE	Tb927.7.4200 | organism=Trypanosoma_brucei_TREU927 | product=hypothetical protein, conserved | location=Tb927_07_v5.1:1119038-1120102(+) | length=354 | sequence_SO=chromosome | SO=protein_coding
[104]	Tb927.11.8700	0.000229847	7555	13	15	23.9	3.29	2.3e-06	65260.9	UNREADABLE	Tb927.11.8700 | organism=Trypanosoma_brucei_TREU927 | product=hypothetical protein, conserved | location=Tb927_11_v5.1:2397265-2399010(+) | length=581 | sequence_SO=chromosome | SO=protein_coding
[219]	Tb927.10.7590	0.000229643	2530	5	7	18.6	3.19	1.8e-05	30482.1	UNREADABLE	Tb927.10.7590 | organism=Trypanosoma_brucei_TREU927 | product=hypothetical protein, conserved | location=Tb927_10_v5.1:1909385-1910224(-) | length=279 | sequence_SO=chromosome | SO=protein_coding
[100]	Tb927.3.4950	0.000228337	3185	11	12	34	4.34	5.9e-07	52554	UNREADABLE	Tb927.3.4950 | organism=Trypanosoma_brucei_TREU927 | product=hypothetical protein, conserved | location=Tb927_03_v5.1:1386037-1388502(+) | length=474 | sequence_SO=chromosome | SO=protein_coding
[132]	Tb927.7.1200	0.00022537	3467	9	11	17.7	4.62	1.5e-09	48808.6	UNREADABLE	Tb927.7.1200 | organism=Trypanosoma_brucei_TREU927 | product=Protein of unknown function (DUF525), putative | location=Tb927_07_v5.1:306928-308273(+) | length=440 | sequence_SO=chromosome | SO=protein_coding
[383]	Tb927.8.1880	0.00022533	2117	5	5	29.5	1.47	9.5e-05	22189.7	UNREADABLE	Tb927.8.1880 | organism=Trypanosoma_brucei_TREU927 | product=hypothetical protein, conserved | location=Tb927_08_v5.1:612712-613284(-) | length=190 | sequence_SO=chromosome | SO=protein_coding
[128]	Tb927.5.4290	0.000224528	7003	7	9	25.8	5.78	2.8e-10	40084.1	UNREADABLE	Tb927.5.4290 | organism=Trypanosoma_brucei_TREU927 | product=hypothetical protein, conserved | location=Tb927_05_v5.1:1339902-1341010(-) | length=361 | sequence_SO=chromosome | SO=protein_coding
[192]	Tb927.7.1270	0.000223989	6147	7	8	21.6	3.67	1.5e-07	35716.1	UNREADABLE	Tb927.7.1270 | organism=Trypanosoma_brucei_TREU927 | product=hypothetical protein, conserved | location=Tb927_07_v5.1:329641-330627(+) | length=328 | sequence_SO=chromosome | SO=protein_coding
[60]	Tb927.5.770	0.000222573	3635	13	17	22.5	5.57	4.4e-09	76379.5	UNREADABLE	Tb927.5.770 | organism=Trypanosoma_brucei_TREU927 | product=hypothetical protein, conserved | location=Tb927_05_v5.1:320711-322891(+) | length=726 | sequence_SO=chromosome | SO=protein_coding
[58]	Tb927.8.5220	0.00021919	7591	22	25	23.6	3.53	1.5e-07	114056	UNREADABLE	Tb927.8.5220 | organism=Trypanosoma_brucei_TREU927 | product=hypothetical protein, conserved | location=Tb927_08_v5.1:1559611-1562757(+) | length=1048 | sequence_SO=chromosome | SO=protein_coding
[135]	Tb927.2.5890	0.000215132	537	11	11	29	3.75	1.9e-07	51131.4	UNREADABLE	Tb927.2.5890 | organism=Trypanosoma_brucei_TREU927 | product=hypothetical protein, conserved | location=Tb927_02_v5.1:1071806-1073164(+) | length=452 | sequence_SO=chromosome | SO=protein_coding
[312]	MRP1	0.000215021	8695	4	5	24.8	3.09	3.8e-07	23253.5	UNREADABLE	Tb927.11.1710 | organism=Trypanosoma_brucei_TREU927 | product=guide RNA-binding protein of 21 kDa (gBP21) | location=Tb927_11_v5.1:520673-521445(-) | length=206 | sequence_SO=chromosome | SO=protein_coding
[71]	Tb927.11.11380	0.000211363	6212	11	13	25.6	6.06	3.6e-09	61505.7	UNREADABLE	Tb927.11.11380 | organism=Trypanosoma_brucei_TREU927 | product=hypothetical protein, conserved | location=Tb927_11_v5.1:3038643-3040295(+) | length=550 | sequence_SO=chromosome | SO=protein_coding
[48]	Tb927.7.3270	0.000210205	3709	15	19	21.7	6.27	3.4e-11	90387.8	UNREADABLE	Tb927.7.3270 | organism=Trypanosoma_brucei_TREU927 | product=hypothetical protein, conserved | location=Tb927_07_v5.1:841253-843690(-) | length=807 | sequence_SO=chromosome | SO=protein_coding
[187]	Tb927.9.12720	0.000209386	4523	7	9	19.7	3.58	1.2e-07	42982.8	UNREADABLE	Tb927.9.12720 | organism=Trypanosoma_brucei_TREU927 | product=predicted zinc finger protein | location=Tb927_09_v5.1:2000371-2001543(+) | length=390 | sequence_SO=chromosome | SO=protein_coding
[348]	Tb927.8.5280	0.000209107	1145	6	6	43.2	2.05	3.6e-06	28693.4	UNREADABLE	Tb927.8.5280 | organism=Trypanosoma_brucei_TREU927 | product=hypothetical protein, conserved | location=Tb927_08_v5.1:1573771-1574544(+) | length=257 | sequence_SO=chromosome | SO=protein_coding
[150]	KPAP1	0.000205349	1160	9	12	17.1	3.73	9.5e-08	58437.1	UNREADABLE	Tb927.11.7960 | organism=Trypanosoma_brucei_TREU927 | product=kinetoplast poly(A) polymerase 1 | location=Tb927_11_v5.1:2242760-2244343(-) | length=527 | sequence_SO=chromosome | SO=protein_coding
[97]	Tb927.10.5830	0.000200193	6575	8	12	13.7	6.01	1.9e-10	59942.2	UNREADABLE	Tb927.10.5830 | organism=Trypanosoma_brucei_TREU927 | product=hypothetical protein, conserved | location=Tb927_10_v5.1:1446589-1448229(-) | length=546 | sequence_SO=chromosome | SO=protein_coding
[33]	Tb927.7.1570	0.000199115	6096	26	31	21.9	3.8	1.3e-07	155689	UNREADABLE	Tb927.7.1570 | organism=Trypanosoma_brucei_TREU927 | product=hypothetical protein, conserved | location=Tb927_07_v5.1:391253-395452(+) | length=1399 | sequence_SO=chromosome | SO=protein_coding
[171]	Tb927.4.3800	0.000195028	4430	5	7	14.9	5.55	1.5e-09	35892.2	UNREADABLE	Tb927.4.3800 | organism=Trypanosoma_brucei_TREU927 | product=hypothetical protein, conserved | location=Tb927_04_v5.1:993472-994440(-) | length=322 | sequence_SO=chromosome | SO=protein_coding
[101]	REMC4	0.000193332	8589	18	20	21.3	2.67	6.2e-06	103449	UNREADABLE	Tb927.8.8180 | organism=Trypanosoma_brucei_TREU927 | product=mitochondrial RNA binding complex 1 subunit (MRB8180) | location=Tb927_08_v5.1:2419530-2422334(+) | length=934 | sequence_SO=chromosome | SO=protein_coding
[145]	Tb927.10.14860	0.000191765	374	14	16	20.8	2.75	4.5e-07	83435.6	UNREADABLE	Tb927.10.14860 | organism=Trypanosoma_brucei_TREU927 | product=Complex 1 protein (LYR family), putative | location=Tb927_10_v5.1:3624761-3626902(+) | length=713 | sequence_SO=chromosome | SO=protein_coding
[292]	Tb11.v5.0972	0.000191429	10623	5	7	18	2.24	5.1e-05	36567	UNREADABLE	Tb11.v5.0972 | organism=Trypanosoma_brucei_TREU927 | product=hypothetical protein, conserved | location=Tb927_11_bin_v5.1:4962273-4963259(-) | length=328 | sequence_SO=random_sequence | SO=protein_coding
[170]	Tb927.5.2070	0.00018907	8341	9	13	17	3.28	4.3e-07	68757.5	UNREADABLE	Tb927.5.2070 | organism=Trypanosoma_brucei_TREU927 | product=hypothetical protein, conserved | location=Tb927_05_v5.1:710186-712444(-) | length=634 | sequence_SO=chromosome | SO=protein_coding
[173]	Tb927.10.3610	0.000185237	4405	9	10	14.3	3.03	1.4e-06	53985	UNREADABLE	Tb927.10.3610 | organism=Trypanosoma_brucei_TREU927 | product=hypothetical protein, conserved | location=Tb927_10_v5.1:935083-936579(+) | length=498 | sequence_SO=chromosome | SO=protein_coding
[38]	Tb927.11.5060	0.000183954	2232	21	22	24.7	4.9	9.5e-09	119595	UNREADABLE	Tb927.11.5060 | organism=Trypanosoma_brucei_TREU927 | product=Mitochondrial small ribosomal subunit Rsm22, putative | location=Tb927_11_v5.1:1444733-1447858(+) | length=1041 | sequence_SO=chromosome | SO=protein_coding
[176]	Tb927.5.680	0.000183868	4725	11	12	23.1	2.39	1.2e-05	65264.2	UNREADABLE	Tb927.5.680 | organism=Trypanosoma_brucei_TREU927 | product=hypothetical protein, conserved | location=Tb927_05_v5.1:298168-299925(+) | length=585 | sequence_SO=chromosome | SO=protein_coding
[183]	Tb927.4.1280	0.000182381	2852	7	8	19.3	3.48	1.2e-06	43864.2	UNREADABLE	Tb927.4.1280 | organism=Trypanosoma_brucei_TREU927 | product=Tetratricopeptide repeat, putative | location=Tb927_04_v5.1:338213-339409(-) | length=398 | sequence_SO=chromosome | SO=protein_coding
[168]	Tb927.2.5930	0.000181849	7497	9	11	17.8	3.48	6.6e-08	60489.7	UNREADABLE	Tb927.2.5930 | organism=Trypanosoma_brucei_TREU927 | product=hypothetical protein, conserved | location=Tb927_02_v5.1:1078178-1079749(+) | length=523 | sequence_SO=chromosome | SO=protein_coding
[121]	MERS1	0.000180194	9013	8	8	17.7	4.53	9.3e-08	44396.5	UNREADABLE	Tb927.11.15640 | organism=Trypanosoma_brucei_TREU927 | product=mitochondrial RNA binding complex 1 subunit (MERS1) | location=Tb927_11_v5.1:4147833-4149020(-) | length=395 | sequence_SO=chromosome | SO=protein_coding
[397]	Tb927.8.6400	0.000176106	1257	5	5	17.8	1.52	7.8e-05	28392	UNREADABLE	Tb927.8.6400 | organism=Trypanosoma_brucei_TREU927 | product=hypothetical protein, conserved | location=Tb927_08_v5.1:1857359-1858069(+) | length=236 | sequence_SO=chromosome | SO=protein_coding
[86]	Tb927.7.2390	0.000174995	1227	18	18	22.3	2.72	1.3e-05	102860	UNREADABLE	Tb927.7.2390 | organism=Trypanosoma_brucei_TREU927 | product=hypothetical protein, conserved | location=Tb927_07_v5.1:613757-616612(-) | length=951 | sequence_SO=chromosome | SO=protein_coding
[409]	Tb927.6.2140	0.000173786	6660	5	5	21	1.4	7.7e-05	28771.1	UNREADABLE	Tb927.6.2140 | organism=Trypanosoma_brucei_TREU927 | product=hypothetical protein, conserved | location=Tb927_06_v5.1:682282-683085(-) | length=267 | sequence_SO=chromosome | SO=protein_coding
[138]	Tb927.9.6510	0.000173019	6439	11	13	21	3.71	7.6e-08	75136.3	UNREADABLE	Tb927.9.6510 | organism=Trypanosoma_brucei_TREU927 | product=hypothetical protein, conserved | location=Tb927_09_v5.1:1068920-1070920(+) | length=666 | sequence_SO=chromosome | SO=protein_coding
[107]	Tb927.7.2220	0.000161372	2306	10	12	21.4	4.91	4.4e-09	74362.5	UNREADABLE	Tb927.7.2220 | organism=Trypanosoma_brucei_TREU927 | product=hypothetical protein, conserved | location=Tb927_07_v5.1:572691-574700(-) | length=669 | sequence_SO=chromosome | SO=protein_coding
[123]	Tb927.8.3830	0.00015891	7229	11	13	19.6	3.5	3.7e-07	81807.2	UNREADABLE	Tb927.8.3830 | organism=Trypanosoma_brucei_TREU927 | product=ATP-dependent DEAD/H RNA helicase, putative | location=Tb927_08_v5.1:1139481-1141722(-) | length=745 | sequence_SO=chromosome | SO=protein_coding
[225]	Tb927.9.11880	0.000156721	3180	7	8	19.1	2.58	1.9e-06	51046	UNREADABLE	Tb927.9.11880 | organism=Trypanosoma_brucei_TREU927 | product=hypothetical protein, conserved | location=Tb927_09_v5.1:1854806-1856128(+) | length=440 | sequence_SO=chromosome | SO=protein_coding
[94]	Tb927.10.1950	0.000155789	3704	9	12	14.5	5.11	7.7e-08	77027.3	UNREADABLE	Tb927.10.1950 | organism=Trypanosoma_brucei_TREU927 | product=leucine-rich repeat protein (LRRP), putative | location=Tb927_10_v5.1:508699-510834(+) | length=711 | sequence_SO=chromosome | SO=protein_coding
[143]	Tb927.8.3300	0.000154058	142	12	12	18.5	2.69	7.7e-06	77892.5	UNREADABLE	Tb927.8.3300 | organism=Trypanosoma_brucei_TREU927 | product=hypothetical protein, conserved | location=Tb927_08_v5.1:992479-994554(+) | length=691 | sequence_SO=chromosome | SO=protein_coding
[43]	Tb927.10.11470	0.000154013	1071	18	23	17.6	4.44	9.1e-08	149338	UNREADABLE	Tb927.10.11470 | organism=Trypanosoma_brucei_TREU927 | product=hypothetical protein, conserved | location=Tb927_10_v5.1:2799018-2803103(+) | length=1361 | sequence_SO=chromosome | SO=protein_coding
[24]	KRIPP19	0.000149851	8431	29	33	18.6	4.44	2.2e-08	220218	UNREADABLE	Tb927.7.5280 | organism=Trypanosoma_brucei_TREU927 | product=hypothetical protein, conserved | location=Tb927_07_v5.1:1395731-1401760(+) | length=2009 | sequence_SO=chromosome | SO=protein_coding
[332]	Tb927.10.4220	0.000146014	1533	4	5	15.9	2.39	1.3e-05	34243.4	UNREADABLE	Tb927.10.4220 | organism=Trypanosoma_brucei_TREU927 | product=hypothetical protein, conserved | location=Tb927_10_v5.1:1109764-1110693(+) | length=309 | sequence_SO=chromosome | SO=protein_coding
[261]	Tb927.11.14700	0.000145298	658	8	9	17.2	2.3	1.7e-06	61941.7	UNREADABLE	Tb927.11.14700 | organism=Trypanosoma_brucei_TREU927 | product=hypothetical protein, conserved | location=Tb927_11_v5.1:3909539-3911746(-) | length=547 | sequence_SO=chromosome | SO=protein_coding
[326]	Tb09.160.0410	0.000144399	2247	5	5	18.5	2.09	1.5e-05	34626.2	UNREADABLE	Tb927.9.1420 | organism=Trypanosoma_brucei_TREU927 | product=hypothetical protein, conserved | location=Tb927_09_v5.1:349618-351222(-) | length=308 | sequence_SO=chromosome | SO=protein_coding
[256]	Tb927.10.2960	0.000142677	8556	12	12	15.9	1.84	1.2e-05	84106.3	UNREADABLE	Tb927.10.2960 | organism=Trypanosoma_brucei_TREU927 | product=Translation factor GUF1, mitochondrial, putative (GUF1) | location=Tb927_10_v5.1:772859-775165(+) | length=768 | sequence_SO=chromosome | SO=protein_coding
[279]	S17	0.000140442	5919	4	5	15.3	3.11	8.6e-07	35602	UNREADABLE	Tb927.9.11280 | organism=Trypanosoma_brucei_TREU927 | product=unspecified product | location=Tb927_09_v5.1:1782210-1783133(+) | length=307 | sequence_SO=chromosome | SO=protein_coding
[127]	REMC5A	0.000139436	9268	12	14	13.5	3.17	2.2e-06	100405	UNREADABLE	Tb927.8.8170 | organism=Trypanosoma_brucei_TREU927 | product=mitochondrial RNA binding protein 1, putative (MRB8170) | location=Tb927_08_v5.1:2416165-2418882(+) | length=905 | sequence_SO=chromosome | SO=protein_coding
[280]	Tb927.7.590	0.000135416	6358	6	7	15.6	2.39	9.5e-06	51692.7	UNREADABLE	Tb927.7.590 | organism=Trypanosoma_brucei_TREU927 | product=hypothetical protein, conserved | location=Tb927_07_v5.1:120909-122300(-) | length=463 | sequence_SO=chromosome | SO=protein_coding
[96]	Tb927.10.11340	0.00013485	2197	16	21	12.8	3.07	2.2e-06	155728	UNREADABLE	Tb927.10.11340 | organism=Trypanosoma_brucei_TREU927 | product=hypothetical protein, conserved | location=Tb927_10_v5.1:2765916-2770076(+) | length=1386 | sequence_SO=chromosome | SO=protein_coding
[166]	Tb927.6.2380	0.000134741	5234	11	11	13.5	2.33	4.8e-05	81638.1	UNREADABLE	Tb927.6.2380 | organism=Trypanosoma_brucei_TREU927 | product=hypothetical protein, conserved | location=Tb927_06_v5.1:734023-736188(+) | length=721 | sequence_SO=chromosome | SO=protein_coding
[432]	KREL1	0.000134031	8637	6	7	12.4	1.24	0.00019	52226.8	UNREADABLE	Tb927.9.4360 | organism=Trypanosoma_brucei_TREU927 | product=KREL1 (KREL1) | location=Tb927_09_v5.1:817634-819139(+) | length=469 | sequence_SO=chromosome | SO=protein_coding
[239]	Tb927.9.3670	0.000133585	4019	8	8	14.5	2.4	5.9e-06	59887.1	UNREADABLE	Tb927.9.3670 | organism=Trypanosoma_brucei_TREU927 | product=Endonuclease/Exonuclease/phosphatase family, putative | location=Tb927_09_v5.1:733443-735038(+) | length=531 | sequence_SO=chromosome | SO=protein_coding
[208]	Tb927.2.4000	0.000133478	1070	12	13	16.3	2.21	4.2e-06	97394.6	UNREADABLE	Tb927.2.4000 | organism=Trypanosoma_brucei_TREU927 | product=hypothetical protein, conserved | location=Tb927_02_v5.1:704351-707029(-) | length=892 | sequence_SO=chromosome | SO=protein_coding
[346]	Tb927.11.11050	0.000133421	5491	4	5	11.4	2.66	1.1e-05	37475.5	UNREADABLE	Tb927.11.11050 | organism=Trypanosoma_brucei_TREU927 | product=hypothetical protein, conserved | location=Tb927_11_v5.1:2953386-2954390(+) | length=334 | sequence_SO=chromosome | SO=protein_coding
[116]	Tb927.6.920	0.000130264	6311	12	14	15.5	3.25	7.9e-07	107474	UNREADABLE	Tb927.6.920 | organism=Trypanosoma_brucei_TREU927 | product=helicase, putative | location=Tb927_06_v5.1:393404-396370(-) | length=988 | sequence_SO=chromosome | SO=protein_coding
[137]	Tb927.10.12880	0.000123908	8238	6	6	19.3	5.87	2.4e-09	48423	UNREADABLE	Tb927.10.12880 | organism=Trypanosoma_brucei_TREU927 | product=SET domain containing protein, putative | location=Tb927_10_v5.1:3129920-3131242(-) | length=440 | sequence_SO=chromosome | SO=protein_coding
[288]	Tb927.9.13630	0.000123638	5526	4	5	16.7	3.03	1e-05	40440.5	UNREADABLE	Tb927.9.13630 | organism=Trypanosoma_brucei_TREU927 | product=hypothetical protein, conserved | location=Tb927_09_v5.1:2169606-2170752(-) | length=372 | sequence_SO=chromosome | SO=protein_coding
[240]	Tb927.10.11090	0.000118373	11518	8	9	15.4	2.64	1.5e-06	76030.6	UNREADABLE	Tb927.10.11090 | organism=Trypanosoma_brucei_TREU927 | product=hypothetical protein, conserved | location=Tb927_10_v5.1:2709103-2711157(-) | length=684 | sequence_SO=chromosome | SO=protein_coding
[234]	Tb927.10.1340	0.000115426	922	7	7	14	2.33	1.4e-05	60644.9	UNREADABLE	Tb927.10.1340 | organism=Trypanosoma_brucei_TREU927 | product=hypothetical protein, conserved | location=Tb927_10_v5.1:354680-356305(-) | length=541 | sequence_SO=chromosome | SO=protein_coding
[152]	Tb927.5.530	0.000112042	1056	8	8	14.5	4.29	1e-08	71401.8	UNREADABLE	Tb927.5.530 | organism=Trypanosoma_brucei_TREU927 | product=hypothetical protein, conserved | location=Tb927_05_v5.1:223790-225775(-) | length=661 | sequence_SO=chromosome | SO=protein_coding
[203]	KRIPP9	0.000110536	4701	8	10	11.7	2.65	7.7e-06	90468	UNREADABLE	Tb927.8.3170 | organism=Trypanosoma_brucei_TREU927 | product=hypothetical protein, conserved | location=Tb927_08_v5.1:942936-945326(+) | length=796 | sequence_SO=chromosome | SO=protein_coding
[214]	Tb927.5.3840	0.000109979	1260	6	7	15.1	3.88	4e-08	63648.5	UNREADABLE	Tb927.5.3840 | organism=Trypanosoma_brucei_TREU927 | product=hypothetical protein, conserved | location=Tb927_05_v5.1:1252501-1254228(+) | length=575 | sequence_SO=chromosome | SO=protein_coding
[242]	Tb927.8.5610	0.000109468	5303	6	6	13.1	3.1	1.1e-06	54810.6	UNREADABLE	Tb927.8.5610 | organism=Trypanosoma_brucei_TREU927 | product=hypothetical protein, conserved | location=Tb927_08_v5.1:1665038-1666534(+) | length=498 | sequence_SO=chromosome | SO=protein_coding
[294]	Tb927.6.2080	0.000108964	927	5	5	16.7	3.14	4.3e-07	45886.7	UNREADABLE	Tb927.6.2080 | organism=Trypanosoma_brucei_TREU927 | product=hypothetical protein, conserved | location=Tb927_06_v5.1:674321-675539(-) | length=396 | sequence_SO=chromosome | SO=protein_coding
[350]	Tb927.7.3510	0.000106295	3606	4	6	10.4	2.37	4.3e-06	56446.6	UNREADABLE	Tb927.7.3510 | organism=Trypanosoma_brucei_TREU927 | product=hypothetical protein, conserved | location=Tb927_07_v5.1:907225-908673(-) | length=482 | sequence_SO=chromosome | SO=protein_coding
[206]	Tb927.6.4160	0.000104812	4041	5	5	14.9	4.43	2.7e-08	47704.3	UNREADABLE	Tb927.6.4160 | organism=Trypanosoma_brucei_TREU927 | product=hypothetical protein, conserved | location=Tb927_06_v5.1:1197218-1198531(-) | length=437 | sequence_SO=chromosome | SO=protein_coding
[186]	Tb927.9.12160	0.00010449	6325	6	7	13.3	3.9	3.7e-07	66991.8	UNREADABLE	Tb927.9.12160 | organism=Trypanosoma_brucei_TREU927 | product=hypothetical protein, conserved | location=Tb927_09_v5.1:1900007-1901785(+) | length=592 | sequence_SO=chromosome | SO=protein_coding
[172]	Tb927.11.16460	9.69744e-05	4655	8	8	15.4	2.83	1.3e-05	82496	UNREADABLE	Tb927.11.16460 | organism=Trypanosoma_brucei_TREU927 | product=hypothetical protein, conserved | location=Tb927_11_v5.1:4359653-4361881(-) | length=742 | sequence_SO=chromosome | SO=protein_coding
[291]	PAMC2	9.44096e-05	6494	5	5	9.8	2.52	1.7e-06	52960.7	UNREADABLE	Tb927.6.1200 | organism=Trypanosoma_brucei_TREU927 | product=hypothetical protein, conserved | location=Tb927_06_v5.1:459709-461115(-) | length=468 | sequence_SO=chromosome | SO=protein_coding
[175]	RGG1	9.23339e-05	8580	8	8	11.9	3.26	3.2e-07	86642.1	UNREADABLE	Tb927.6.2230 | organism=Trypanosoma_brucei_TREU927 | product=RGG protein (RGG1) | location=Tb927_06_v5.1:704590-706921(+) | length=775 | sequence_SO=chromosome | SO=protein_coding
[114]	Tb927.11.15070	9.23212e-05	6612	9	11	15.4	4.65	1.3e-08	119149	UNREADABLE	Tb927.11.15070 | organism=Trypanosoma_brucei_TREU927 | product=hypothetical protein, conserved | location=Tb927_11_v5.1:4005214-4008444(-) | length=1076 | sequence_SO=chromosome | SO=protein_coding
[204]	Tb11.v5.0412	8.92382e-05	10579	8	8	13.2	3.47	1.5e-07	89647.7	UNREADABLE	Tb11.v5.0412 | organism=Trypanosoma_brucei_TREU927 | product=hypothetical protein, conserved | location=Tb927_11_bin_v5.1:1563645-1566056(-) | length=803 | sequence_SO=random_sequence | SO=protein_coding
[177]	Tb927.2.4400	8.035e-05	3905	11	11	11.5	2.07	8.3e-05	136901	UNREADABLE	Tb927.2.4400 | organism=Trypanosoma_brucei_TREU927 | product=hypothetical protein, conserved | location=Tb927_02_v5.1:778463-782008(-) | length=1181 | sequence_SO=chromosome | SO=protein_coding
[269]	Tb927.3.3300	7.84761e-05	6135	7	7	11.3	2.35	2.9e-06	89199.1	UNREADABLE	Tb927.3.3300 | organism=Trypanosoma_brucei_TREU927 | product=hypothetical protein, conserved | location=Tb927_03_v5.1:847432-849876(-) | length=814 | sequence_SO=chromosome | SO=protein_coding
[92]	Tb927.7.5440	7.81633e-05	5970	17	17	7.7	3.17	1.3e-06	217494	UNREADABLE	Tb927.7.5440 | organism=Trypanosoma_brucei_TREU927 | product=hypothetical protein, conserved | location=Tb927_07_v5.1:1463040-1469006(+) | length=1988 | sequence_SO=chromosome | SO=protein_coding
[167]	KRIPP2	7.76181e-05	5260	9	9	10.7	3.69	3e-08	115952	UNREADABLE	Tb927.1.2990 | organism=Trypanosoma_brucei_TREU927 | product=PPR repeat family, putative | location=Tb927_01_v5.1:663658-666732(+) | length=1024 | sequence_SO=chromosome | SO=protein_coding
[213]	Tb06.3A7.270	7.26721e-05	3911	9	9	10.7	2.54	2.2e-06	123844	UNREADABLE	Tb06.3A7.270 | organism=Trypanosoma_brucei_TREU927 | product=hypothetical protein, conserved | location=Tb927_06_v5.1:389986-393393(-) | length=1135 | sequence_SO=chromosome | SO=protein_coding
[193]	Tb927.11.1250	7.12354e-05	1793	6	7	9.7	4.02	2.1e-08	98265.8	UNREADABLE	Tb927.11.1250 | organism=Trypanosoma_brucei_TREU927 | product=Mitochondrial SSU ribosomal protein, putative | location=Tb927_11_v5.1:363919-366543(+) | length=874 | sequence_SO=chromosome | SO=protein_coding
[49-1]	Tb927.4.5120	7.08379e-05	2736	10	11	9.8	2.35	4e-06	155284	UNREADABLE	Tb927.4.5120 | organism=Trypanosoma_brucei_TREU927 | product=hypothetical protein, conserved | location=Tb927_04_v5.1:1400337-1404473(-) | length=1378 | sequence_SO=chromosome | SO=protein_coding
[315]	Tb927.10.12250	6.93867e-05	6345	6	6	8	1.8	8.8e-05	86471.9	UNREADABLE	Tb927.10.12250 | organism=Trypanosoma_brucei_TREU927 | product=hypothetical protein, conserved | location=Tb927_10_v5.1:2977692-2980070(+) | length=792 | sequence_SO=chromosome | SO=protein_coding
[457]	Tb927.11.15850	6.91581e-05	6493	5	6	6.2	1.05	0.00026	86757.7	UNREADABLE	Tb927.11.15850 | organism=Trypanosoma_brucei_TREU927 | product=kinteoplast poly(A) polymerase complex 1 subunit | location=Tb927_11_v5.1:4198210-4200474(-) | length=754 | sequence_SO=chromosome | SO=protein_coding
[334]	Tb927.8.2680	6.77679e-05	321	5	5	10.6	1.96	1.9e-05	73781.2	UNREADABLE	Tb927.8.2680 | organism=Trypanosoma_brucei_TREU927 | product=hypothetical protein, conserved | location=Tb927_08_v5.1:796181-798142(+) | length=653 | sequence_SO=chromosome | SO=protein_coding
[189]	MERS2	6.72472e-05	10761	7	7	11	3.69	6.5e-08	104094	UNREADABLE	Tb11.02.5120b | organism=Trypanosoma_brucei_TREU927 | product=mitochondrial edited mRNA stability factor 1 subunit, putative | location=Tb927_11_bin_v5.1:640028-642868(+) | length=946 | sequence_SO=random_sequence | SO=protein_coding
[300]	Tb927.10.12520	6.34751e-05	4435	6	6	7.2	2.38	1.5e-05	94525.2	UNREADABLE	Tb927.10.12520 | organism=Trypanosoma_brucei_TREU927 | product=hypothetical protein, conserved | location=Tb927_10_v5.1:3037525-3040077(-) | length=850 | sequence_SO=chromosome | SO=protein_coding
[265]	Tb927.2.2210	6.16994e-05	1921	5	7	7.8	2.95	2.4e-06	113453	UNREADABLE	Tb927.2.2210 | organism=Trypanosoma_brucei_TREU927 | product=hypothetical protein, conserved | location=Tb927_02_v5.1:420570-423689(-) | length=1039 | sequence_SO=chromosome | SO=protein_coding
[276]	KREX2	6.03512e-05	8890	6	6	7.8	3.11	4.5e-07	99418	UNREADABLE	Tb927.10.3570 | organism=Trypanosoma_brucei_TREU927 | product=RNA editing exonuclease 2 (KREX2) | location=Tb927_10_v5.1:924539-927262(+) | length=907 | sequence_SO=chromosome | SO=protein_coding
[303]	Tb927.7.5320	5.9929e-05	186	4	5	7.4	3.25	4e-07	83432.1	UNREADABLE	Tb927.7.5320 | organism=Trypanosoma_brucei_TREU927 | product=hypothetical protein, conserved | location=Tb927_07_v5.1:1413045-1415285(+) | length=746 | sequence_SO=chromosome | SO=protein_coding
[317]	Tb927.7.4050	5.83745e-05	7472	5	5	6.1	2.35	1.2e-05	85653.8	UNREADABLE	Tb927.7.4050 | organism=Trypanosoma_brucei_TREU927 | product=hypothetical protein, conserved | location=Tb927_07_v5.1:1072747-1075014(+) | length=755 | sequence_SO=chromosome | SO=protein_coding
[357]	KRIPP20	5.35504e-05	16	6	6	6.1	1.51	0.00026	112044	UNREADABLE	Tb927.3.3050 | organism=Trypanosoma_brucei_TREU927 | product=hypothetical protein, conserved | location=Tb927_03_v5.1:778585-781622(-) | length=1011 | sequence_SO=chromosome | SO=protein_coding
[271]	Tb927.8.4230	5.04101e-05	6576	6	6	9.3	2.5	1.4e-05	119024	UNREADABLE	Tb927.8.4230 | organism=Trypanosoma_brucei_TREU927 | product=hypothetical protein, conserved | location=Tb927_08_v5.1:1252348-1255596(-) | length=1082 | sequence_SO=chromosome | SO=protein_coding
[309]	Tb11.v5.0366	4.97576e-05	10590	6	6	2.7	2.45	2.7e-06	120584	UNREADABLE	Tb11.v5.0366 | organism=Trypanosoma_brucei_TREU927 | product=hypothetical protein, conserved | location=Tb927_11_bin_v5.1:1226272-1229520(-) | length=1082 | sequence_SO=random_sequence | SO=protein_coding
[284]	Tb927.3.3550	3.88008e-05	8058	5	5	5.2	3.04	2.6e-07	128863	UNREADABLE	Tb927.3.3550 | organism=Trypanosoma_brucei_TREU927 | product=hypothetical protein, conserved | location=Tb927_03_v5.1:996854-1000345(+) | length=1163 | sequence_SO=chromosome | SO=protein_coding
[275]	Tb927.8.5200	3.47298e-05	1755	7	7	4.8	2.74	4.2e-07	201556	UNREADABLE	Tb927.8.5200 | organism=Trypanosoma_brucei_TREU927 | product=hypothetical protein, conserved | location=Tb927_08_v5.1:1549691-1555057(+) | length=1788 | sequence_SO=chromosome | SO=protein_coding
[243]	Tb927.8.5100	2.86826e-05	7295	9	9	2.8	2.22	1.4e-05	313779	UNREADABLE	Tb927.8.5100 | organism=Trypanosoma_brucei_TREU927 | product=hypothetical protein, conserved | location=Tb927_08_v5.1:1509141-1517783(+) | length=2880 | sequence_SO=chromosome | SO=protein_coding
[262]	Tb927.11.9150	2.61602e-05	5684	5	5	5.1	3.01	1.4e-06	191130	UNREADABLE	Tb927.11.9150 | organism=Trypanosoma_brucei_TREU927 | product=hypothetical protein, conserved | location=Tb927_11_v5.1:2505165-2510351(+) | length=1728 | sequence_SO=chromosome | SO=protein_coding

## Sheet: KPAP1-BioID
Rank	cytoscape input	NSF	Acc #	Num Unique	Peptide Count	% Cov	Best Disc Score	Best Expect Val	Protein MW	Species	Protein Name
[28]	MRP2	0.00290761	9353	13	73	51.8	5.33	2e-09	25106.5	UNREADABLE	Tb927.11.13280 | organism=Trypanosoma_brucei_TREU927 | product=mitochondrial RNA binding protein 2 (GBP25) | location=Tb927_11_v5.1:3562194-3562868(-) | length=224 | sequence_SO=chromosome | SO=protein_coding
[13]	KPAP1	0.00270376	1160	19	158	25.8	5.25	1.1e-08	58437.1	UNREADABLE	Tb927.11.7960 | organism=Trypanosoma_brucei_TREU927 | product=kinetoplast poly(A) polymerase 1 | location=Tb927_11_v5.1:2242760-2244343(-) | length=527 | sequence_SO=chromosome | SO=protein_coding
[34]	Tb927.7.4620	0.000948656	3334	18	31	42.9	3.48	3.5e-07	32677.8	UNREADABLE	Tb927.7.4620 | organism=Trypanosoma_brucei_TREU927 | product=hypothetical protein, conserved | location=Tb927_07_v5.1:1225749-1226576(-) | length=275 | sequence_SO=chromosome | SO=protein_coding
[38]	Tb927.3.2670	0.000832157	1148	15	24	37.2	3.73	4.6e-07	28840.7	UNREADABLE	Tb927.3.2670 | organism=Trypanosoma_brucei_TREU927 | product=hypothetical protein, conserved | location=Tb927_03_v5.1:677909-678718(-) | length=269 | sequence_SO=chromosome | SO=protein_coding
[7]	KPAF2	0.000731057	9665	31	53	41.7	5.18	6.9e-10	72497.8	UNREADABLE	Tb927.11.14380 | organism=Trypanosoma_brucei_TREU927 | product=kinetoplast polyadenylation/uridylation factor 2 (KPAF2) | location=Tb927_11_v5.1:3826105-3828036(+) | length=643 | sequence_SO=chromosome | SO=protein_coding
[40]	Tb927.6.1440	0.000633401	2801	14	19	41.9	3.89	8e-07	29996.8	UNREADABLE	Tb927.6.1440 | organism=Trypanosoma_brucei_TREU927 | product=hypothetical protein, conserved | location=Tb927_06_v5.1:511878-512654(-) | length=258 | sequence_SO=chromosome | SO=protein_coding
[60]	Tb927.9.10840	0.000438404	6583	15	23	21.8	2.27	2.2e-05	52463	UNREADABLE	Tb927.9.10840 | organism=Trypanosoma_brucei_TREU927 | product=hypothetical protein, conserved | location=Tb927_09_v5.1:1709408-1710784(-) | length=458 | sequence_SO=chromosome | SO=protein_coding
[23]	Tb927.11.1850	0.000437764	7579	22	25	43.8	4.36	3.4e-08	57108.4	UNREADABLE	Tb927.11.1850 | organism=Trypanosoma_brucei_TREU927 | product=hypothetical protein, conserved | location=Tb927_11_v5.1:549762-551249(-) | length=495 | sequence_SO=chromosome | SO=protein_coding
[82]	Tb927.3.1730	0.00043167	1382	7	11	28.6	4.03	4e-08	25482.4	UNREADABLE	Tb927.3.1730 | organism=Trypanosoma_brucei_TREU927 | product=hypothetical protein, conserved | location=Tb927_03_v5.1:452444-453139(-) | length=231 | sequence_SO=chromosome | SO=protein_coding
[25]	Tb927.11.9750	0.000425527	4585	27	31	35	2.99	3.9e-06	72850.8	UNREADABLE	Tb927.11.9750 | organism=Trypanosoma_brucei_TREU927 | product=Protein of unknown function (DUF498/DUF598), putative | location=Tb927_11_v5.1:2636602-2638491(-) | length=629 | sequence_SO=chromosome | SO=protein_coding
[51]	Tb927.11.1290	0.000394316	6484	12	17	23.4	2.43	6.8e-05	43112.6	UNREADABLE	Tb927.11.1290 | organism=Trypanosoma_brucei_TREU927 | product=hypothetical protein, conserved | location=Tb927_11_v5.1:379002-380198(+) | length=398 | sequence_SO=chromosome | SO=protein_coding
[97]	MRP1	0.000387039	8695	7	9	36.4	2.79	9.7e-06	23253.5	UNREADABLE	Tb927.11.1710 | organism=Trypanosoma_brucei_TREU927 | product=guide RNA-binding protein of 21 kDa (gBP21) | location=Tb927_11_v5.1:520673-521445(-) | length=206 | sequence_SO=chromosome | SO=protein_coding
[296]	Tb927.10.2970	0.000362561	703	5	5	37.4	0.78	0.0014	13790.8	UNREADABLE	Tb927.10.2970 | organism=Trypanosoma_brucei_TREU927 | product=hypothetical protein, conserved | location=Tb927_10_v5.1:776124-776471(+) | length=115 | sequence_SO=chromosome | SO=protein_coding
[69]	Tb927.4.2250	0.000362042	6978	6	14	28.5	4.4	8.4e-08	38669.6	UNREADABLE	Tb927.4.2250 | organism=Trypanosoma_brucei_TREU927 | product=hypothetical protein, conserved | location=Tb927_04_v5.1:583439-584451(+) | length=333 | sequence_SO=chromosome | SO=protein_coding
[107]	Tb927.10.11050	0.000342332	7958	10	12	30.8	1.85	0.00012	35053.7	UNREADABLE	Tb927.10.11050 | organism=Trypanosoma_brucei_TREU927 | product=hypothetical protein, conserved | location=Tb927_10_v5.1:2696668-2697606(-) | length=312 | sequence_SO=chromosome | SO=protein_coding
[18]	PAMC1	0.000306396	4897	20	23	32.9	5.08	3.7e-09	75066.2	UNREADABLE	Tb927.1.1730 | organism=Trypanosoma_brucei_TREU927 | product=conserved protein, unknown function | location=Tb927_01_v5.1:438709-440790(+) | length=693 | sequence_SO=chromosome | SO=protein_coding
[12]	Tb927.11.9750	0.000294038	4870	24	32	23.7	4.96	5.6e-09	108829	UNREADABLE	Tb927.11.6830 | organism=Trypanosoma_brucei_TREU927 | product=Domain of unknown function(DUF2779), putative | location=Tb927_11_v5.1:1926263-1929166(-) | length=967 | sequence_SO=chromosome | SO=protein_coding
[31]	Tb927.10.770	0.000289343	6430	17	20	26.3	4.52	2.3e-08	69122.1	UNREADABLE	Tb927.10.770 | organism=Trypanosoma_brucei_TREU927 | product=RF-1 domain containing protein, putative | location=Tb927_10_v5.1:199198-201096(+) | length=632 | sequence_SO=chromosome | SO=protein_coding
[57]	Tb927.9.1380	0.000282752	1187	11	12	26.1	3.4	1.8e-07	42440	UNREADABLE	Tb927.9.1380 | organism=Trypanosoma_brucei_TREU927 | product=hypothetical protein, conserved | location=Tb927_09_v5.1:343574-344767(-) | length=379 | sequence_SO=chromosome | SO=protein_coding
[216]	Tb927.8.1880	0.000270396	2117	6	6	46.8	1.52	2.8e-05	22189.7	UNREADABLE	Tb927.8.1880 | organism=Trypanosoma_brucei_TREU927 | product=hypothetical protein, conserved | location=Tb927_08_v5.1:612712-613284(-) | length=190 | sequence_SO=chromosome | SO=protein_coding
[52]	PAMC4	0.000269514	4821	10	11	35.5	3.49	8.5e-07	40814.2	UNREADABLE	Tb927.1.3010 | organism=Trypanosoma_brucei_TREU927 | product=mRNA processing protein, putative | location=Tb927_01_v5.1:668456-669910(+) | length=372 | sequence_SO=chromosome | SO=protein_coding
[83]	Tb927.9.12750	0.000258898	3934	7	10	21	3.67	2.1e-07	38625.3	UNREADABLE	Tb927.9.12750 | organism=Trypanosoma_brucei_TREU927 | product=hypothetical protein, conserved | location=Tb927_09_v5.1:2007024-2008061(+) | length=343 | sequence_SO=chromosome | SO=protein_coding
[108]	PAMC3	0.000254676	4652	8	10	19.3	2.26	1.1e-05	39265.5	UNREADABLE	Tb927.10.1730 | organism=Trypanosoma_brucei_TREU927 | product=hypothetical protein, conserved | location=Tb927_10_v5.1:461717-462790(+) | length=357 | sequence_SO=chromosome | SO=protein_coding
[14]	Tb927.8.7260	0.00025339	2267	23	29	23.3	5.41	5e-10	114448	UNREADABLE	Tb927.8.7260 | organism=Trypanosoma_brucei_TREU927 | product=kinetoplast-associated protein, putative | location=Tb927_08_v5.1:2082953-2086039(+) | length=1028 | sequence_SO=chromosome | SO=protein_coding
[6]	Tb927.3.2050	0.000249396	2233	36	43	23	4.96	1.6e-09	172417	UNREADABLE	Tb927.3.2050 | organism=Trypanosoma_brucei_TREU927 | product=hypothetical protein, conserved | location=Tb927_03_v5.1:534244-538962(-) | length=1572 | sequence_SO=chromosome | SO=protein_coding
[70]	Tb927.2.5930	0.000247976	7497	12	15	18.4	3.31	4.2e-08	60489.7	UNREADABLE	Tb927.2.5930 | organism=Trypanosoma_brucei_TREU927 | product=hypothetical protein, conserved | location=Tb927_02_v5.1:1078178-1079749(+) | length=523 | sequence_SO=chromosome | SO=protein_coding
[214]	Tb927.10.5540	0.000229921	4640	6	7	18.1	1.22	0.00018	30445.2	UNREADABLE	Tb927.10.5540 | organism=Trypanosoma_brucei_TREU927 | product=hypothetical protein, conserved | location=Tb927_10_v5.1:1390380-1391195(+) | length=271 | sequence_SO=chromosome | SO=protein_coding
[55]	GRBC1	0.00022837	10538	11	12	29	3.07	1.9e-06	52546.3	UNREADABLE	Tb11.v5.0611 | organism=Trypanosoma_brucei_TREU927 | product=hypothetical protein, conserved | location=Tb927_11_bin_v5.1:2885121-2886542(+) | length=473 | sequence_SO=random_sequence | SO=protein_coding
[147]	Tb927.11.11120	0.000222691	8219	4	5	31.3	2.78	1.7e-06	22452.6	UNREADABLE	Tb927.11.11120 | organism=Trypanosoma_brucei_TREU927 | product=hypothetical protein, conserved | location=Tb927_11_v5.1:2978297-2978893(+) | length=198 | sequence_SO=chromosome | SO=protein_coding
[54]	Tb927.10.1340	0.000214363	922	11	13	23.7	3.78	4.7e-08	60644.9	UNREADABLE	Tb927.10.1340 | organism=Trypanosoma_brucei_TREU927 | product=hypothetical protein, conserved | location=Tb927_10_v5.1:354680-356305(-) | length=541 | sequence_SO=chromosome | SO=protein_coding
[26]	REHA2	0.000207016	4165	23	28	22.1	3.64	1.1e-07	135255	UNREADABLE	Tb927.3.4030 | organism=Trypanosoma_brucei_TREU927 | product=hypothetical protein, conserved | location=Tb927_03_v5.1:1135394-1139037(-) | length=1213 | sequence_SO=chromosome | SO=protein_coding
[127]	Tb927.5.3140	0.000194262	5771	4	5	21.3	3.23	1.6e-07	25738.4	UNREADABLE	Tb927.5.3140 | organism=Trypanosoma_brucei_TREU927 | product=hypothetical protein, conserved | location=Tb927_05_v5.1:1033666-1034484(-) | length=216 | sequence_SO=chromosome | SO=protein_coding
[75]	Tb927.3.4950	0.00019028	3185	10	10	23.6	2.57	2e-05	52554	UNREADABLE	Tb927.3.4950 | organism=Trypanosoma_brucei_TREU927 | product=hypothetical protein, conserved | location=Tb927_03_v5.1:1386037-1388502(+) | length=474 | sequence_SO=chromosome | SO=protein_coding
[119]	Tb927.8.4250	0.000168762	688	8	8	17.6	2.62	5.3e-07	47404	UNREADABLE	Tb927.8.4250 | organism=Trypanosoma_brucei_TREU927 | product=hypothetical protein, conserved | location=Tb927_08_v5.1:1263644-1264876(-) | length=410 | sequence_SO=chromosome | SO=protein_coding
[155]	Tb927.4.3800	0.000167167	4430	5	6	16.5	2.7	2.1e-06	35892.2	UNREADABLE	Tb927.4.3800 | organism=Trypanosoma_brucei_TREU927 | product=hypothetical protein, conserved | location=Tb927_04_v5.1:993472-994440(-) | length=322 | sequence_SO=chromosome | SO=protein_coding
[19]	Tb927.10.4080	0.000165227	72	16	21	17.6	5.78	3.1e-09	127098	UNREADABLE	Tb927.10.4080 | organism=Trypanosoma_brucei_TREU927 | product=hypothetical protein, conserved | location=Tb927_10_v5.1:1074581-1078132(-) | length=1183 | sequence_SO=chromosome | SO=protein_coding
[191]	Tb927.10.7590	0.000164031	2530	4	5	15.1	2.28	1.9e-05	30482.1	UNREADABLE	Tb927.10.7590 | organism=Trypanosoma_brucei_TREU927 | product=hypothetical protein, conserved | location=Tb927_10_v5.1:1909385-1910224(-) | length=279 | sequence_SO=chromosome | SO=protein_coding
[47]	Tb927.7.5110	0.000160337	6745	10	10	19.9	3.79	3.5e-06	62368.5	UNREADABLE	Tb927.7.5110 | organism=Trypanosoma_brucei_TREU927 | product=hypothetical protein, conserved | location=Tb927_07_v5.1:1348776-1350485(+) | length=569 | sequence_SO=chromosome | SO=protein_coding
[118]	Tb927.2.5890	0.00015646	537	8	8	22.3	2.47	6.1e-06	51131.4	UNREADABLE	Tb927.2.5890 | organism=Trypanosoma_brucei_TREU927 | product=hypothetical protein, conserved | location=Tb927_02_v5.1:1071806-1073164(+) | length=452 | sequence_SO=chromosome | SO=protein_coding
[105]	Tb927.6.1590	0.000155173	8225	7	8	14.6	2.54	3.4e-06	51555.4	UNREADABLE	Tb927.6.1590 | organism=Trypanosoma_brucei_TREU927 | product=conserved protein | location=Tb927_06_v5.1:546657-548060(-) | length=467 | sequence_SO=chromosome | SO=protein_coding
[101]	Tb927.5.680	0.000153223	4725	10	10	16.6	2.01	2.6e-05	65264.2	UNREADABLE	Tb927.5.680 | organism=Trypanosoma_brucei_TREU927 | product=hypothetical protein, conserved | location=Tb927_05_v5.1:298168-299925(+) | length=585 | sequence_SO=chromosome | SO=protein_coding
[122]	Tb927.5.3550	0.00014588	2168	7	7	17.7	2.25	3e-05	47984.5	UNREADABLE	Tb927.5.3550 | organism=Trypanosoma_brucei_TREU927 | product=hypothetical protein, conserved | location=Tb927_05_v5.1:1172666-1173940(+) | length=424 | sequence_SO=chromosome | SO=protein_coding
[139]	GRBC5	0.000144159	9224	4	5	9	3.12	1.2e-06	34683.9	UNREADABLE	Tb927.10.11870 | organism=Trypanosoma_brucei_TREU927 | product=mitochondrial RNA binding protein (MRB11870) | location=Tb927_10_v5.1:2898295-2899227(+) | length=310 | sequence_SO=chromosome | SO=protein_coding
[98]	Tb927.9.4660	0.00014399	3583	6	8	14.1	3.65	1.2e-07	55559.3	UNREADABLE	Tb927.9.4660 | organism=Trypanosoma_brucei_TREU927 | product=hypothetical protein, conserved | location=Tb927_09_v5.1:862635-864122(+) | length=495 | sequence_SO=chromosome | SO=protein_coding
[102]	Tb927.11.8700	0.000137908	7555	8	9	18.6	3.1	7.1e-08	65260.9	UNREADABLE	Tb927.11.8700 | organism=Trypanosoma_brucei_TREU927 | product=hypothetical protein, conserved | location=Tb927_11_v5.1:2397265-2399010(+) | length=581 | sequence_SO=chromosome | SO=protein_coding
[126]	Tb927.9.3670	0.000133585	4019	8	8	20	1.78	9e-05	59887.1	UNREADABLE	Tb927.9.3670 | organism=Trypanosoma_brucei_TREU927 | product=Endonuclease/Exonuclease/phosphatase family, putative | location=Tb927_09_v5.1:733443-735038(+) | length=531 | sequence_SO=chromosome | SO=protein_coding
[85]	Tb927.10.5830	0.000133462	6575	5	8	10.1	5.2	7.6e-10	59942.2	UNREADABLE	Tb927.10.5830 | organism=Trypanosoma_brucei_TREU927 | product=hypothetical protein, conserved | location=Tb927_10_v5.1:1446589-1448229(-) | length=546 | sequence_SO=chromosome | SO=protein_coding
[208]	Tb927.10.10400	0.000132037	1362	5	5	13.5	1.69	1.7e-05	37868.2	UNREADABLE	Tb927.10.10400 | organism=Trypanosoma_brucei_TREU927 | product=hypothetical protein, conserved | location=Tb927_10_v5.1:2564023-2565003(-) | length=326 | sequence_SO=chromosome | SO=protein_coding
[87]	Tb927.11.1700	0.000129803	6487	8	8	16.1	3.32	1.9e-06	61631.7	UNREADABLE	Tb927.11.1700 | organism=Trypanosoma_brucei_TREU927 | product=hypothetical protein, conserved | location=Tb927_11_v5.1:518427-520139(-) | length=570 | sequence_SO=chromosome | SO=protein_coding
[76]	Tb927.11.5060	0.000125423	2232	13	15	15.7	2.13	9.9e-06	119595	UNREADABLE	Tb927.11.5060 | organism=Trypanosoma_brucei_TREU927 | product=Mitochondrial small ribosomal subunit Rsm22, putative | location=Tb927_11_v5.1:1444733-1447858(+) | length=1041 | sequence_SO=chromosome | SO=protein_coding
[137]	Tb927.7.3510	0.000124011	3606	5	7	12.4	2.44	5.1e-06	56446.6	UNREADABLE	Tb927.7.3510 | organism=Trypanosoma_brucei_TREU927 | product=hypothetical protein, conserved | location=Tb927_07_v5.1:907225-908673(-) | length=482 | sequence_SO=chromosome | SO=protein_coding
[74]	Tb927.5.770	0.000117833	3635	9	9	16.1	3.61	1.5e-07	76379.5	UNREADABLE	Tb927.5.770 | organism=Trypanosoma_brucei_TREU927 | product=hypothetical protein, conserved | location=Tb927_05_v5.1:320711-322891(+) | length=726 | sequence_SO=chromosome | SO=protein_coding
[78]	Tb927.7.2390	0.000116663	1227	11	12	15.7	2.55	4.3e-06	102860	UNREADABLE	Tb927.7.2390 | organism=Trypanosoma_brucei_TREU927 | product=hypothetical protein, conserved | location=Tb927_07_v5.1:613757-616612(-) | length=951 | sequence_SO=chromosome | SO=protein_coding
[138]	Tb927.10.7430	0.000116369	6888	6	6	12.5	2.03	2e-05	51560.1	UNREADABLE	Tb927.10.7430 | organism=Trypanosoma_brucei_TREU927 | product=GTP-binding protein, putative | location=Tb927_10_v5.1:1873818-1875236(-) | length=472 | sequence_SO=chromosome | SO=protein_coding
[93]	Tb927.5.2070	0.000116351	8341	7	8	14.4	3.34	1.3e-06	68757.5	UNREADABLE	Tb927.5.2070 | organism=Trypanosoma_brucei_TREU927 | product=hypothetical protein, conserved | location=Tb927_05_v5.1:710186-712444(-) | length=634 | sequence_SO=chromosome | SO=protein_coding
[112]	PAMC2	0.000113292	6494	5	6	9.8	3.24	4.2e-07	52960.7	UNREADABLE	Tb927.6.1200 | organism=Trypanosoma_brucei_TREU927 | product=hypothetical protein, conserved | location=Tb927_06_v5.1:459709-461115(-) | length=468 | sequence_SO=chromosome | SO=protein_coding
[120]	MERS1	0.000112621	9013	5	5	10.1	3.1	9.6e-07	44396.5	UNREADABLE	Tb927.11.15640 | organism=Trypanosoma_brucei_TREU927 | product=mitochondrial RNA binding complex 1 subunit (MERS1) | location=Tb927_11_v5.1:4147833-4149020(-) | length=395 | sequence_SO=chromosome | SO=protein_coding
[135]	Tb11.02.5100b	0.000110106	11117	7	7	14.3	2	2.2e-05	63575.3	UNREADABLE	Tb11.02.5100b | organism=Trypanosoma_brucei_TREU927 | product=hypothetical protein, conserved | location=Tb927_11_bin_v5.1:635806-637467(+) | length=553 | sequence_SO=random_sequence | SO=protein_coding
[56]	Tb927.10.11340	0.000109165	2197	13	17	11.5	3.23	1.6e-07	155728	UNREADABLE	Tb927.10.11340 | organism=Trypanosoma_brucei_TREU927 | product=hypothetical protein, conserved | location=Tb927_10_v5.1:2765916-2770076(+) | length=1386 | sequence_SO=chromosome | SO=protein_coding
[68]	Tb927.8.4240	0.000108767	1511	19	20	10.6	2.13	5.5e-06	183880	UNREADABLE	Tb927.8.4240 | organism=Trypanosoma_brucei_TREU927 | product=hypothetical protein, conserved | location=Tb927_08_v5.1:1257854-1262923(-) | length=1689 | sequence_SO=chromosome | SO=protein_coding
[100]	Tb927.10.14860	0.000107868	374	9	9	11.9	2.54	1.6e-06	83435.6	UNREADABLE	Tb927.10.14860 | organism=Trypanosoma_brucei_TREU927 | product=Complex 1 protein (LYR family), putative | location=Tb927_10_v5.1:3624761-3626902(+) | length=713 | sequence_SO=chromosome | SO=protein_coding
[223]	Tb927.11.13170	0.000103999	1746	5	5	10	1.32	0.0003	48077.4	UNREADABLE	Tb927.11.13170 | organism=Trypanosoma_brucei_TREU927 | product=hypothetical protein, conserved | location=Tb927_11_v5.1:3533359-3534684(-) | length=441 | sequence_SO=chromosome | SO=protein_coding
[116]	Tb927.10.12880	0.000103257	8238	5	5	16.4	3.89	1.2e-08	48423	UNREADABLE	Tb927.10.12880 | organism=Trypanosoma_brucei_TREU927 | product=SET domain containing protein, putative | location=Tb927_10_v5.1:3129920-3131242(-) | length=440 | sequence_SO=chromosome | SO=protein_coding
[202]	Tb927.6.1890	0.000102868	7474	5	7	8	2.04	7.7e-06	68048.4	UNREADABLE	Tb927.6.1890 | organism=Trypanosoma_brucei_TREU927 | product=hypothetical protein, conserved | location=Tb927_06_v5.1:626419-628227(-) | length=602 | sequence_SO=chromosome | SO=protein_coding
[121]	Tb927.8.3300	0.000102706	142	8	8	12.2	1.84	3.2e-05	77892.5	UNREADABLE	Tb927.8.3300 | organism=Trypanosoma_brucei_TREU927 | product=hypothetical protein, conserved | location=Tb927_08_v5.1:992479-994554(+) | length=691 | sequence_SO=chromosome | SO=protein_coding
[72]	RET1	0.000102442	8982	10	11	12.8	3.34	3e-07	107378	UNREADABLE	Tb927.7.3950 | organism=Trypanosoma_brucei_TREU927 | product=RNA-editing complex protein (KRET1) | location=Tb927_07_v5.1:1034535-1037462(+) | length=975 | sequence_SO=chromosome | SO=protein_coding
[90]	Tb927.10.9970	0.000100001	956	10	11	10.6	2.83	1.6e-06	109999	UNREADABLE	Tb927.10.9970 | organism=Trypanosoma_brucei_TREU927 | product=hypothetical protein, conserved | location=Tb927_10_v5.1:2460038-2463112(+) | length=1024 | sequence_SO=chromosome | SO=protein_coding
[144]	Tb927.5.920	9.85523e-05	3126	5	5	17.1	2.47	7e-06	50734.5	UNREADABLE	Tb927.5.920 | organism=Trypanosoma_brucei_TREU927 | product=rhodanese-like domain containing protein, putative | location=Tb927_05_v5.1:364426-365775(+) | length=449 | sequence_SO=chromosome | SO=protein_coding
[24]	Tb927.3.4210	9.85372e-05	6547	18	19	11.9	4.6	2.5e-08	192820	UNREADABLE	Tb927.3.4210 | organism=Trypanosoma_brucei_TREU927 | product=hypothetical protein, conserved | location=Tb927_03_v5.1:1179582-1184896(-) | length=1770 | sequence_SO=chromosome | SO=protein_coding
[124]	Tb927.4.2580	9.74961e-05	8333	10	11	12.3	1.83	1.1e-05	112825	UNREADABLE	Tb927.4.2580 | organism=Trypanosoma_brucei_TREU927 | product=hypothetical protein, conserved | location=Tb927_04_v5.1:677663-680683(+) | length=1006 | sequence_SO=chromosome | SO=protein_coding
[42]	KRIPP19	9.53598e-05	8431	18	21	12.2	3.26	8.5e-08	220218	UNREADABLE	Tb927.7.5280 | organism=Trypanosoma_brucei_TREU927 | product=hypothetical protein, conserved | location=Tb927_07_v5.1:1395731-1401760(+) | length=2009 | sequence_SO=chromosome | SO=protein_coding
[175]	Tb927.11.9280	8.0939e-05	2588	6	6	14.4	2.42	6.6e-07	74129.9	UNREADABLE	Tb927.11.9280 | organism=Trypanosoma_brucei_TREU927 | product=hypothetical protein, conserved | location=Tb927_11_v5.1:2547628-2549710(+) | length=668 | sequence_SO=chromosome | SO=protein_coding
[63]	Tb927.8.4230	7.56152e-05	6576	9	9	12.4	3.54	3e-06	119024	UNREADABLE	Tb927.8.4230 | organism=Trypanosoma_brucei_TREU927 | product=hypothetical protein, conserved | location=Tb927_08_v5.1:1252348-1255596(-) | length=1082 | sequence_SO=chromosome | SO=protein_coding
[183]	Tb927.6.2380	7.34951e-05	5234	6	6	7.4	1.94	1.1e-05	81638.1	UNREADABLE	Tb927.6.2380 | organism=Trypanosoma_brucei_TREU927 | product=hypothetical protein, conserved | location=Tb927_06_v5.1:734023-736188(+) | length=721 | sequence_SO=chromosome | SO=protein_coding
[94]	Tb927.10.12250	6.93867e-05	6345	6	6	7.6	3.9	1.9e-07	86471.9	UNREADABLE	Tb927.10.12250 | organism=Trypanosoma_brucei_TREU927 | product=hypothetical protein, conserved | location=Tb927_10_v5.1:2977692-2980070(+) | length=792 | sequence_SO=chromosome | SO=protein_coding
[58]	Tb927.10.11470	6.69621e-05	1071	9	10	9.6	4.08	1.1e-08	149338	UNREADABLE	Tb927.10.11470 | organism=Trypanosoma_brucei_TREU927 | product=hypothetical protein, conserved | location=Tb927_10_v5.1:2799018-2803103(+) | length=1361 | sequence_SO=chromosome | SO=protein_coding
[95]	Tb927.6.920	6.5132e-05	6311	6	7	6.7	3.12	2.8e-06	107474	UNREADABLE	Tb927.6.920 | organism=Trypanosoma_brucei_TREU927 | product=helicase, putative | location=Tb927_06_v5.1:393404-396370(-) | length=988 | sequence_SO=chromosome | SO=protein_coding
[152]	Tb927.3.1180	6.43154e-05	196	6	6	10.8	2.25	3.2e-06	93290.2	UNREADABLE	Tb927.3.1180 | organism=Trypanosoma_brucei_TREU927 | product=hypothetical protein, conserved | location=Tb927_03_v5.1:284603-287098(+) | length=831 | sequence_SO=chromosome | SO=protein_coding
[73]	Tb927.10.3770	6.36085e-05	2163	5	5	8.9	5.93	7.5e-10	78605.9	UNREADABLE	Tb927.10.3770 | organism=Trypanosoma_brucei_TREU927 | product=predicted TPR repeat protein | location=Tb927_10_v5.1:978150-980252(-) | length=700 | sequence_SO=chromosome | SO=protein_coding
[113]	Tb927.11.15070	5.87499e-05	6612	7	7	8.4	2.69	3.4e-06	119149	UNREADABLE	Tb927.11.15070 | organism=Trypanosoma_brucei_TREU927 | product=hypothetical protein, conserved | location=Tb927_11_v5.1:4005214-4008444(-) | length=1076 | sequence_SO=chromosome | SO=protein_coding
[145]	Tb927.2.4400	5.84363e-05	3905	7	8	6.6	1.96	1e-05	136901	UNREADABLE	Tb927.2.4400 | organism=Trypanosoma_brucei_TREU927 | product=hypothetical protein, conserved | location=Tb927_02_v5.1:778463-782008(-) | length=1181 | sequence_SO=chromosome | SO=protein_coding
[67]	Tb927.7.1570	5.78074e-05	6096	9	9	8.5	3.3	1.1e-06	155689	UNREADABLE	Tb927.7.1570 | organism=Trypanosoma_brucei_TREU927 | product=hypothetical protein, conserved | location=Tb927_07_v5.1:391253-395452(+) | length=1399 | sequence_SO=chromosome | SO=protein_coding
[128-1]	REMC5A	4.97985e-05	9268	5	5	5.5	2.18	3.7e-05	100405	UNREADABLE	Tb927.8.8170 | organism=Trypanosoma_brucei_TREU927 | product=mitochondrial RNA binding protein 1, putative (MRB8170) | location=Tb927_08_v5.1:2416165-2418882(+) | length=905 | sequence_SO=chromosome | SO=protein_coding
[128]	REMC5	4.86476e-05	9125	5	5	4.3	3.17	2.7e-06	102780	UNREADABLE	Tb927.4.4160 | organism=Trypanosoma_brucei_TREU927 | product=mitochondrial RNA binding protein (MRB4160) | location=Tb927_04_v5.1:1100829-1103576(-) | length=915 | sequence_SO=chromosome | SO=protein_coding
[53]	REH2	4.54872e-05	9133	11	11	6.5	3.66	1.1e-07	241826	UNREADABLE	Tb927.4.1500 | organism=Trypanosoma_brucei_TREU927 | product=RNA editing associated helicase 2 (REH2) | location=Tb927_04_v5.1:381085-387588(-) | length=2167 | sequence_SO=chromosome | SO=protein_coding
[159]	Tb927.8.5220	4.3838e-05	7591	5	5	8.9	2.69	5.7e-07	114056	UNREADABLE	Tb927.8.5220 | organism=Trypanosoma_brucei_TREU927 | product=hypothetical protein, conserved | location=Tb927_08_v5.1:1559611-1562757(+) | length=1048 | sequence_SO=chromosome | SO=protein_coding
[232]	Tb06.3A7.270	4.03734e-05	3911	5	5	4.9	1.58	9.4e-05	123844	UNREADABLE	Tb06.3A7.270 | organism=Trypanosoma_brucei_TREU927 | product=hypothetical protein, conserved | location=Tb927_06_v5.1:389986-393393(-) | length=1135 | sequence_SO=chromosome | SO=protein_coding
[180]	Tb927.11.9150	3.13922e-05	5684	6	6	4.5	1.69	4.7e-05	191130	UNREADABLE	Tb927.11.9150 | organism=Trypanosoma_brucei_TREU927 | product=hypothetical protein, conserved | location=Tb927_11_v5.1:2505165-2510351(+) | length=1728 | sequence_SO=chromosome | SO=protein_coding

## Sheet: Beads Control
Rank	cytoscape input	Acc #	Num Unique	Peptide Count	% Cov	Best Disc Score	Best Expect Val	Protein MW	Species	Protein Name
[74]		2006	6	6	5.7	2.48	1.2e-05	138166	UNREADABLE	Tb927.7.3550 | organism=Trypanosoma_brucei_TREU927 | product=hypothetical protein, conserved | location=Tb927_07_v5.1:914750-918475(-) | length=1241 | sequence_SO=chromosome | SO=protein_coding
[91]		1633	6	6	17.2	1.62	3.6e-05	40686.1	UNREADABLE	Tb927.2.4240 | organism=Trypanosoma_brucei_TREU927 | product=GTP binding protein, putative | location=Tb927_02_v5.1:755149-756252(-) | length=367 | sequence_SO=chromosome | SO=protein_coding
[135]		1634	5	6	25.6	1.09	9.3e-05	22424.9	UNREADABLE	Tb927.9.5840 | organism=Trypanosoma_brucei_TREU927 | product=unspecified product | location=Tb927_09_v5.1:989953-990552(+) | length=199 | sequence_SO=chromosome | SO=protein_coding
[73]		10436	5	5	14.3	2.64	9.6e-06	50918.3	UNREADABLE	Tb11.1420 | organism=Trypanosoma_brucei_TREU927 | product=hypothetical protein | location=tryp_XI-476g10.q2k4126:19599-20921(+) | length=440 | sequence_SO=contig | SO=protein_coding
[89]		417	5	5	18	2.13	2.2e-05	41551.9	UNREADABLE	Tb927.9.11220 | organism=Trypanosoma_brucei_TREU927 | product=hypothetical protein, conserved | location=Tb927_09_v5.1:1774954-1776024(+) | length=356 | sequence_SO=chromosome | SO=protein_coding
[110]		6726	5	5	8.9	1.31	0.0003	68159.2	UNREADABLE	Tb927.11.6980 | organism=Trypanosoma_brucei_TREU927 | product=hypothetical protein, conserved | location=Tb927_11_v5.1:1963957-1965780(-) | length=607 | sequence_SO=chromosome | SO=protein_coding
[78]		4322	4	4	10.2	2.78	5.9e-06	62144.2	UNREADABLE	Tb927.8.1740 | organism=Trypanosoma_brucei_TREU927 | product=hypothetical protein, conserved | location=Tb927_08_v5.1:573355-575407(-) | length=587 | sequence_SO=chromosome | SO=protein_coding
[79]		2694	4	4	11.8	2.61	8e-06	52902.9	UNREADABLE	Tb927.8.2240 | organism=Trypanosoma_brucei_TREU927 | product=Tryptophanyl-tRNA synthetase 2 | location=Tb927_08_v5.1:686483-687904(+) | length=473 | sequence_SO=chromosome | SO=protein_coding
[80]	GRBC1	10538	4	4	10.6	2.51	1.6e-05	52546.3	UNREADABLE	Tb11.v5.0611 | organism=Trypanosoma_brucei_TREU927 | product=hypothetical protein, conserved | location=Tb927_11_bin_v5.1:2885121-2886542(+) | length=473 | sequence_SO=random_sequence | SO=protein_coding
[115]	RGG1	8580	4	4	5.9	1.3	0.00014	86642.1	UNREADABLE	Tb927.6.2230 | organism=Trypanosoma_brucei_TREU927 | product=RGG protein (RGG1) | location=Tb927_06_v5.1:704590-706921(+) | length=775 | sequence_SO=chromosome | SO=protein_coding
[172]		6181	4	4	13.3	0.83	0.00085	30104.7	UNREADABLE	Tb927.11.13270 | organism=Trypanosoma_brucei_TREU927 | product=hypothetical protein, conserved | location=Tb927_11_v5.1:3559065-3559877(-) | length=270 | sequence_SO=chromosome | SO=protein_coding
[81]		11114	3	3	10.7	3.74	8.8e-08	42586.1	UNREADABLE	Tb11.v5.0686 | organism=Trypanosoma_brucei_TREU927 | product=hypothetical protein, conserved | location=Tb927_11_bin_v5.1:3446838-3447959(+) | length=373 | sequence_SO=random_sequence | SO=protein_coding
[85]		6294	3	3	33.3	3.84	4.1e-07	12806.2	UNREADABLE	Tb927.11.8200 | organism=Trypanosoma_brucei_TREU927 | product=ribosomal protein S26, putative | location=Tb927_11_v5.1:2305896-2306231(+) | length=111 | sequence_SO=chromosome | SO=protein_coding
[92]		6660	3	3	17.2	2.62	2.8e-06	28771.1	UNREADABLE	Tb927.6.2140 | organism=Trypanosoma_brucei_TREU927 | product=hypothetical protein, conserved | location=Tb927_06_v5.1:682282-683085(-) | length=267 | sequence_SO=chromosome | SO=protein_coding
[105]		1801	3	3	15.3	1.68	6.7e-05	42527.9	UNREADABLE	Tb927.8.6960 | organism=Trypanosoma_brucei_TREU927 | product=hypothetical protein, conserved | location=Tb927_08_v5.1:2006213-2007370(+) | length=385 | sequence_SO=chromosome | SO=protein_coding
[150]		9086	3	3	7.3	1.02	0.0013	59528.4	UNREADABLE	Tb927.6.3350 | organism=Trypanosoma_brucei_TREU927 | product=hypothetical protein, conserved (YCF45) | location=Tb927_06_v5.1:982414-984009(+) | length=531 | sequence_SO=chromosome | SO=protein_coding
[186]		4133	3	3	7	0.73	0.0016	53229.2	UNREADABLE	Tb927.3.3460 | organism=Trypanosoma_brucei_TREU927 | product=hypothetical protein, conserved | location=Tb927_03_v5.1:980328-981779(+) | length=483 | sequence_SO=chromosome | SO=protein_coding
[112]		4358	2	2	4.2	2.82	3.3e-06	60079.1	UNREADABLE	Tb927.5.2150 | organism=Trypanosoma_brucei_TREU927 | product=hypothetical protein, conserved | location=Tb927_05_v5.1:734766-737073(-) | length=529 | sequence_SO=chromosome | SO=protein_coding
[164]		6842	2	2	7.2	1.05	0.0048	30180.6	UNREADABLE	Tb927.11.720 | organism=Trypanosoma_brucei_TREU927 | product=hypothetical protein, conserved | location=Tb927_11_v5.1:172561-173355(-) | length=264 | sequence_SO=chromosome | SO=protein_coding
[167]		3838	2	2	10.4	1.28	9.7e-05	30301.1	UNREADABLE	Tb927.11.10140 | organism=Trypanosoma_brucei_TREU927 | product=hypothetical protein, conserved | location=Tb927_11_v5.1:2714706-2715515(+) | length=269 | sequence_SO=chromosome | SO=protein_coding
[190]		10859	2	2	1.2	0.86	0.001	183785	UNREADABLE	Tb11.v5.0394 | organism=Trypanosoma_brucei_TREU927 | product=hypothetical protein, conserved | location=Tb927_11_bin_v5.1:1381337-1386175(+) | length=1612 | sequence_SO=random_sequence | SO=protein_coding

## Sheet: MS raw data
Search Name:	LUMOS_Inna_20180425_MERS1-BioID_MS2/MS2
			LUMOS_Inna_20180425_MERS1-BioID_MS2/MS2
Rank	Uniq Pep	Acc #	Num Unique	Peptide Count	% Cov	Best Disc Score	Best Expect Val	Protein MW	Species	Protein Name
[1]		527	59	102	49.5	4.92	1e-08	84201.4	UNREADABLE	Tb927.11.2650 | organism=Trypanosoma_brucei_TREU927 | product=heat shock protein 84, putative | location=Tb927_11_v5.1:776838-779109(-) | length=753 | sequence_SO=chromosome | SO=protein_coding
[2]		9633	45	59	28.6	5.92	1.6e-09	182030	UNREADABLE	Tb927.7.3990 | organism=Trypanosoma_brucei_TREU927 | product=mitochondrial DNA polymerase I protein C (POL1C) | location=Tb927_07_v5.1:1050552-1056158(+) | length=1649 | sequence_SO=chromosome | SO=protein_coding
[3]		2083	48	109	46.2	4.35	1.1e-07	73907.5	UNREADABLE	Tb927.8.6970 | organism=Trypanosoma_brucei_TREU927 | product=3-methylcrotonyl-CoA carboxylase alpha subunit, putative | location=Tb927_08_v5.1:2007562-2009598(+) | length=678 | sequence_SO=chromosome | SO=protein_coding
[3-1]	4	202	34	88	37.6	4.35	1.1e-07	73857.4	UNREADABLE	Tb927.4.5350 | organism=Trypanosoma_brucei_TREU927 | product=3-methylcrotonyl-CoA carboxylase, pseudogene, putative (pseudogene) | location=Tb927_04_v5.1:1456393-1458429(-) | length=678 | sequence_SO=chromosome | SO=protein_coding
[4]		9685	45	53	28.8	5.02	2.2e-09	182887	UNREADABLE	Tb927.11.3260 | organism=Trypanosoma_brucei_TREU927 | product=mitochondrial DNA polymerase I protein D, putative (POLID) | location=Tb927_11_v5.1:942792-947681(+) | length=1629 | sequence_SO=chromosome | SO=protein_coding
[5]		4734	39	54	37.2	5.21	3.1e-08	76733.3	UNREADABLE	Tb927.10.9820 | organism=Trypanosoma_brucei_TREU927 | product=metallo-peptidase, Clan MA(E) Family M3 | location=Tb927_10_v5.1:2429634-2431661(+) | length=675 | sequence_SO=chromosome | SO=protein_coding
[6]		9163	24	65	37.7	7.05	2.2e-09	55705.3	UNREADABLE	Tb927.1.3950 | organism=Trypanosoma_brucei_TREU927 | product=alanine aminotransferase (ALAT) | location=Tb927_01_v5.1:840877-842391(+) | length=504 | sequence_SO=chromosome | SO=protein_coding
[7]		3615	34	45	42.9	6.04	6.7e-10	71475.7	UNREADABLE	Tb927.6.3740 | organism=Trypanosoma_brucei_TREU927 | product=heat shock 70 kDa protein, mitochondrial precursor, putative | location=Tb927_06_v5.1:1112896-1114889(-) | length=657 | sequence_SO=chromosome | SO=protein_coding
[8]		6547	39	47	25.5	4.75	3.5e-08	192820	UNREADABLE	Tb927.3.4210 | organism=Trypanosoma_brucei_TREU927 | product=hypothetical protein, conserved | location=Tb927_03_v5.1:1179582-1184896(-) | length=1770 | sequence_SO=chromosome | SO=protein_coding
[9]		8853	34	42	36.5	5.35	4.4e-09	100453	UNREADABLE	Tb927.11.6280 | organism=Trypanosoma_brucei_TREU927 | product=pyruvate phosphate dikinase (PPDK) | location=Tb927_11_v5.1:1767498-1770239(-) | length=913 | sequence_SO=chromosome | SO=protein_coding
[10]		5594	32	54	54.9	5.49	1.6e-09	48865.8	UNREADABLE	Tb927.1.740 | organism=Trypanosoma_brucei_TREU927 | product=phosphatidylinositol-4-phosphate 5-kinase related | location=Tb927_01_v5.1:239707-241014(-) | length=435 | sequence_SO=chromosome | SO=protein_coding
[11]		4870	36	44	40.3	4.74	1.8e-08	108829	UNREADABLE	Tb927.11.6830 | organism=Trypanosoma_brucei_TREU927 | product=Domain of unknown function(DUF2779), putative | location=Tb927_11_v5.1:1926263-1929166(-) | length=967 | sequence_SO=chromosome | SO=protein_coding
[12]		4822	27	51	41.2	5.35	6.5e-09	49787.7	UNREADABLE	Tb927.1.2340 | organism=Trypanosoma_brucei_TREU927 | product=alpha tubulin | location=Tb927_01_v5.1:572442-573797(+) | length=451 | sequence_SO=chromosome | SO=protein_coding
[13]		9013	27	59	50.1	5.31	3.5e-08	44396.5	UNREADABLE	Tb927.11.15640 | organism=Trypanosoma_brucei_TREU927 | product=mitochondrial RNA binding complex 1 subunit (MERS1) | location=Tb927_11_v5.1:4147833-4149020(-) | length=395 | sequence_SO=chromosome | SO=protein_coding
[14]		72	27	39	21.6	5.31	1.3e-08	127098	UNREADABLE	Tb927.10.4080 | organism=Trypanosoma_brucei_TREU927 | product=hypothetical protein, conserved | location=Tb927_10_v5.1:1074581-1078132(-) | length=1183 | sequence_SO=chromosome | SO=protein_coding
[15]		8548	28	35	57.7	5.62	1.3e-10	59503.8	UNREADABLE	Tb927.10.6510 | organism=Trypanosoma_brucei_TREU927 | product=chaperonin HSP60, mitochondrial precursor (HSP60) | location=Tb927_10_v5.1:1647814-1649502(+) | length=562 | sequence_SO=chromosome | SO=protein_coding
[16]		10727	25	81	43.2	5.88	3.2e-10	49704.6	UNREADABLE	Tb11.v5.0469 | organism=Trypanosoma_brucei_TREU927 | product=beta tubulin, putative | location=Tb927_11_bin_v5.1:1903857-1905185(+) | length=442 | sequence_SO=random_sequence | SO=protein_coding
[17]		9626	24	31	29.8	5.34	3.4e-09	112114	UNREADABLE	Tb927.9.5900 | organism=Trypanosoma_brucei_TREU927 | product=glutamate dehydrogenase (GDH) | location=Tb927_09_v5.1:995225-998285(+) | length=992 | sequence_SO=chromosome | SO=protein_coding
[18]		8745	27	50	68	4.94	4.6e-09	39048	UNREADABLE	Tb927.6.4280 | organism=Trypanosoma_brucei_TREU927 | product=glyceraldehyde 3-phosphate dehydrogenase, glycosomal (GAPDH) | location=Tb927_06_v5.1:1218232-1219311(-) | length=359 | sequence_SO=chromosome | SO=protein_coding
[19]		4165	25	30	26.5	4.7	2.6e-08	135255	UNREADABLE	Tb927.3.4030 | organism=Trypanosoma_brucei_TREU927 | product=hypothetical protein, conserved | location=Tb927_03_v5.1:1135394-1139037(-) | length=1213 | sequence_SO=chromosome | SO=protein_coding
[20]		2233	24	29	18	4.97	8.9e-09	172417	UNREADABLE	Tb927.3.2050 | organism=Trypanosoma_brucei_TREU927 | product=hypothetical protein, conserved | location=Tb927_03_v5.1:534244-538962(-) | length=1572 | sequence_SO=chromosome | SO=protein_coding
[21]		698	24	27	29.5	4.83	4.7e-09	137640	UNREADABLE	Tb927.11.10150 | organism=Trypanosoma_brucei_TREU927 | product=Enoyl-CoA hydratase/isomerase family, putative | location=Tb927_11_v5.1:2716406-2720041(+) | length=1211 | sequence_SO=chromosome | SO=protein_coding
[22]		2710	25	37	38	4.15	2.5e-07	65910.2	UNREADABLE	Tb927.9.15270 | organism=Trypanosoma_brucei_TREU927 | product=hypothetical protein, conserved | location=Tb927_09_v5.1:2368700-2370415(+) | length=571 | sequence_SO=chromosome | SO=protein_coding
[23]		8443	23	30	46.7	4.55	1.4e-07	46102.5	UNREADABLE	Tb927.5.2780 | organism=Trypanosoma_brucei_TREU927 | product=mitochondrial DNA polymerase beta | location=Tb927_05_v5.1:935221-936444(-) | length=407 | sequence_SO=chromosome | SO=protein_coding
[24]		2777	24	26	30.8	4.83	7e-09	112953	UNREADABLE	Tb927.11.9980 | organism=Trypanosoma_brucei_TREU927 | product=2-oxoglutarate dehydrogenase E1 component, putative | location=Tb927_11_v5.1:2685796-2688813(+) | length=1005 | sequence_SO=chromosome | SO=protein_coding
[25]		6430	22	25	39.6	4.97	1e-08	69122.1	UNREADABLE	Tb927.10.770 | organism=Trypanosoma_brucei_TREU927 | product=RF-1 domain containing protein, putative | location=Tb927_10_v5.1:199198-201096(+) | length=632 | sequence_SO=chromosome | SO=protein_coding
[26]		9665	18	21	34.4	5.47	3.2e-09	72497.8	UNREADABLE	Tb927.11.14380 | organism=Trypanosoma_brucei_TREU927 | product=kinetoplast polyadenylation/uridylation factor 2 (KPAF2) | location=Tb927_11_v5.1:3826105-3828036(+) | length=643 | sequence_SO=chromosome | SO=protein_coding
[27]		7579	22	28	51.3	4.77	3.4e-08	57108.4	UNREADABLE	Tb927.11.1850 | organism=Trypanosoma_brucei_TREU927 | product=hypothetical protein, conserved | location=Tb927_11_v5.1:549762-551249(-) | length=495 | sequence_SO=chromosome | SO=protein_coding
[28]		7643	20	25	29.6	5.35	2.7e-09	66532.7	UNREADABLE	Tb927.11.6630 | organism=Trypanosoma_brucei_TREU927 | product=3-methylcrotonoyl-CoA carboxylase beta subunit, putative | location=Tb927_11_v5.1:1869609-1871447(-) | length=612 | sequence_SO=chromosome | SO=protein_coding
[29]		3911	24	28	22	3.92	3.9e-07	123844	UNREADABLE	Tb06.3A7.270 | organism=Trypanosoma_brucei_TREU927 | product=hypothetical protein, conserved | location=Tb927_06_v5.1:389986-393393(-) | length=1135 | sequence_SO=chromosome | SO=protein_coding
[30]		2597	24	34	52.1	3.8	3.3e-07	42512.2	UNREADABLE	Tb927.10.12700 | organism=Trypanosoma_brucei_TREU927 | product=pyruvate dehydrogenase E1 alpha subunit, putative | location=Tb927_10_v5.1:3083348-3084484(-) | length=378 | sequence_SO=chromosome | SO=protein_coding
[31]		9167	18	28	39.5	4.64	5.6e-08	67395.9	UNREADABLE	Tb927.3.3900 | organism=Trypanosoma_brucei_TREU927 | product=carnitine O-palmitoyltransferase II, putative (CPT II) | location=Tb927_03_v5.1:1084019-1085884(+) | length=621 | sequence_SO=chromosome | SO=protein_coding
[32]		5868	20	22	12.6	4.75	1.7e-08	242917	UNREADABLE	Tb927.8.7100 | organism=Trypanosoma_brucei_TREU927 | product=acetyl-CoA carboxylase | location=Tb927_08_v5.1:2041100-2047645(+) | length=2181 | sequence_SO=chromosome | SO=protein_coding
[33]		6583	19	31	33	4.04	1.3e-07	52463	UNREADABLE	Tb927.9.10840 | organism=Trypanosoma_brucei_TREU927 | product=hypothetical protein, conserved | location=Tb927_09_v5.1:1709408-1710784(-) | length=458 | sequence_SO=chromosome | SO=protein_coding
[34]		8961	23	28	44.8	3.73	3e-07	33656	UNREADABLE	Tb927.9.14160 | organism=Trypanosoma_brucei_TREU927 | product=rieske iron-sulfur protein, mitochondrial precursor (RISP) | location=Tb927_09_v5.1:2211944-2212837(-) | length=297 | sequence_SO=chromosome | SO=protein_coding
[35]		1395	19	24	44.6	3.98	3.8e-07	39505.5	UNREADABLE	Tb927.9.6100 | organism=Trypanosoma_brucei_TREU927 | product=TFIIF-stimulated CTD phosphatase, putative | location=Tb927_09_v5.1:1011976-1014105(+) | length=343 | sequence_SO=chromosome | SO=protein_coding
[35-1]	2	3938	18	23	45.8	3.98	3.8e-07	39499.5	UNREADABLE	Tb927.9.6090 | organism=Trypanosoma_brucei_TREU927 | product=PTP1-interacting protein, 39 kDa | location=Tb927_09_v5.1:1009638-1011364(+) | length=343 | sequence_SO=chromosome | SO=protein_coding
[35-2]	1	10662	11	13	42.5	3.15	5.9e-05	24562.5	UNREADABLE	Tb11.v5.0854 | organism=Trypanosoma_brucei_TREU927 | product=NLI interacting factor-like phosphatase, putative | location=Tb927_11_bin_v5.1:4462140-4462784(+) | length=214 | sequence_SO=random_sequence | SO=protein_coding
[36]		8429	14	18	25.6	5.14	3.7e-08	45944.5	UNREADABLE	Tb927.6.4540 | organism=Trypanosoma_brucei_TREU927 | product=3-hydroxy-3-methylglutaryl-CoA reductase, putative | location=Tb927_06_v5.1:1269296-1270600(-) | length=434 | sequence_SO=chromosome | SO=protein_coding
[37]		7591	15	18	21.1	4.96	8.5e-09	114056	UNREADABLE	Tb927.8.5220 | organism=Trypanosoma_brucei_TREU927 | product=hypothetical protein, conserved | location=Tb927_08_v5.1:1559611-1562757(+) | length=1048 | sequence_SO=chromosome | SO=protein_coding
[38]		6311	17	19	20.4	4.2	2.7e-07	107474	UNREADABLE	Tb927.6.920 | organism=Trypanosoma_brucei_TREU927 | product=helicase, putative | location=Tb927_06_v5.1:393404-396370(-) | length=988 | sequence_SO=chromosome | SO=protein_coding
[39]		7474	17	21	29.7	4.28	8.8e-07	68048.4	UNREADABLE	Tb927.6.1890 | organism=Trypanosoma_brucei_TREU927 | product=hypothetical protein, conserved | location=Tb927_06_v5.1:626419-628227(-) | length=602 | sequence_SO=chromosome | SO=protein_coding
[40]		9229	16	18	39.7	5.62	3e-10	45399.3	UNREADABLE	Tb927.10.8940 | organism=Trypanosoma_brucei_TREU927 | product=flagellum targeting protein kharon1, putative (KH1) | location=Tb927_10_v5.1:2219490-2220725(+) | length=411 | sequence_SO=chromosome | SO=protein_coding
[41]		497	20	24	29.2	3.42	2.4e-06	113387	UNREADABLE	Tb927.11.1450 | organism=Trypanosoma_brucei_TREU927 | product=2-oxoglutarate dehydrogenase E1 component, putative | location=Tb927_11_v5.1:426930-429956(+) | length=1008 | sequence_SO=chromosome | SO=protein_coding
[42]		9236	20	29	50.5	3.81	9.3e-08	37590.6	UNREADABLE	Tb927.10.7090 | organism=Trypanosoma_brucei_TREU927 | product=Alternative oxidase, mitochondrial (AOX) | location=Tb927_10_v5.1:1783506-1784495(+) | length=329 | sequence_SO=chromosome | SO=protein_coding
[43]		6484	17	31	29.9	3.93	2.4e-06	43112.6	UNREADABLE	Tb927.11.1290 | organism=Trypanosoma_brucei_TREU927 | product=hypothetical protein, conserved | location=Tb927_11_v5.1:379002-380198(+) | length=398 | sequence_SO=chromosome | SO=protein_coding
[44]		9353	12	39	48.2	5.95	1.5e-10	25106.5	UNREADABLE	Tb927.11.13280 | organism=Trypanosoma_brucei_TREU927 | product=mitochondrial RNA binding protein 2 (GBP25) | location=Tb927_11_v5.1:3562194-3562868(-) | length=224 | sequence_SO=chromosome | SO=protein_coding
[45]		8605	16	23	54	4.28	2.2e-07	25631.8	UNREADABLE	Tb927.8.1990 | organism=Trypanosoma_brucei_TREU927 | product=peroxidoxin (TRYP2) | location=Tb927_08_v5.1:634173-634853(+) | length=226 | sequence_SO=chromosome | SO=protein_coding
[46]		3097	14	23	41.9	4.85	1.4e-08	28921.5	UNREADABLE	Tb927.11.13910 | organism=Trypanosoma_brucei_TREU927 | product=hypothetical protein, conserved | location=Tb927_11_v5.1:3692461-3693258(+) | length=265 | sequence_SO=chromosome | SO=protein_coding
[47]		956	17	19	20.7	4.1	1.1e-07	109999	UNREADABLE	Tb927.10.9970 | organism=Trypanosoma_brucei_TREU927 | product=hypothetical protein, conserved | location=Tb927_10_v5.1:2460038-2463112(+) | length=1024 | sequence_SO=chromosome | SO=protein_coding
[48]		5258	15	16	24.8	4.76	5.4e-09	90984.6	UNREADABLE	Tb927.5.1090 | organism=Trypanosoma_brucei_TREU927 | product=threonyl-tRNA synthetase, putative | location=Tb927_05_v5.1:409463-412112(+) | length=799 | sequence_SO=chromosome | SO=protein_coding
[49]		2588	13	15	19.5	5.53	1.5e-09	74129.9	UNREADABLE	Tb927.11.9280 | organism=Trypanosoma_brucei_TREU927 | product=hypothetical protein, conserved | location=Tb927_11_v5.1:2547628-2549710(+) | length=668 | sequence_SO=chromosome | SO=protein_coding
[50]		3934	13	18	30	4.69	7.1e-08	38625.3	UNREADABLE	Tb927.9.12750 | organism=Trypanosoma_brucei_TREU927 | product=hypothetical protein, conserved | location=Tb927_09_v5.1:2007024-2008061(+) | length=343 | sequence_SO=chromosome | SO=protein_coding
[51]		1187	16	18	38.8	4.7	3.7e-09	42440	UNREADABLE	Tb927.9.1380 | organism=Trypanosoma_brucei_TREU927 | product=hypothetical protein, conserved | location=Tb927_09_v5.1:343574-344767(-) | length=379 | sequence_SO=chromosome | SO=protein_coding
[52]		6745	17	19	33.9	3.77	1.2e-06	62368.5	UNREADABLE	Tb927.7.5110 | organism=Trypanosoma_brucei_TREU927 | product=hypothetical protein, conserved | location=Tb927_07_v5.1:1348776-1350485(+) | length=569 | sequence_SO=chromosome | SO=protein_coding
[53]		3334	18	28	44	3.74	9.3e-08	32677.8	UNREADABLE	Tb927.7.4620 | organism=Trypanosoma_brucei_TREU927 | product=hypothetical protein, conserved | location=Tb927_07_v5.1:1225749-1226576(-) | length=275 | sequence_SO=chromosome | SO=protein_coding
[54]		8431	17	19	12.2	3.45	6e-07	220218	UNREADABLE	Tb927.7.5280 | organism=Trypanosoma_brucei_TREU927 | product=hypothetical protein, conserved | location=Tb927_07_v5.1:1395731-1401760(+) | length=2009 | sequence_SO=chromosome | SO=protein_coding
[55]		2232	20	21	27.2	3.06	1.4e-06	119595	UNREADABLE	Tb927.11.5060 | organism=Trypanosoma_brucei_TREU927 | product=Mitochondrial small ribosomal subunit Rsm22, putative | location=Tb927_11_v5.1:1444733-1447858(+) | length=1041 | sequence_SO=chromosome | SO=protein_coding
[56]		10881	16	18	18.9	3.78	3.2e-07	95128.7	UNREADABLE	Tb11.v5.0214 | organism=Trypanosoma_brucei_TREU927 | product=retrotransposon hot spot (RHS) protein, putative | location=Tb927_11_bin_v5.1:367527-370016(+) | length=829 | sequence_SO=random_sequence | SO=protein_coding
[56-1]	3	11253	4	4	14.2	2.38	3.1e-06	36986.4	UNREADABLE	Tb11.v5.0325 | organism=Trypanosoma_brucei_TREU927 | product=retrotransposon hot spot (RHS) protein, putative | location=Tb927_11_bin_v5.1:911614-912591(+) | length=325 | sequence_SO=random_sequence | SO=protein_coding
[57]		8701	20	28	33	3.01	1.9e-06	51849.6	UNREADABLE	Tb927.10.13360 | organism=Trypanosoma_brucei_TREU927 | product=Elongation factor Tu, mitochondrial (EF-Tu) | location=Tb927_10_v5.1:3263103-3264515(-) | length=470 | sequence_SO=chromosome | SO=protein_coding
[58]		3185	14	16	41.8	4.15	7e-07	52554	UNREADABLE	Tb927.3.4950 | organism=Trypanosoma_brucei_TREU927 | product=hypothetical protein, conserved | location=Tb927_03_v5.1:1386037-1388502(+) | length=474 | sequence_SO=chromosome | SO=protein_coding
[59]		9140	16	24	17.4	3.29	2.5e-06	56366.6	UNREADABLE	Tb927.9.12570 | organism=Trypanosoma_brucei_TREU927 | product=glycerol kinase, glycosomal (glk1) | location=Tb927_09_v5.1:1971684-1973222(+) | length=512 | sequence_SO=chromosome | SO=protein_coding
[60]		7784	14	20	51.8	4.04	6e-08	28834.2	UNREADABLE	Tb927.10.8030 | organism=Trypanosoma_brucei_TREU927 | product=hypothetical protein, conserved | location=Tb927_10_v5.1:1999720-2000487(-) | length=255 | sequence_SO=chromosome | SO=protein_coding
[61]		9199	16	18	31.5	3.13	2.8e-06	60660.7	UNREADABLE	Tb927.11.8870 | organism=Trypanosoma_brucei_TREU927 | product=DEAD-box ATP-dependent RNA helicase, mitochondrial (MHEL61) | location=Tb927_11_v5.1:2440369-2442009(+) | length=546 | sequence_SO=chromosome | SO=protein_coding
[62]		1801	8	9	31.2	5.96	1.1e-09	42527.9	UNREADABLE	Tb927.8.6960 | organism=Trypanosoma_brucei_TREU927 | product=hypothetical protein, conserved | location=Tb927_08_v5.1:2006213-2007370(+) | length=385 | sequence_SO=chromosome | SO=protein_coding
[63]		6978	12	14	33	4.45	3.9e-08	38669.6	UNREADABLE	Tb927.4.2250 | organism=Trypanosoma_brucei_TREU927 | product=hypothetical protein, conserved | location=Tb927_04_v5.1:583439-584451(+) | length=333 | sequence_SO=chromosome | SO=protein_coding
[64]		7636	13	18	26	4.15	4.8e-08	44906.4	UNREADABLE	Tb927.10.7410 | organism=Trypanosoma_brucei_TREU927 | product=succinyl-CoA ligase [GDP-forming] beta-chain, putative | location=Tb927_10_v5.1:1868948-1870207(-) | length=419 | sequence_SO=chromosome | SO=protein_coding
[65]		5013	12	17	25.7	4.15	4.2e-08	35594.6	UNREADABLE	Tb927.9.8410 | organism=Trypanosoma_brucei_TREU927 | product=chaperone protein DNAj, putative | location=Tb927_09_v5.1:1371064-1372068(-) | length=334 | sequence_SO=chromosome | SO=protein_coding
[66]		3635	14	16	18.5	4.01	4.7e-08	76379.5	UNREADABLE	Tb927.5.770 | organism=Trypanosoma_brucei_TREU927 | product=hypothetical protein, conserved | location=Tb927_05_v5.1:320711-322891(+) | length=726 | sequence_SO=chromosome | SO=protein_coding
[67]		5288	16	16	39.5	3.7	1e-07	51431.7	UNREADABLE	Tb927.4.3070 | organism=Trypanosoma_brucei_TREU927 | product=hypothetical protein, conserved | location=Tb927_04_v5.1:812413-813759(+) | length=448 | sequence_SO=chromosome | SO=protein_coding
[68]		9133	17	18	11.5	3.27	3.8e-07	241826	UNREADABLE	Tb927.4.1500 | organism=Trypanosoma_brucei_TREU927 | product=RNA editing associated helicase 2 (REH2) | location=Tb927_04_v5.1:381085-387588(-) | length=2167 | sequence_SO=chromosome | SO=protein_coding
[69]		11134	13	16	30.7	4.03	3.2e-08	49106.2	UNREADABLE	Tb11.v5.1046 | organism=Trypanosoma_brucei_TREU927 | product=elongation factor 1-alpha, putative | location=Tb927_11_bin_v5.1:5550906-5552255(-) | length=449 | sequence_SO=random_sequence | SO=protein_coding
[70]		10761	15	16	19.5	3.23	1.6e-06	104094	UNREADABLE	Tb11.02.5120b | organism=Trypanosoma_brucei_TREU927 | product=mitochondrial edited mRNA stability factor 1 subunit, putative | location=Tb927_11_bin_v5.1:640028-642868(+) | length=946 | sequence_SO=random_sequence | SO=protein_coding
[71]		5771	9	12	31.5	5.47	1.4e-09	25738.4	UNREADABLE	Tb927.5.3140 | organism=Trypanosoma_brucei_TREU927 | product=hypothetical protein, conserved | location=Tb927_05_v5.1:1033666-1034484(-) | length=216 | sequence_SO=chromosome | SO=protein_coding
[72]		8481	8	33	85	5.4	1.7e-08	10670.5	UNREADABLE	Tb927.7.1340 | organism=Trypanosoma_brucei_TREU927 | product=10 kDa heat shock protein, putative (HSP10) | location=Tb927_07_v5.1:343648-343950(+) | length=100 | sequence_SO=chromosome | SO=protein_coding
[73]		7497	12	17	26	3.88	5.6e-07	60489.7	UNREADABLE	Tb927.2.5930 | organism=Trypanosoma_brucei_TREU927 | product=hypothetical protein, conserved | location=Tb927_02_v5.1:1078178-1079749(+) | length=523 | sequence_SO=chromosome | SO=protein_coding
[74]		3693	12	13	22.5	3.45	1.9e-06	71315	UNREADABLE	Tb927.8.3060 | organism=Trypanosoma_brucei_TREU927 | product=cytosolic leucyl aminopeptidase, putative | location=Tb927_08_v5.1:919954-921969(+) | length=671 | sequence_SO=chromosome | SO=protein_coding
[75]		7829	13	14	15.8	4.14	3.4e-08	82399.8	UNREADABLE	Tb927.2.5020 | organism=Trypanosoma_brucei_TREU927 | product=acyl-CoA oxidase, putative | location=Tb927_02_v5.1:887751-889937(-) | length=728 | sequence_SO=chromosome | SO=protein_coding
[76]		8161	15	16	23	2.71	1.1e-05	90666.2	UNREADABLE	Tb927.2.3030 | organism=Trypanosoma_brucei_TREU927 | product=ATP-dependent Clp protease subunit, heat shock protein 78 (HSP78), putative | location=Tb927_02_v5.1:575019-577457(+) | length=812 | sequence_SO=chromosome | SO=protein_coding
[77]		2510	10	11	17.9	4.03	5.3e-06	80713.8	UNREADABLE	Tb927.11.7530 | organism=Trypanosoma_brucei_TREU927 | product=long-chain-fatty-acid-CoA ligase, putative | location=Tb927_11_v5.1:2131639-2133822(-) | length=727 | sequence_SO=chromosome | SO=protein_coding
[78]		8420	8	9	12.3	5.6	1e-08	113977	UNREADABLE	Tb927.9.15460 | organism=Trypanosoma_brucei_TREU927 | product=calcium motive p-type ATPase, putative | location=Tb927_09_v5.1:2404148-2407273(+) | length=1041 | sequence_SO=chromosome | SO=protein_coding
[79]		3126	13	16	34.1	2.97	3.5e-06	50734.5	UNREADABLE	Tb927.5.920 | organism=Trypanosoma_brucei_TREU927 | product=rhodanese-like domain containing protein, putative | location=Tb927_05_v5.1:364426-365775(+) | length=449 | sequence_SO=chromosome | SO=protein_coding
[80]		8333	15	16	21.4	3.08	5.7e-07	112825	UNREADABLE	Tb927.4.2580 | organism=Trypanosoma_brucei_TREU927 | product=hypothetical protein, conserved | location=Tb927_04_v5.1:677663-680683(+) | length=1006 | sequence_SO=chromosome | SO=protein_coding
[81]		1227	14	14	15.4	3.11	3.4e-06	102860	UNREADABLE	Tb927.7.2390 | organism=Trypanosoma_brucei_TREU927 | product=hypothetical protein, conserved | location=Tb927_07_v5.1:613757-616612(-) | length=951 | sequence_SO=chromosome | SO=protein_coding
[82]		4567	12	13	29	3.98	2.7e-08	54123.5	UNREADABLE	Tb927.5.1060 | organism=Trypanosoma_brucei_TREU927 | product=metallo-peptidase, Clan ME, Family M16 | location=Tb927_05_v5.1:400220-401913(+) | length=489 | sequence_SO=chromosome | SO=protein_coding
[83]		9393	10	10	14.8	4.03	1.9e-07	98315.8	UNREADABLE	Tb927.10.14000 | organism=Trypanosoma_brucei_TREU927 | product=aconitase (ACO) | location=Tb927_10_v5.1:3408892-3411585(-) | length=897 | sequence_SO=chromosome | SO=protein_coding
[84]		4096	10	13	29.8	4.22	1.3e-07	38268.1	UNREADABLE	Tb927.2.5180 | organism=Trypanosoma_brucei_TREU927 | product=aldo-keto reductase, putative | location=Tb927_02_v5.1:912630-913649(+) | length=339 | sequence_SO=chromosome | SO=protein_coding
[85]		7744	11	14	29.7	3.55	1.1e-07	72603	UNREADABLE	Tb927.11.190 | organism=Trypanosoma_brucei_TREU927 | product=elongation factor, putative | location=Tb927_11_v5.1:42408-44369(-) | length=653 | sequence_SO=chromosome | SO=protein_coding
[86]		3379	10	14	32.1	4.27	3.4e-08	30977.5	UNREADABLE	Tb927.6.1860 | organism=Trypanosoma_brucei_TREU927 | product=conserved protein | location=Tb927_06_v5.1:619474-620298(-) | length=274 | sequence_SO=chromosome | SO=protein_coding
[87]		9543	8	12	21.6	4.23	5.5e-08	32404.5	UNREADABLE	Tb927.10.10830 | organism=Trypanosoma_brucei_TREU927 | product=RGG-containing protein 2 (RGG2) | location=Tb927_10_v5.1:2630304-2631266(-) | length=320 | sequence_SO=chromosome | SO=protein_coding
[88]		4585	13	15	24.6	3.07	2.1e-06	72850.8	UNREADABLE	Tb927.11.9750 | organism=Trypanosoma_brucei_TREU927 | product=Protein of unknown function (DUF498/DUF598), putative | location=Tb927_11_v5.1:2636602-2638491(-) | length=629 | sequence_SO=chromosome | SO=protein_coding
[89]		9373	13	14	10.5	3.48	1.3e-07	158717	UNREADABLE	Tb927.11.4690 | organism=Trypanosoma_brucei_TREU927 | product=mitochondrial DNA polymerase I protein B (POLIB) | location=Tb927_11_v5.1:1352395-1356609(+) | length=1404 | sequence_SO=chromosome | SO=protein_coding
[90]		2267	9	12	13.9	4.59	3.6e-09	114448	UNREADABLE	Tb927.8.7260 | organism=Trypanosoma_brucei_TREU927 | product=kinetoplast-associated protein, putative | location=Tb927_08_v5.1:2082953-2086039(+) | length=1028 | sequence_SO=chromosome | SO=protein_coding
[91]		2168	12	14	31.8	3.78	8.1e-08	47984.5	UNREADABLE	Tb927.5.3550 | organism=Trypanosoma_brucei_TREU927 | product=hypothetical protein, conserved | location=Tb927_05_v5.1:1172666-1173940(+) | length=424 | sequence_SO=chromosome | SO=protein_coding
[92]		1071	17	19	16.2	2.63	1.5e-06	149338	UNREADABLE	Tb927.10.11470 | organism=Trypanosoma_brucei_TREU927 | product=hypothetical protein, conserved | location=Tb927_10_v5.1:2799018-2803103(+) | length=1361 | sequence_SO=chromosome | SO=protein_coding
[93]		945	12	13	23.4	3.32	6.5e-07	63859.2	UNREADABLE	Tb927.7.210 | organism=Trypanosoma_brucei_TREU927 | product=proline dehydrogenase | location=Tb927_07_v5.1:39714-41384(+) | length=556 | sequence_SO=chromosome | SO=protein_coding
[94]		4322	10	12	23	3.6	4.1e-06	62144.2	UNREADABLE	Tb927.8.1740 | organism=Trypanosoma_brucei_TREU927 | product=hypothetical protein, conserved | location=Tb927_08_v5.1:573355-575407(-) | length=587 | sequence_SO=chromosome | SO=protein_coding
[95]		8261	11	14	31.4	3.32	2.2e-06	40968.5	UNREADABLE	Tb927.7.1080 | organism=Trypanosoma_brucei_TREU927 | product=hypothetical protein, conserved | location=Tb927_07_v5.1:275408-276490(+) | length=360 | sequence_SO=chromosome | SO=protein_coding
[96]		3520	13	23	48.7	2.82	4.3e-06	22002.3	UNREADABLE	Tb927.11.16220 | organism=Trypanosoma_brucei_TREU927 | product=hypothetical protein, conserved | location=Tb927_11_v5.1:4293255-4293818(-) | length=187 | sequence_SO=chromosome | SO=protein_coding
[97]		8219	9	14	52	4.28	7.5e-08	22452.6	UNREADABLE	Tb927.11.11120 | organism=Trypanosoma_brucei_TREU927 | product=hypothetical protein, conserved | location=Tb927_11_v5.1:2978297-2978893(+) | length=198 | sequence_SO=chromosome | SO=protein_coding
[98]		2197	11	12	12.8	3.88	1.2e-07	155728	UNREADABLE	Tb927.10.11340 | organism=Trypanosoma_brucei_TREU927 | product=hypothetical protein, conserved | location=Tb927_10_v5.1:2765916-2770076(+) | length=1386 | sequence_SO=chromosome | SO=protein_coding
[99]		8870	11	13	33.6	3.35	8.6e-07	33131.9	UNREADABLE	Tb927.10.12840 | organism=Trypanosoma_brucei_TREU927 | product=mitochondrial carrier protein (MCP12) | location=Tb927_10_v5.1:3119218-3120132(-) | length=304 | sequence_SO=chromosome | SO=protein_coding
[100]		1254	7	11	21	4.67	1.2e-07	57037.7	UNREADABLE	Tb927.11.3980 | organism=Trypanosoma_brucei_TREU927 | product=metallo-peptidase, Clan ME, Family M16 | location=Tb927_11_v5.1:1163689-1166234(+) | length=518 | sequence_SO=chromosome | SO=protein_coding
[101]		2163	9	9	18.7	3.4	8.5e-07	78605.9	UNREADABLE	Tb927.10.3770 | organism=Trypanosoma_brucei_TREU927 | product=predicted TPR repeat protein | location=Tb927_10_v5.1:978150-980252(-) | length=700 | sequence_SO=chromosome | SO=protein_coding
[102]		4453	7	8	17.4	4.36	8.3e-08	57044.6	UNREADABLE	Tb927.8.7290 | organism=Trypanosoma_brucei_TREU927 | product=Regulator of chromosome condensation (RCC1) repeat, putative | location=Tb927_08_v5.1:2091114-2092798(+) | length=529 | sequence_SO=chromosome | SO=protein_coding
[103]		4897	12	14	26.4	3.65	2.3e-08	75066.2	UNREADABLE	Tb927.1.1730 | organism=Trypanosoma_brucei_TREU927 | product=conserved protein, unknown function | location=Tb927_01_v5.1:438709-440790(+) | length=693 | sequence_SO=chromosome | SO=protein_coding
[104]		374	14	16	23.4	2.79	1.3e-06	83435.6	UNREADABLE	Tb927.10.14860 | organism=Trypanosoma_brucei_TREU927 | product=Complex 1 protein (LYR family), putative | location=Tb927_10_v5.1:3624761-3626902(+) | length=713 | sequence_SO=chromosome | SO=protein_coding
[105]		6096	12	13	11.2	2.66	6.3e-06	155689	UNREADABLE	Tb927.7.1570 | organism=Trypanosoma_brucei_TREU927 | product=hypothetical protein, conserved | location=Tb927_07_v5.1:391253-395452(+) | length=1399 | sequence_SO=chromosome | SO=protein_coding
[106]		8592	7	8	30.7	4.2	1.2e-07	30092.6	UNREADABLE	Tb927.8.6390 | organism=Trypanosoma_brucei_TREU927 | product=lysophospholipase, putative (TbLysoPLA) | location=Tb927_08_v5.1:1855921-1856763(+) | length=280 | sequence_SO=chromosome | SO=protein_coding
[107]		9268	14	14	18.2	2.63	5e-06	100405	UNREADABLE	Tb927.8.8170 | organism=Trypanosoma_brucei_TREU927 | product=mitochondrial RNA binding protein 1, putative (MRB8170) | location=Tb927_08_v5.1:2416165-2418882(+) | length=905 | sequence_SO=chromosome | SO=protein_coding
[107-1]	2	9125	3	3	2.5	2.3	6.2e-06	102780	UNREADABLE	Tb927.4.4160 | organism=Trypanosoma_brucei_TREU927 | product=mitochondrial RNA binding protein (MRB4160) | location=Tb927_04_v5.1:1100829-1103576(-) | length=915 | sequence_SO=chromosome | SO=protein_coding
[108]		1070	12	13	14.1	2.8	1.4e-05	97394.6	UNREADABLE	Tb927.2.4000 | organism=Trypanosoma_brucei_TREU927 | product=hypothetical protein, conserved | location=Tb927_02_v5.1:704351-707029(-) | length=892 | sequence_SO=chromosome | SO=protein_coding
[109]		8486	16	19	25.2	2.45	4.3e-06	84167.7	UNREADABLE	Tb927.7.190 | organism=Trypanosoma_brucei_TREU927 | product=thimet oligopeptidase, putative (THOP1) | location=Tb927_07_v5.1:34032-36263(+) | length=743 | sequence_SO=chromosome | SO=protein_coding
[110]		10656	11	15	34.6	3.19	1.2e-06	46369.9	UNREADABLE	Tb11.v5.0500 | organism=Trypanosoma_brucei_TREU927 | product=2-oxoisovalerate dehydrogenase alpha subunit, putative | location=Tb927_11_bin_v5.1:2070421-2071671(-) | length=416 | sequence_SO=random_sequence | SO=protein_coding
[111]		9099	10	10	21.3	3.24	6.8e-07	66881.5	UNREADABLE	Tb927.8.6580 | organism=Trypanosoma_brucei_TREU927 | product=Succinate dehydrogenase [ubiquinone] flavoprotein subunit, mitochondrial (SDH1) | location=Tb927_08_v5.1:1901186-1903061(-) | length=609 | sequence_SO=chromosome | SO=protein_coding
[112]		7555	10	12	22.4	3.49	1.6e-07	65260.9	UNREADABLE	Tb927.11.8700 | organism=Trypanosoma_brucei_TREU927 | product=hypothetical protein, conserved | location=Tb927_11_v5.1:2397265-2399010(+) | length=581 | sequence_SO=chromosome | SO=protein_coding
[113]		1148	8	9	30.1	3.88	2.8e-07	28840.7	UNREADABLE	Tb927.3.2670 | organism=Trypanosoma_brucei_TREU927 | product=hypothetical protein, conserved | location=Tb927_03_v5.1:677909-678718(-) | length=269 | sequence_SO=chromosome | SO=protein_coding
[114]		5680	7	7	14.8	3.98	2.8e-07	61763.9	UNREADABLE	Tb927.11.9900 | organism=Trypanosoma_brucei_TREU927 | product=phytoene synthase, putative | location=Tb927_11_v5.1:2671361-2673100(+) | length=553 | sequence_SO=chromosome | SO=protein_coding
[115]		8017	8	10	26.6	3.88	9.8e-08	46609.8	UNREADABLE	Tb927.11.14570 | organism=Trypanosoma_brucei_TREU927 | product=LicD family, putative | location=Tb927_11_v5.1:3868218-3869462(+) | length=414 | sequence_SO=chromosome | SO=protein_coding
[116]		8760	7	8	14.8	4.46	9.9e-08	54670.5	UNREADABLE	Tb927.8.6110 | organism=Trypanosoma_brucei_TREU927 | product=3-hydroxy-3-methylglutaryl-CoA synthase, putative (HMGS) | location=Tb927_08_v5.1:1785314-1786813(+) | length=499 | sequence_SO=chromosome | SO=protein_coding
[117]		8589	11	12	17.5	2.97	2.1e-06	103449	UNREADABLE	Tb927.8.8180 | organism=Trypanosoma_brucei_TREU927 | product=mitochondrial RNA binding complex 1 subunit (MRB8180) | location=Tb927_08_v5.1:2419530-2422334(+) | length=934 | sequence_SO=chromosome | SO=protein_coding
[118]		6888	9	11	21.2	2.82	1.6e-05	51560.1	UNREADABLE	Tb927.10.7430 | organism=Trypanosoma_brucei_TREU927 | product=GTP-binding protein, putative | location=Tb927_10_v5.1:1873818-1875236(-) | length=472 | sequence_SO=chromosome | SO=protein_coding
[119]		4019	9	10	21.7	3.38	5.4e-07	59887.1	UNREADABLE	Tb927.9.3670 | organism=Trypanosoma_brucei_TREU927 | product=Endonuclease/Exonuclease/phosphatase family, putative | location=Tb927_09_v5.1:733443-735038(+) | length=531 | sequence_SO=chromosome | SO=protein_coding
[120]		2694	8	9	19.2	3.37	2.3e-06	52902.9	UNREADABLE	Tb927.8.2240 | organism=Trypanosoma_brucei_TREU927 | product=Tryptophanyl-tRNA synthetase 2 | location=Tb927_08_v5.1:686483-687904(+) | length=473 | sequence_SO=chromosome | SO=protein_coding
[121]		7204	8	12	29.1	3.29	7.5e-07	28675.8	UNREADABLE	Tb927.3.2840 | organism=Trypanosoma_brucei_TREU927 | product=inorganic pyrophosphatase, putative | location=Tb927_03_v5.1:735658-736443(-) | length=261 | sequence_SO=chromosome | SO=protein_coding
[122]		1337	10	11	20.2	2.46	2.3e-05	66009.7	UNREADABLE	Tb927.4.5040 | organism=Trypanosoma_brucei_TREU927 | product=dihydrolipoamide dehydrogenase, putative | location=Tb927_04_v5.1:1381738-1383555(-) | length=605 | sequence_SO=chromosome | SO=protein_coding
[123]		2801	11	14	43.8	2.65	1.1e-05	29996.8	UNREADABLE	Tb927.6.1440 | organism=Trypanosoma_brucei_TREU927 | product=hypothetical protein, conserved | location=Tb927_06_v5.1:511878-512654(-) | length=258 | sequence_SO=chromosome | SO=protein_coding
[124]		7003	7	10	27.1	4.54	3.3e-09	40084.1	UNREADABLE	Tb927.5.4290 | organism=Trypanosoma_brucei_TREU927 | product=hypothetical protein, conserved | location=Tb927_05_v5.1:1339902-1341010(-) | length=361 | sequence_SO=chromosome | SO=protein_coding
[125]		658	6	7	18.1	3.88	6.7e-06	61941.7	UNREADABLE	Tb927.11.14700 | organism=Trypanosoma_brucei_TREU927 | product=hypothetical protein, conserved | location=Tb927_11_v5.1:3909539-3911746(-) | length=547 | sequence_SO=chromosome | SO=protein_coding
[126]		2870	7	10	18.9	3.88	5e-07	44533	UNREADABLE	Tb927.9.14200 | organism=Trypanosoma_brucei_TREU927 | product=methyltransferase domain containing protein, putative | location=Tb927_09_v5.1:2222968-2224128(-) | length=386 | sequence_SO=chromosome | SO=protein_coding
[127]		8556	11	11	16.8	2.51	1.5e-05	84106.3	UNREADABLE	Tb927.10.2960 | organism=Trypanosoma_brucei_TREU927 | product=Translation factor GUF1, mitochondrial, putative (GUF1) | location=Tb927_10_v5.1:772859-775165(+) | length=768 | sequence_SO=chromosome | SO=protein_coding
[128]		1922	7	7	21.9	3.48	2e-06	47494.5	UNREADABLE	Tb927.10.9860 | organism=Trypanosoma_brucei_TREU927 | product=Mitochondrial N(5)-glutamine methyltransferase MTQ1, putative | location=Tb927_10_v5.1:2437270-2438532(+) | length=420 | sequence_SO=chromosome | SO=protein_coding
[129]		3392	7	9	30.8	3.68	8e-08	27335.2	UNREADABLE	Tb927.10.2350 | organism=Trypanosoma_brucei_TREU927 | product=pyruvate dehydrogenase complex E3 binding protein, putative | location=Tb927_10_v5.1:604925-605707(+) | length=260 | sequence_SO=chromosome | SO=protein_coding
[130]		9210	8	8	26.3	3.59	3.2e-07	33710.8	UNREADABLE	Tb927.10.15410 | organism=Trypanosoma_brucei_TREU927 | product=glycosomal malate dehydrogenase (gMDH) | location=Tb927_10_v5.1:3786037-3787008(+) | length=323 | sequence_SO=chromosome | SO=protein_coding
[131]		9224	12	14	23.5	2.22	1.6e-05	34683.9	UNREADABLE	Tb927.10.11870 | organism=Trypanosoma_brucei_TREU927 | product=mitochondrial RNA binding protein (MRB11870) | location=Tb927_10_v5.1:2898295-2899227(+) | length=310 | sequence_SO=chromosome | SO=protein_coding
[132]		5583	8	8	18.2	3.03	2.1e-06	76907	UNREADABLE	Tb927.10.6090 | organism=Trypanosoma_brucei_TREU927 | product=tRNA pseudouridine synthase A, putative | location=Tb927_10_v5.1:1534804-1536870(-) | length=688 | sequence_SO=chromosome | SO=protein_coding
[133]		3596	9	9	13.2	2.59	2.5e-05	100229	UNREADABLE	Tb927.10.12500 | organism=Trypanosoma_brucei_TREU927 | product=P-type H+-ATPase, putative | location=Tb927_10_v5.1:3027856-3030594(-) | length=912 | sequence_SO=chromosome | SO=protein_coding
[133-1]	1	5537	7	7	9.3	2.4	7.7e-05	100636	UNREADABLE	Tb927.10.12510 | organism=Trypanosoma_brucei_TREU927 | product=P-type H+-ATPase, putative | location=Tb927_10_v5.1:3034672-3037434(-) | length=920 | sequence_SO=chromosome | SO=protein_coding
[134]		6646	5	6	29.6	5.69	1.2e-10	29887.7	UNREADABLE	Tb927.7.6660 | organism=Trypanosoma_brucei_TREU927 | product=chaperone protein DNAj, putative | location=Tb927_07_v5.1:1827410-1828537(-) | length=257 | sequence_SO=chromosome | SO=protein_coding
[135]		8225	8	9	23.1	3	3.4e-06	51555.4	UNREADABLE	Tb927.6.1590 | organism=Trypanosoma_brucei_TREU927 | product=conserved protein | location=Tb927_06_v5.1:546657-548060(-) | length=467 | sequence_SO=chromosome | SO=protein_coding
[136]		3549	8	9	38.5	3.51	1.1e-07	31465	UNREADABLE	Tb927.3.2230 | organism=Trypanosoma_brucei_TREU927 | product=succinyl-CoA synthetase alpha subunit, putative | location=Tb927_03_v5.1:580234-581139(-) | length=301 | sequence_SO=chromosome | SO=protein_coding
[137]		6147	8	9	21.6	3.15	1e-06	35716.1	UNREADABLE	Tb927.7.1270 | organism=Trypanosoma_brucei_TREU927 | product=hypothetical protein, conserved | location=Tb927_07_v5.1:329641-330627(+) | length=328 | sequence_SO=chromosome | SO=protein_coding
[138]		985	7	9	19.2	3.7	6.5e-07	48151.8	UNREADABLE	Tb927.11.1670 | organism=Trypanosoma_brucei_TREU927 | product=cysteine desulfurase | location=Tb927_11_v5.1:511539-512852(-) | length=437 | sequence_SO=chromosome | SO=protein_coding
[139]		3468	6	8	27.6	3.85	5.2e-08	41685.9	UNREADABLE	Tb927.7.3810 | organism=Trypanosoma_brucei_TREU927 | product='Cold-shock' DNA-binding domain containing protein, putative | location=Tb927_07_v5.1:994719-995864(-) | length=381 | sequence_SO=chromosome | SO=protein_coding
[140]		8341	11	14	19.2	2.39	8.8e-06	68757.5	UNREADABLE	Tb927.5.2070 | organism=Trypanosoma_brucei_TREU927 | product=hypothetical protein, conserved | location=Tb927_05_v5.1:710186-712444(-) | length=634 | sequence_SO=chromosome | SO=protein_coding
[141]		5153	5	7	19.2	4.73	3.7e-08	46245.1	UNREADABLE	Tb927.8.2540 | organism=Trypanosoma_brucei_TREU927 | product=3-ketoacyl-CoA thiolase, putative | location=Tb927_08_v5.1:749535-750851(+) | length=438 | sequence_SO=chromosome | SO=protein_coding
[142]		4518	11	12	8.8	2.75	4.5e-07	197819	UNREADABLE	Tb927.10.3510 | organism=Trypanosoma_brucei_TREU927 | product=tRNA pseudouridine synthase D (TruD), putative | location=Tb927_10_v5.1:903295-908703(+) | length=1802 | sequence_SO=chromosome | SO=protein_coding
[143]		4045	6	7	17.1	4.37	1.3e-07	54791.7	UNREADABLE	Tb927.10.13620 | organism=Trypanosoma_brucei_TREU927 | product=NADH-ubiquinone oxidoreductase complex I subunit,FT putative | location=Tb927_10_v5.1:3327922-3329379(-) | length=485 | sequence_SO=chromosome | SO=protein_coding
[144]		10538	8	8	22.6	2.79	8.2e-06	52546.3	UNREADABLE	Tb11.v5.0611 | organism=Trypanosoma_brucei_TREU927 | product=hypothetical protein, conserved | location=Tb927_11_bin_v5.1:2885121-2886542(+) | length=473 | sequence_SO=random_sequence | SO=protein_coding
[145]		9032	8	9	20.7	2.71	4.8e-06	71435.8	UNREADABLE	Tb927.11.7510 | organism=Trypanosoma_brucei_TREU927 | product=luminal binding protein 1 (BiP), putative (BiP) | location=Tb927_11_v5.1:2125537-2128170(-) | length=653 | sequence_SO=chromosome | SO=protein_coding
[146]		5174	6	9	23.2	3.97	2.2e-07	33355.3	UNREADABLE	Tb927.3.1840 | organism=Trypanosoma_brucei_TREU927 | product=3-oxo-5-alpha-steroid 4-dehydrogenase, putative | location=Tb927_03_v5.1:477826-478722(-) | length=298 | sequence_SO=chromosome | SO=protein_coding
[147]		8877	7	9	22.2	3.92	2.8e-08	54351.9	UNREADABLE	Tb927.10.9440 | organism=Trypanosoma_brucei_TREU927 | product=NADH dehydrogenase (54 NDH2) | location=Tb927_10_v5.1:2331434-2332909(+) | length=491 | sequence_SO=chromosome | SO=protein_coding
[148]		10692	9	9	23.4	2.53	1.3e-05	53646	UNREADABLE	Tb11.v5.0810 | organism=Trypanosoma_brucei_TREU927 | product=glutamyl-tRNA synthetase, putative | location=Tb927_11_bin_v5.1:4218629-4220044(-) | length=471 | sequence_SO=random_sequence | SO=protein_coding
[149]		6212	5	5	11.8	4.47	4.8e-08	61505.7	UNREADABLE	Tb927.11.11380 | organism=Trypanosoma_brucei_TREU927 | product=hypothetical protein, conserved | location=Tb927_11_v5.1:3038643-3040295(+) | length=550 | sequence_SO=chromosome | SO=protein_coding
[150]		10901	7	8	12.6	3.26	2.9e-07	71338.4	UNREADABLE	Tb11.v5.0544 | organism=Trypanosoma_brucei_TREU927 | product=methionyl-tRNA formyltransferase, putative | location=Tb927_11_bin_v5.1:2372586-2374541(+) | length=651 | sequence_SO=random_sequence | SO=protein_coding
[151]		8669	8	8	15.7	2.72	2.1e-06	64160.5	UNREADABLE	Tb927.11.15040 | organism=Trypanosoma_brucei_TREU927 | product=Chaperonin HSP60, mitochondrial (HSP60) | location=Tb927_11_v5.1:3999845-4001629(-) | length=594 | sequence_SO=chromosome | SO=protein_coding
[152]		6342	8	9	21.5	2.52	1.5e-05	56922.2	UNREADABLE	Tb927.10.470 | organism=Trypanosoma_brucei_TREU927 | product=choline dehydrogenase, putative | location=Tb927_10_v5.1:123321-124898(+) | length=525 | sequence_SO=chromosome | SO=protein_coding
[153]		7958	9	10	26.9	2.22	5.3e-05	35053.7	UNREADABLE	Tb927.10.11050 | organism=Trypanosoma_brucei_TREU927 | product=hypothetical protein, conserved | location=Tb927_10_v5.1:2696668-2697606(-) | length=312 | sequence_SO=chromosome | SO=protein_coding
[154]		10618	6	7	13.8	3.37	6.5e-06	65858.8	UNREADABLE	Tb11.v5.0465 | organism=Trypanosoma_brucei_TREU927 | product=tRNA pseudouridine synthase A-like protein, putative | location=Tb927_11_bin_v5.1:1886084-1887850(+) | length=588 | sequence_SO=random_sequence | SO=protein_coding
[155]		4652	7	7	22.7	2.79	1.1e-05	39265.5	UNREADABLE	Tb927.10.1730 | organism=Trypanosoma_brucei_TREU927 | product=hypothetical protein, conserved | location=Tb927_10_v5.1:461717-462790(+) | length=357 | sequence_SO=chromosome | SO=protein_coding
[156]		8729	4	7	19	4.81	1.6e-08	34370.5	UNREADABLE	Tb927.10.180 | organism=Trypanosoma_brucei_TREU927 | product=ATP synthase F1 subunit gamma protein, putative (ATPF1G) | location=Tb927_10_v5.1:72375-73292(+) | length=305 | sequence_SO=chromosome | SO=protein_coding
[157]		2530	8	13	21.9	2.68	4.9e-06	30482.1	UNREADABLE	Tb927.10.7590 | organism=Trypanosoma_brucei_TREU927 | product=hypothetical protein, conserved | location=Tb927_10_v5.1:1909385-1910224(-) | length=279 | sequence_SO=chromosome | SO=protein_coding
[158]		2852	6	8	15.8	3.77	2.1e-07	43864.2	UNREADABLE	Tb927.4.1280 | organism=Trypanosoma_brucei_TREU927 | product=Tetratricopeptide repeat, putative | location=Tb927_04_v5.1:338213-339409(-) | length=398 | sequence_SO=chromosome | SO=protein_coding
[159]		8982	10	10	13.1	2.01	2.1e-05	107378	UNREADABLE	Tb927.7.3950 | organism=Trypanosoma_brucei_TREU927 | product=RNA-editing complex protein (KRET1) | location=Tb927_07_v5.1:1034535-1037462(+) | length=975 | sequence_SO=chromosome | SO=protein_coding
[160]		6487	9	9	15.8	2.84	6.4e-07	61631.7	UNREADABLE	Tb927.11.1700 | organism=Trypanosoma_brucei_TREU927 | product=hypothetical protein, conserved | location=Tb927_11_v5.1:518427-520139(-) | length=570 | sequence_SO=chromosome | SO=protein_coding
[161]		8058	8	8	9.2	2.38	3.6e-05	128863	UNREADABLE	Tb927.3.3550 | organism=Trypanosoma_brucei_TREU927 | product=hypothetical protein, conserved | location=Tb927_03_v5.1:996854-1000345(+) | length=1163 | sequence_SO=chromosome | SO=protein_coding
[162]		6612	5	5	6.8	3.97	9.1e-08	119149	UNREADABLE	Tb927.11.15070 | organism=Trypanosoma_brucei_TREU927 | product=hypothetical protein, conserved | location=Tb927_11_v5.1:4005214-4008444(-) | length=1076 | sequence_SO=chromosome | SO=protein_coding
[163]		4821	8	9	30.1	3.16	2.3e-07	40814.2	UNREADABLE	Tb927.1.3010 | organism=Trypanosoma_brucei_TREU927 | product=mRNA processing protein, putative | location=Tb927_01_v5.1:668456-669910(+) | length=372 | sequence_SO=chromosome | SO=protein_coding
[164]		6670	6	6	16	3.58	1.4e-07	47574.1	UNREADABLE	Tb927.3.950 | organism=Trypanosoma_brucei_TREU927 | product=2OG-Fe(II) oxygenase superfamily, putative | location=Tb927_03_v5.1:235135-236397(+) | length=420 | sequence_SO=chromosome | SO=protein_coding
[165]		9315	6	8	8.5	2.79	3.3e-05	79104.3	UNREADABLE	Tb927.11.16930 | organism=Trypanosoma_brucei_TREU927 | product=ABC transporter of the mitochondrion, putative (ABCB7) | location=Tb927_11_v5.1:4514231-4516394(-) | length=719 | sequence_SO=chromosome | SO=protein_coding
[166]		1785	7	7	16.7	2.29	9.7e-05	45618.8	UNREADABLE	Tb927.4.840 | organism=Trypanosoma_brucei_TREU927 | product=Histidine kinase-, DNA gyrase B-, and HSP90-like ATPase, putative | location=Tb927_04_v5.1:233267-234505(-) | length=412 | sequence_SO=chromosome | SO=protein_coding
[167]		8871	7	9	32	2.88	2.7e-06	33754.6	UNREADABLE	Tb927.10.12540 | organism=Trypanosoma_brucei_TREU927 | product=NADH-ubiquinone oxidoreductase complex I subunit, putative (NDUFS1) | location=Tb927_10_v5.1:3042688-3043599(-) | length=303 | sequence_SO=chromosome | SO=protein_coding
[168]		3583	6	6	18.2	3.27	9.1e-07	55559.3	UNREADABLE	Tb927.9.4660 | organism=Trypanosoma_brucei_TREU927 | product=hypothetical protein, conserved | location=Tb927_09_v5.1:862635-864122(+) | length=495 | sequence_SO=chromosome | SO=protein_coding
[169]		142	8	9	14.8	2.66	2.1e-06	77892.5	UNREADABLE	Tb927.8.3300 | organism=Trypanosoma_brucei_TREU927 | product=hypothetical protein, conserved | location=Tb927_08_v5.1:992479-994554(+) | length=691 | sequence_SO=chromosome | SO=protein_coding
[170]		3467	6	7	14.3	3.48	9.6e-08	48808.6	UNREADABLE	Tb927.7.1200 | organism=Trypanosoma_brucei_TREU927 | product=Protein of unknown function (DUF525), putative | location=Tb927_07_v5.1:306928-308273(+) | length=440 | sequence_SO=chromosome | SO=protein_coding
[171]		6405	7	7	34.5	2.6	9.8e-06	23602.5	UNREADABLE	Tb927.4.520 | organism=Trypanosoma_brucei_TREU927 | product=hypothetical protein, conserved | location=Tb927_04_v5.1:144662-145273(-) | length=203 | sequence_SO=chromosome | SO=protein_coding
[172]		922	8	9	18.5	2.4	6.8e-06	60644.9	UNREADABLE	Tb927.10.1340 | organism=Trypanosoma_brucei_TREU927 | product=hypothetical protein, conserved | location=Tb927_10_v5.1:354680-356305(-) | length=541 | sequence_SO=chromosome | SO=protein_coding
[173]		3433	6	6	15.1	2.85	1e-05	48593.1	UNREADABLE	Tb927.9.12730 | organism=Trypanosoma_brucei_TREU927 | product=chaperone protein DNAj, putative | location=Tb927_09_v5.1:2002344-2003699(+) | length=451 | sequence_SO=chromosome | SO=protein_coding
[174]		1382	7	10	28.6	2.52	2e-05	25482.4	UNREADABLE	Tb927.3.1730 | organism=Trypanosoma_brucei_TREU927 | product=hypothetical protein, conserved | location=Tb927_03_v5.1:452444-453139(-) | length=231 | sequence_SO=chromosome | SO=protein_coding
[175]		337	6	6	20.1	2.64	4.8e-06	42738	UNREADABLE	Tb927.3.4920 | organism=Trypanosoma_brucei_TREU927 | product=LETM1 and EF-hand domain-containing protein 1, putative | location=Tb927_03_v5.1:1379439-1380575(+) | length=378 | sequence_SO=chromosome | SO=protein_coding
[176]		1511	12	14	8.7	2.04	4.2e-06	183880	UNREADABLE	Tb927.8.4240 | organism=Trypanosoma_brucei_TREU927 | product=hypothetical protein, conserved | location=Tb927_08_v5.1:1257854-1262923(-) | length=1689 | sequence_SO=chromosome | SO=protein_coding
[177]		4523	5	8	15.1	4.02	4.6e-08	42982.8	UNREADABLE	Tb927.9.12720 | organism=Trypanosoma_brucei_TREU927 | product=predicted zinc finger protein | location=Tb927_09_v5.1:2000371-2001543(+) | length=390 | sequence_SO=chromosome | SO=protein_coding
[178]		1614	5	8	22.7	3.37	1.1e-06	33375	UNREADABLE	Tb927.11.6100 | organism=Trypanosoma_brucei_TREU927 | product=hypothetical protein, conserved | location=Tb927_11_v5.1:1720038-1720937(-) | length=299 | sequence_SO=chromosome | SO=protein_coding
[179]		9177	4	4	24.1	4.06	8.4e-08	25432.4	UNREADABLE	Tb927.3.1820 | organism=Trypanosoma_brucei_TREU927 | product=mitochondrial RNA binding complex 1 subunit (MRB1820) | location=Tb927_03_v5.1:472935-473672(-) | length=245 | sequence_SO=chromosome | SO=protein_coding
[180]		3423	4	4	8.9	4.21	1.1e-07	68022.7	UNREADABLE	Tb927.9.13130 | organism=Trypanosoma_brucei_TREU927 | product=hypothetical protein, conserved | location=Tb927_09_v5.1:2075074-2076894(+) | length=606 | sequence_SO=chromosome | SO=protein_coding
[181]		4404	6	6	19.3	2.98	2.1e-06	41143.8	UNREADABLE	Tb927.11.11680 | organism=Trypanosoma_brucei_TREU927 | product=2-oxoglutarate dehydrogenase E2 component, putative | location=Tb927_11_v5.1:3132684-3133835(+) | length=383 | sequence_SO=chromosome | SO=protein_coding
[182]		5577	3	3	12.5	5.14	8e-08	36680.3	UNREADABLE	Tb927.3.3890 | organism=Trypanosoma_brucei_TREU927 | product=hypothetical protein, conserved | location=Tb927_03_v5.1:1081994-1082956(+) | length=320 | sequence_SO=chromosome | SO=protein_coding
[183]		339	6	6	21.3	2.87	4.3e-06	37566.5	UNREADABLE	Tb927.3.1790 | organism=Trypanosoma_brucei_TREU927 | product=pyruvate dehydrogenase E1 beta subunit, putative | location=Tb927_03_v5.1:462941-463996(-) | length=348 | sequence_SO=chromosome | SO=protein_coding
[184]		8423	5	7	24.3	3.29	3.2e-07	40548.4	UNREADABLE	Tb927.10.15490 | organism=Trypanosoma_brucei_TREU927 | product=GDP-mannose 4,6 dehydratase, putative | location=Tb927_10_v5.1:3803011-3804099(+) | length=362 | sequence_SO=chromosome | SO=protein_coding
[185]		537	10	12	26.1	1.82	2.5e-05	51131.4	UNREADABLE	Tb927.2.5890 | organism=Trypanosoma_brucei_TREU927 | product=hypothetical protein, conserved | location=Tb927_02_v5.1:1071806-1073164(+) | length=452 | sequence_SO=chromosome | SO=protein_coding
[186]		8707	4	4	17.6	4	1.1e-07	46041.1	UNREADABLE	Tb927.10.11220 | organism=Trypanosoma_brucei_TREU927 | product=procyclic form surface phosphoprotein (PSSA-2) | location=Tb927_10_v5.1:2744761-2746038(-) | length=425 | sequence_SO=chromosome | SO=protein_coding
[187]		10388	5	6	20.4	3.3	2.8e-07	40222.8	UNREADABLE	Tb10.v4.0043 | organism=Trypanosoma_brucei_TREU927 | product=branched-chain alpha-keto acid dehydrogenase e1-beta subunit precursor, putative | location=TP3F6-6h01.p1k:6271-7377(-) | length=368 | sequence_SO=contig | SO=protein_coding
[188]		3780	8	9	16.4	2.42	1.7e-06	88927.1	UNREADABLE	Tb927.10.1900 | organism=Trypanosoma_brucei_TREU927 | product=DNA topoisomerase IA, putative | location=Tb927_10_v5.1:494359-496779(+) | length=806 | sequence_SO=chromosome | SO=protein_coding
[189]		8153	5	5	15.3	3.19	2.3e-06	36943.6	UNREADABLE	Tb927.8.6480 | organism=Trypanosoma_brucei_TREU927 | product=folate-binding protein YgfZ, putative | location=Tb927_08_v5.1:1871121-1872140(+) | length=339 | sequence_SO=chromosome | SO=protein_coding
[190]		6575	4	5	8.6	4.2	3.9e-08	59942.2	UNREADABLE	Tb927.10.5830 | organism=Trypanosoma_brucei_TREU927 | product=hypothetical protein, conserved | location=Tb927_10_v5.1:1446589-1448229(-) | length=546 | sequence_SO=chromosome | SO=protein_coding
[191]		4460	7	7	37.5	2.02	4.6e-05	35288.4	UNREADABLE	Tb927.11.1020 | organism=Trypanosoma_brucei_TREU927 | product=ribokinase, putative | location=Tb927_11_v5.1:260682-261683(+) | length=333 | sequence_SO=chromosome | SO=protein_coding
[192]		1533	7	7	34.6	2.53	5.5e-06	34243.4	UNREADABLE	Tb927.10.4220 | organism=Trypanosoma_brucei_TREU927 | product=hypothetical protein, conserved | location=Tb927_10_v5.1:1109764-1110693(+) | length=309 | sequence_SO=chromosome | SO=protein_coding
[193]		8238	5	6	12	3.51	9.3e-08	48423	UNREADABLE	Tb927.10.12880 | organism=Trypanosoma_brucei_TREU927 | product=SET domain containing protein, putative | location=Tb927_10_v5.1:3129920-3131242(-) | length=440 | sequence_SO=chromosome | SO=protein_coding
[194]		11484	5	5	9.2	3.2	4.5e-07	66751.5	UNREADABLE	Tb927.10.5590 | organism=Trypanosoma_brucei_TREU927 | product=protein phosphatase 2C, putative | location=Tb927_10_v5.1:1398180-1399976(+) | length=598 | sequence_SO=chromosome | SO=protein_coding
[195]		1056	5	6	9.1	3.34	5.1e-07	71401.8	UNREADABLE	Tb927.5.530 | organism=Trypanosoma_brucei_TREU927 | product=hypothetical protein, conserved | location=Tb927_05_v5.1:223790-225775(-) | length=661 | sequence_SO=chromosome | SO=protein_coding
[196]		7546	6	6	17.1	2.77	1.1e-06	48676.8	UNREADABLE	Tb927.6.2630 | organism=Trypanosoma_brucei_TREU927 | product=Hsp33 protein, putative | location=Tb927_06_v5.1:791692-793011(+) | length=439 | sequence_SO=chromosome | SO=protein_coding
[197]		7722	6	6	11.8	2.84	2.6e-06	79661.5	UNREADABLE	Tb927.7.3280 | organism=Trypanosoma_brucei_TREU927 | product=translation initiation factor IF-2, putative | location=Tb927_07_v5.1:844042-846688(-) | length=721 | sequence_SO=chromosome | SO=protein_coding
[198]		4405	7	8	14.3	2.39	2.8e-06	53985	UNREADABLE	Tb927.10.3610 | organism=Trypanosoma_brucei_TREU927 | product=hypothetical protein, conserved | location=Tb927_10_v5.1:935083-936579(+) | length=498 | sequence_SO=chromosome | SO=protein_coding
[199]		472	5	7	20.8	2.81	3.5e-06	45091.8	UNREADABLE	Tb927.8.2720 | organism=Trypanosoma_brucei_TREU927 | product=Putative serine esterase (DUF676), putative | location=Tb927_08_v5.1:806882-808123(+) | length=413 | sequence_SO=chromosome | SO=protein_coding
[200]		9270	4	5	10	3.27	1.3e-06	55286.6	UNREADABLE	Tb927.8.6420 | organism=Trypanosoma_brucei_TREU927 | product=beta-ketoacyl-ACP reductase 2 (KAR2) | location=Tb927_08_v5.1:1860404-1861900(+) | length=498 | sequence_SO=chromosome | SO=protein_coding
[201]		703	6	7	46.1	3.01	8.4e-07	13790.8	UNREADABLE	Tb927.10.2970 | organism=Trypanosoma_brucei_TREU927 | product=hypothetical protein, conserved | location=Tb927_10_v5.1:776124-776471(+) | length=115 | sequence_SO=chromosome | SO=protein_coding
[202]		631	5	8	15.3	2.73	1.3e-05	47401.6	UNREADABLE	Tb927.7.7330 | organism=Trypanosoma_brucei_TREU927 | product=hypothetical protein, conserved | location=Tb927_07_v5.1:2115239-2116511(-) | length=412 | sequence_SO=chromosome | SO=protein_coding
[203]		8676	5	6	12.3	2.49	3.5e-05	54897.9	UNREADABLE	Tb927.11.12230 | organism=Trypanosoma_brucei_TREU927 | product=ATP-dependent protease ATPase subunit HslU2 (HslU2) | location=Tb927_11_v5.1:3270492-3271982(+) | length=496 | sequence_SO=chromosome | SO=protein_coding
[204]		196	6	7	9.6	1.99	3.2e-05	93290.2	UNREADABLE	Tb927.3.1180 | organism=Trypanosoma_brucei_TREU927 | product=hypothetical protein, conserved | location=Tb927_03_v5.1:284603-287098(+) | length=831 | sequence_SO=chromosome | SO=protein_coding
[205]		8514	6	6	28.7	2.12	3.2e-05	22684	UNREADABLE	Tb927.11.10240 | organism=Trypanosoma_brucei_TREU927 | product=ATP-dependent protease subunit HslV (HsIV) | location=Tb927_11_v5.1:2737266-2737895(+) | length=209 | sequence_SO=chromosome | SO=protein_coding
[206]		6075	5	5	18.8	3.2	7.9e-07	47160.3	UNREADABLE	Tb927.8.6820 | organism=Trypanosoma_brucei_TREU927 | product=hypothetical protein, conserved | location=Tb927_08_v5.1:1968819-1970111(-) | length=430 | sequence_SO=chromosome | SO=protein_coding
[207]		259	5	5	12.2	2.65	3.5e-06	55821.3	UNREADABLE	Tb927.7.6930 | organism=Trypanosoma_brucei_TREU927 | product=ATPase, putative | location=Tb927_07_v5.1:1974667-1976139(-) | length=490 | sequence_SO=chromosome | SO=protein_coding
[208]		2696	4	5	10.6	3.46	1.9e-06	39776.9	UNREADABLE	Tb927.8.7530 | organism=Trypanosoma_brucei_TREU927 | product=3,2-trans-enoyl-CoA isomerase, mitochondrial precursor, putative | location=Tb927_08_v5.1:2168337-2169413(+) | length=358 | sequence_SO=chromosome | SO=protein_coding
[208-1]	4	1740	5	6	9.5	2.22	2.5e-05	45333.9	UNREADABLE	Tb927.4.4910 | organism=Trypanosoma_brucei_TREU927 | product=3,2-trans-enoyl-CoA isomerase, mitochondrial precursor, putative | location=Tb927_04_v5.1:1344760-1345962(-) | length=400 | sequence_SO=chromosome | SO=protein_coding
[209]		8529	10	10	25.1	1.32	0.00075	34075.1	UNREADABLE	Tb927.10.14820 | organism=Trypanosoma_brucei_TREU927 | product=Mitochondrial ADP/ATP carrier protein 5c (MCP5c) | location=Tb927_10_v5.1:3612311-3613234(-) | length=307 | sequence_SO=chromosome | SO=protein_coding
[210]		6439	5	6	11.7	3.18	2.4e-07	75136.3	UNREADABLE	Tb927.9.6510 | organism=Trypanosoma_brucei_TREU927 | product=hypothetical protein, conserved | location=Tb927_09_v5.1:1068920-1070920(+) | length=666 | sequence_SO=chromosome | SO=protein_coding
[211]		979	5	5	19.3	2.68	2.6e-06	36958.1	UNREADABLE	Tb927.6.2790 | organism=Trypanosoma_brucei_TREU927 | product=L-threonine 3-dehydrogenase, putative | location=Tb927_06_v5.1:836359-837357(+) | length=332 | sequence_SO=chromosome | SO=protein_coding
[212]		6345	6	6	12.1	2.21	2.5e-05	86471.9	UNREADABLE	Tb927.10.12250 | organism=Trypanosoma_brucei_TREU927 | product=hypothetical protein, conserved | location=Tb927_10_v5.1:2977692-2980070(+) | length=792 | sequence_SO=chromosome | SO=protein_coding
[213]		8468	5	6	22.4	2.69	2.6e-06	22229.7	UNREADABLE	Tb927.9.3170 | organism=Trypanosoma_brucei_TREU927 | product=cytochrome oxidase subunit V (COXV) | location=Tb927_09_v5.1:685520-686113(-) | length=196 | sequence_SO=chromosome | SO=protein_coding
[214]		1573	5	5	13.8	2.57	2.9e-05	59483.7	UNREADABLE	Tb927.8.1770 | organism=Trypanosoma_brucei_TREU927 | product=hypothetical protein, conserved | location=Tb927_08_v5.1:578077-579639(-) | length=520 | sequence_SO=chromosome | SO=protein_coding
[215]		8695	5	5	29.1	2.94	7.7e-07	23253.5	UNREADABLE	Tb927.11.1710 | organism=Trypanosoma_brucei_TREU927 | product=guide RNA-binding protein of 21 kDa (gBP21) | location=Tb927_11_v5.1:520673-521445(-) | length=206 | sequence_SO=chromosome | SO=protein_coding
[216]		2247	5	5	18.5	2.69	5.1e-06	34626.2	UNREADABLE	Tb927.9.1420 | organism=Trypanosoma_brucei_TREU927 | product=hypothetical protein, conserved | location=Tb927_09_v5.1:349618-351222(-) | length=308 | sequence_SO=chromosome | SO=protein_coding
[217]		8409	5	6	20.9	2.15	3.3e-05	33387.8	UNREADABLE	Tb927.11.16420 | organism=Trypanosoma_brucei_TREU927 | product=Methyltransferase TYW3, putative | location=Tb927_11_v5.1:4355787-4356680(-) | length=297 | sequence_SO=chromosome | SO=protein_coding
[218]		8777	4	4	26	3.89	1.5e-08	22714.9	UNREADABLE	Tb927.8.890 | organism=Trypanosoma_brucei_TREU927 | product=Ras-related protein Rab1A (Rab1A) | location=Tb927_08_v5.1:265034-266020(-) | length=208 | sequence_SO=chromosome | SO=protein_coding
[219]		5694	7	8	17.5	2.6	1.6e-06	60342.3	UNREADABLE	Tb927.8.7770 | organism=Trypanosoma_brucei_TREU927 | product=aldehyde dehydrogenase family, putative | location=Tb927_08_v5.1:2256953-2258632(+) | length=559 | sequence_SO=chromosome | SO=protein_coding
[220]		5654	4	5	17	3.29	1.1e-06	46886.7	UNREADABLE	Tb927.9.12100 | organism=Trypanosoma_brucei_TREU927 | product=Tetrapyrrole (Corrin/Porphyrin) Methylases, putative | location=Tb927_09_v5.1:1892624-1893880(+) | length=418 | sequence_SO=chromosome | SO=protein_coding
[221]		5988	3	4	22.1	3.55	1.8e-07	24941.1	UNREADABLE	Tb927.10.2530 | organism=Trypanosoma_brucei_TREU927 | product=adenylate kinase, putative | location=Tb927_10_v5.1:658114-658782(+) | length=222 | sequence_SO=chromosome | SO=protein_coding
[222]		3543	9	9	9.2	1.66	5e-05	165099	UNREADABLE	Tb927.10.7610 | organism=Trypanosoma_brucei_TREU927 | product=hypothetical protein, conserved | location=Tb927_10_v5.1:1912070-1916368(-) | length=1432 | sequence_SO=chromosome | SO=protein_coding
[223]		3103	4	4	13.3	2.65	1e-05	37805.5	UNREADABLE	Tb927.8.3530 | organism=Trypanosoma_brucei_TREU927 | product=glycerol-3-phosphate dehydrogenase [NAD+], glycosomal | location=Tb927_08_v5.1:1057304-1058368(-) | length=354 | sequence_SO=chromosome | SO=protein_coding
[224]		8279	5	5	5.7	2.26	7.9e-05	109237	UNREADABLE	Tb927.10.5820 | organism=Trypanosoma_brucei_TREU927 | product=predicted RanGDP binding protein | location=Tb927_10_v5.1:1443304-1446315(-) | length=1003 | sequence_SO=chromosome | SO=protein_coding
[225]		11158	3	4	8.3	3.83	1.7e-07	63617.5	UNREADABLE	Tb11.v5.0601 | organism=Trypanosoma_brucei_TREU927 | product=major surface protease gp63, putative | location=Tb927_11_bin_v5.1:2831804-2833567(+) | length=587 | sequence_SO=random_sequence | SO=protein_coding
[226]		8761	7	7	22.2	1.62	0.00053	38081.1	UNREADABLE	Tb927.8.6080 | organism=Trypanosoma_brucei_TREU927 | product=Glycerophosphoryl diester phosphodiesterase family, putative (POMP42) | location=Tb927_08_v5.1:1774417-1775418(+) | length=333 | sequence_SO=chromosome | SO=protein_coding
[227]		4358	3	3	7.6	3.61	7.7e-07	60079.1	UNREADABLE	Tb927.5.2150 | organism=Trypanosoma_brucei_TREU927 | product=hypothetical protein, conserved | location=Tb927_05_v5.1:734766-737073(-) | length=529 | sequence_SO=chromosome | SO=protein_coding
[228]		1258	4	5	59.2	2.63	1.9e-06	11249.6	UNREADABLE	Tb927.8.1490 | organism=Trypanosoma_brucei_TREU927 | product=Protein of unknown function (DUF1674), putative | location=Tb927_08_v5.1:486195-486506(+) | length=103 | sequence_SO=chromosome | SO=protein_coding
[229]		10248	5	5	6.1	2.48	7.2e-05	104875	UNREADABLE	Tb11.0320 | organism=Trypanosoma_brucei_TREU927 | product=hypothetical protein | location=tryp_XI-1036e06.p1k:7310-10111(+) | length=933 | sequence_SO=contig | SO=protein_coding
[230]		5942	3	3	12	4.14	1.1e-07	37090.1	UNREADABLE	Tb927.8.5640 | organism=Trypanosoma_brucei_TREU927 | product=hypothetical protein, conserved | location=Tb927_08_v5.1:1675402-1676403(+) | length=333 | sequence_SO=chromosome | SO=protein_coding
[231]		1634	5	6	22.1	2.23	2.4e-05	22424.9	UNREADABLE	Tb927.9.5840 | organism=Trypanosoma_brucei_TREU927 | product=unspecified product | location=Tb927_09_v5.1:989953-990552(+) | length=199 | sequence_SO=chromosome | SO=protein_coding
[232]		4321	3	3	13	3.72	1.1e-07	36428.1	UNREADABLE	Tb927.5.4360 | organism=Trypanosoma_brucei_TREU927 | product=hypothetical protein, conserved | location=Tb927_05_v5.1:1355382-1356350(-) | length=322 | sequence_SO=chromosome | SO=protein_coding
[233]		3487	6	7	12.6	1.91	9.7e-06	64662.4	UNREADABLE	Tb927.8.6800 | organism=Trypanosoma_brucei_TREU927 | product=hypothetical protein, conserved | location=Tb927_08_v5.1:1964700-1966457(-) | length=585 | sequence_SO=chromosome | SO=protein_coding
[234]		3137	4	5	7.2	2.81	1.3e-06	63072.6	UNREADABLE	Tb927.3.5000 | organism=Trypanosoma_brucei_TREU927 | product=hypothetical protein, conserved | location=Tb927_03_v5.1:1404022-1405722(+) | length=566 | sequence_SO=chromosome | SO=protein_coding
[235]		4430	4	5	14	2.97	8.8e-07	35892.2	UNREADABLE	Tb927.4.3800 | organism=Trypanosoma_brucei_TREU927 | product=hypothetical protein, conserved | location=Tb927_04_v5.1:993472-994440(-) | length=322 | sequence_SO=chromosome | SO=protein_coding
[236]		4640	9	11	21	1.31	0.00022	30445.2	UNREADABLE	Tb927.10.5540 | organism=Trypanosoma_brucei_TREU927 | product=hypothetical protein, conserved | location=Tb927_10_v5.1:1390380-1391195(+) | length=271 | sequence_SO=chromosome | SO=protein_coding
[237]		30	5	6	12.4	2.45	2.1e-06	66992.8	UNREADABLE	Tb927.11.7380 | organism=Trypanosoma_brucei_TREU927 | product=glycerol-3-phosphate dehydrogenase (FAD-dependent), mitochondrial | location=Tb927_11_v5.1:2077880-2079691(+) | length=603 | sequence_SO=chromosome | SO=protein_coding
[238]		7614	5	5	11.5	2.7	8.6e-07	59456.5	UNREADABLE	Tb927.9.10500 | organism=Trypanosoma_brucei_TREU927 | product=HAD hydrolase, TIGR01456 family/HAD hydrolase, family IIA, putative | location=Tb927_09_v5.1:1647556-1649145(-) | length=529 | sequence_SO=chromosome | SO=protein_coding
[239]		7735	4	4	4.9	2.27	6.5e-05	98461.6	UNREADABLE	Tb927.9.8040 | organism=Trypanosoma_brucei_TREU927 | product=hypothetical protein, conserved | location=Tb927_09_v5.1:1328394-1331096(-) | length=900 | sequence_SO=chromosome | SO=protein_coding
[240]		5472	4	5	8.3	3.48	1e-07	53097.4	UNREADABLE	Tb927.11.2690 | organism=Trypanosoma_brucei_TREU927 | product=succinyl-coA:3-ketoacid-coenzyme A transferase, mitochondrial precursor, putative | location=Tb927_11_v5.1:789901-791382(-) | length=493 | sequence_SO=chromosome | SO=protein_coding
[241]		7806	3	3	8.4	3.12	1.4e-06	61974.7	UNREADABLE	Tb927.7.740 | organism=Trypanosoma_brucei_TREU927 | product=chaperone protein DNAj, putative | location=Tb927_07_v5.1:166808-168512(-) | length=547 | sequence_SO=chromosome | SO=protein_coding
[242]		9497	5	5	23.4	2.36	1.7e-05	29732.3	UNREADABLE	Tb927.3.3630 | organism=Trypanosoma_brucei_TREU927 | product=Elongation factor Ts, mitochondrial, putative (EF-Ts) | location=Tb927_03_v5.1:1018362-1019186(+) | length=274 | sequence_SO=chromosome | SO=protein_coding
[243]		4701	5	5	9	2.58	2.6e-06	90468	UNREADABLE	Tb927.8.3170 | organism=Trypanosoma_brucei_TREU927 | product=hypothetical protein, conserved | location=Tb927_08_v5.1:942936-945326(+) | length=796 | sequence_SO=chromosome | SO=protein_coding
[244]		1908	4	4	12.7	3.13	6.2e-07	57052.7	UNREADABLE	Tb927.8.630 | organism=Trypanosoma_brucei_TREU927 | product=lipoate-protein ligase, putative | location=Tb927_08_v5.1:176870-178408(-) | length=512 | sequence_SO=chromosome | SO=protein_coding
[245]		6294	2	3	15.3	4.35	4.8e-08	12806.2	UNREADABLE	Tb927.11.8200 | organism=Trypanosoma_brucei_TREU927 | product=ribosomal protein S26, putative | location=Tb927_11_v5.1:2305896-2306231(+) | length=111 | sequence_SO=chromosome | SO=protein_coding
[246]		4725	6	7	14.2	2.04	1.3e-05	65264.2	UNREADABLE	Tb927.5.680 | organism=Trypanosoma_brucei_TREU927 | product=hypothetical protein, conserved | location=Tb927_05_v5.1:298168-299925(+) | length=585 | sequence_SO=chromosome | SO=protein_coding
[247]		4330	5	7	11	1.96	4.3e-05	66874.7	UNREADABLE	Tb927.8.5680 | organism=Trypanosoma_brucei_TREU927 | product=Pyridoxal-dependent decarboxylase conserved domain containing protein, putative | location=Tb927_08_v5.1:1682461-1684545(+) | length=607 | sequence_SO=chromosome | SO=protein_coding
[248]		5380	4	5	9	2.38	1.9e-05	88708.1	UNREADABLE	Tb927.7.680 | organism=Trypanosoma_brucei_TREU927 | product=chaperone protein DNAj, putative | location=Tb927_07_v5.1:143748-146072(-) | length=774 | sequence_SO=chromosome | SO=protein_coding
[249]		9186	7	8	30.7	1.76	1.4e-05	29189.8	UNREADABLE	Tb927.2.2510 | organism=Trypanosoma_brucei_TREU927 | product=Mitochondrial outer membrane protein porin 1 (VDAC1) | location=Tb927_02_v5.1:493846-494658(-) | length=270 | sequence_SO=chromosome | SO=protein_coding
[250]		9145	4	6	17.4	2.63	2.4e-06	34296.1	UNREADABLE	Tb927.9.10310 | organism=Trypanosoma_brucei_TREU927 | product=mitochondrial carrier protein (MCP11) | location=Tb927_09_v5.1:1619646-1621538(-) | length=317 | sequence_SO=chromosome | SO=protein_coding
[251]		2295	4	4	14.6	3.12	3.7e-07	27645.9	UNREADABLE	Tb927.10.11930 | organism=Trypanosoma_brucei_TREU927 | product=beta-D-hydroxybutyrate dehydrogenase | location=Tb927_10_v5.1:2907661-2908443(+) | length=260 | sequence_SO=chromosome | SO=protein_coding
[252]		2243	4	4	22.7	2.37	7e-06	29196	UNREADABLE	Tb927.10.4000 | organism=Trypanosoma_brucei_TREU927 | product=methylglutaconyl-CoA hydratase, mitochondrial precursor, putative | location=Tb927_10_v5.1:1058124-1058957(-) | length=277 | sequence_SO=chromosome | SO=protein_coding
[253]		2484	5	5	16	2.16	2.7e-05	58724.1	UNREADABLE	Tb927.10.9210 | organism=Trypanosoma_brucei_TREU927 | product=hypothetical protein, conserved | location=Tb927_10_v5.1:2280637-2282250(+) | length=537 | sequence_SO=chromosome | SO=protein_coding
[254]		8543	4	4	16.4	2.35	0.00011	62912.8	UNREADABLE	Tb927.10.8210 | organism=Trypanosoma_brucei_TREU927 | product=KREPA2 (KREPA2) | location=Tb927_10_v5.1:2039451-2041214(-) | length=587 | sequence_SO=chromosome | SO=protein_coding
[255]		9001	5	5	19.1	1.71	5e-05	55776.6	UNREADABLE	Tb927.3.1380 | organism=Trypanosoma_brucei_TREU927 | product=ATP synthase subunit beta, mitochondrial (ATPB) | location=Tb927_03_v5.1:344483-346042(+) | length=519 | sequence_SO=chromosome | SO=protein_coding
[256]		9337	4	4	11.7	2.16	1.3e-05	49316	UNREADABLE	Tb927.3.1070 | organism=Trypanosoma_brucei_TREU927 | product=Peptide chain release factor 1, mitochondrial, putative (RF1) | location=Tb927_03_v5.1:263822-265158(+) | length=444 | sequence_SO=chromosome | SO=protein_coding
[257]		10779	4	4	3.6	2.31	6.3e-06	159237	UNREADABLE	Tb11.v5.0965 | organism=Trypanosoma_brucei_TREU927 | product=ATP-dependent DEAH-box RNA helicase, putative | location=Tb927_11_bin_v5.1:4941553-4945875(-) | length=1440 | sequence_SO=random_sequence | SO=protein_coding
[258]		3922	4	5	16.5	2.29	1.1e-05	29423.2	UNREADABLE	Tb927.3.1760 | organism=Trypanosoma_brucei_TREU927 | product=chaperone protein DNAj, putative | location=Tb927_03_v5.1:457270-458052(-) | length=260 | sequence_SO=chromosome | SO=protein_coding
[259]		7329	4	5	16.9	2.61	2.2e-06	28749.4	UNREADABLE	Tb927.9.15240 | organism=Trypanosoma_brucei_TREU927 | product=ATP11 protein, putative | location=Tb927_09_v5.1:2365598-2366344(+) | length=248 | sequence_SO=chromosome | SO=protein_coding
[260]		5526	2	3	7.5	3.77	1.8e-06	40440.5	UNREADABLE	Tb927.9.13630 | organism=Trypanosoma_brucei_TREU927 | product=hypothetical protein, conserved | location=Tb927_09_v5.1:2169606-2170752(-) | length=372 | sequence_SO=chromosome | SO=protein_coding
[261]		3680	5	5	6	2.19	1.4e-05	86994	UNREADABLE	Tb927.7.560 | organism=Trypanosoma_brucei_TREU927 | product=hypothetical protein, conserved | location=Tb927_07_v5.1:113160-115481(-) | length=773 | sequence_SO=chromosome | SO=protein_coding
[262]		2616	4	5	7.4	2.34	2.7e-05	78433.4	UNREADABLE	Tb927.11.1990 | organism=Trypanosoma_brucei_TREU927 | product=arginyl-tRNA synthetase, putative | location=Tb927_11_v5.1:578169-580528(+) | length=692 | sequence_SO=chromosome | SO=protein_coding
[263]		10707	4	5	39.9	2.17	3e-05	17510.5	UNREADABLE	Tb11.v5.0243 | organism=Trypanosoma_brucei_TREU927 | product=40S ribosomal protein S18, putative | location=Tb927_11_bin_v5.1:494123-494584(-) | length=153 | sequence_SO=random_sequence | SO=protein_coding
[264]		3709	6	8	9.9	1.7	6.5e-05	90387.8	UNREADABLE	Tb927.7.3270 | organism=Trypanosoma_brucei_TREU927 | product=hypothetical protein, conserved | location=Tb927_07_v5.1:841253-843690(-) | length=807 | sequence_SO=chromosome | SO=protein_coding
[265]		1362	4	4	9.8	2.36	1.4e-05	37868.2	UNREADABLE	Tb927.10.10400 | organism=Trypanosoma_brucei_TREU927 | product=hypothetical protein, conserved | location=Tb927_10_v5.1:2564023-2565003(-) | length=326 | sequence_SO=chromosome | SO=protein_coding
[266]		3704	5	5	8.4	2.29	1.4e-05	77027.3	UNREADABLE	Tb927.10.1950 | organism=Trypanosoma_brucei_TREU927 | product=leucine-rich repeat protein (LRRP), putative | location=Tb927_10_v5.1:508699-510834(+) | length=711 | sequence_SO=chromosome | SO=protein_coding
[267]		2117	3	3	24.7	3.15	2.2e-06	22189.7	UNREADABLE	Tb927.8.1880 | organism=Trypanosoma_brucei_TREU927 | product=hypothetical protein, conserved | location=Tb927_08_v5.1:612712-613284(-) | length=190 | sequence_SO=chromosome | SO=protein_coding
[268]		10896	5	5	4.6	2.17	3.9e-06	162106	UNREADABLE	Tb11.v5.0254 | organism=Trypanosoma_brucei_TREU927 | product=pantothenate kinase subunit, putative | location=Tb927_11_bin_v5.1:519253-523656(-) | length=1467 | sequence_SO=random_sequence | SO=protein_coding
[269]		2735	5	5	6.7	1.67	0.00022	85191.1	UNREADABLE	Tb927.8.2630 | organism=Trypanosoma_brucei_TREU927 | product=kinesin, putative | location=Tb927_08_v5.1:774364-776616(+) | length=750 | sequence_SO=chromosome | SO=protein_coding
[269-1]	1	10978	2	2	3.2	1.67	0.00022	123565	UNREADABLE	Tb11.v5.0434 | organism=Trypanosoma_brucei_TREU927 | product=kinesin, putative | location=Tb927_11_bin_v5.1:1723026-1726313(-) | length=1095 | sequence_SO=random_sequence | SO=protein_coding
[269-2]	1	2813	2	2	3.2	1.67	0.00022	123565	UNREADABLE	Tb927.10.15390 | organism=Trypanosoma_brucei_TREU927 | product=kinesin, putative | location=Tb927_10_v5.1:3773873-3777160(+) | length=1095 | sequence_SO=chromosome | SO=protein_coding
[270]		2556	5	5	13.5	2.34	4.9e-06	49956.4	UNREADABLE	Tb927.5.3810 | organism=Trypanosoma_brucei_TREU927 | product=orotidine-5-phosphate decarboxylase/orotate phosphoribosyltransferase, putative | location=Tb927_05_v5.1:1246263-1247652(+) | length=458 | sequence_SO=chromosome | SO=protein_coding
[271]		665	3	3	6.9	2.78	2e-05	57132.9	UNREADABLE	Tb927.9.6270 | organism=Trypanosoma_brucei_TREU927 | product=hypothetical protein, conserved | location=Tb927_09_v5.1:1031274-1032800(+) | length=508 | sequence_SO=chromosome | SO=protein_coding
[272]		9571	5	5	31.2	1.76	4.3e-05	19070	UNREADABLE	Tb927.5.1030 | organism=Trypanosoma_brucei_TREU927 | product=Iron-sulfur assembly protein 2 (Isa2) | location=Tb927_05_v5.1:394846-395367(+) | length=173 | sequence_SO=chromosome | SO=protein_coding
[273]		2860	5	5	8.6	1.8	0.00013	140808	UNREADABLE	Tb927.9.7150 | organism=Trypanosoma_brucei_TREU927 | product=RNA pseudouridylate synthase protein, putative | location=Tb927_09_v5.1:1156453-1160292(+) | length=1279 | sequence_SO=chromosome | SO=protein_coding
[274]		2006	2	2	2.3	4.17	9.3e-08	138166	UNREADABLE	Tb927.7.3550 | organism=Trypanosoma_brucei_TREU927 | product=hypothetical protein, conserved | location=Tb927_07_v5.1:914750-918475(-) | length=1241 | sequence_SO=chromosome | SO=protein_coding
[275]		5919	4	5	16.3	2.28	5.5e-06	35602	UNREADABLE	Tb927.9.11280 | organism=Trypanosoma_brucei_TREU927 | product=unspecified product | location=Tb927_09_v5.1:1782210-1783133(+) | length=307 | sequence_SO=chromosome | SO=protein_coding
[276]		5446	3	3	22.9	2.85	1.7e-06	29306.1	UNREADABLE	Tb927.4.2930 | organism=Trypanosoma_brucei_TREU927 | product=OsmC-like protein, putative | location=Tb927_04_v5.1:778623-779438(+) | length=271 | sequence_SO=chromosome | SO=protein_coding
[277]		9150	6	6	12.8	1.64	2.3e-05	103652	UNREADABLE	Tb927.9.5040 | organism=Trypanosoma_brucei_TREU927 | product=cAMP-specific phosphodiesterase (PDEB1) | location=Tb927_09_v5.1:903516-906308(+) | length=930 | sequence_SO=chromosome | SO=protein_coding
[278]		651	5	5	15.8	1.87	2.2e-05	39633.5	UNREADABLE	Tb927.10.13990 | organism=Trypanosoma_brucei_TREU927 | product=hypothetical protein, conserved | location=Tb927_10_v5.1:3407284-3408369(-) | length=361 | sequence_SO=chromosome | SO=protein_coding
[279]		4364	3	4	5.9	2.25	2.9e-05	81532.6	UNREADABLE	Tb927.3.2130 | organism=Trypanosoma_brucei_TREU927 | product=RNA pseudouridylate synthase, putative | location=Tb927_03_v5.1:559440-561682(-) | length=746 | sequence_SO=chromosome | SO=protein_coding
[280]		8683	3	4	22.1	2.41	7.5e-06	20520.5	UNREADABLE	Tb927.11.9450 | organism=Trypanosoma_brucei_TREU927 | product=cyclophilin type peptidyl-prolyl cis-trans isomerase, putative (PPIase) | location=Tb927_11_v5.1:2586884-2587456(-) | length=190 | sequence_SO=chromosome | SO=protein_coding
[281]		1921	4	4	5.1	2.42	1.1e-05	113453	UNREADABLE	Tb927.2.2210 | organism=Trypanosoma_brucei_TREU927 | product=hypothetical protein, conserved | location=Tb927_02_v5.1:420570-423689(-) | length=1039 | sequence_SO=chromosome | SO=protein_coding
[282]		8255	4	4	13.4	1.84	6.8e-05	37925.4	UNREADABLE	Tb927.11.12520 | organism=Trypanosoma_brucei_TREU927 | product=hypothetical protein, conserved | location=Tb927_11_v5.1:3356933-3358211(+) | length=335 | sequence_SO=chromosome | SO=protein_coding
[283]		2364	4	4	28.8	2.03	2.9e-05	17953.5	UNREADABLE	Tb927.3.3620 | organism=Trypanosoma_brucei_TREU927 | product=hypothetical protein, conserved | location=Tb927_03_v5.1:1016724-1017194(+) | length=156 | sequence_SO=chromosome | SO=protein_coding
[284]		5234	5	5	11	1.71	3.8e-05	81638.1	UNREADABLE	Tb927.6.2380 | organism=Trypanosoma_brucei_TREU927 | product=hypothetical protein, conserved | location=Tb927_06_v5.1:734023-736188(+) | length=721 | sequence_SO=chromosome | SO=protein_coding
[285]		10487	5	5	7.2	1.82	7.3e-05	104347	UNREADABLE	Tb11.v5.0175 | organism=Trypanosoma_brucei_TREU927 | product=oligopeptidase B protein, putative | location=Tb927_11_bin_v5.1:213863-216577(-) | length=904 | sequence_SO=random_sequence | SO=protein_coding
[286]		688	5	5	20	1.61	0.00033	47404	UNREADABLE	Tb927.8.4250 | organism=Trypanosoma_brucei_TREU927 | product=hypothetical protein, conserved | location=Tb927_08_v5.1:1263644-1264876(-) | length=410 | sequence_SO=chromosome | SO=protein_coding
[287]		9681	5	5	10.4	1.55	0.00023	54372.8	UNREADABLE	Tb927.11.6210 | organism=Trypanosoma_brucei_TREU927 | product=sterol 14-alpha-demethylase (CYP51) | location=Tb927_11_v5.1:1744916-1746361(-) | length=481 | sequence_SO=chromosome | SO=protein_coding
[288]		708	2	2	12.5	3.39	7.3e-07	36439	UNREADABLE	Tb927.7.340 | organism=Trypanosoma_brucei_TREU927 | product=Alpha/beta hydrolase family, putative | location=Tb927_07_v5.1:61587-62570(-) | length=327 | sequence_SO=chromosome | SO=protein_coding
[289]		6077	3	3	16.4	2.31	2.1e-05	31931.7	UNREADABLE	Tb927.7.1600 | organism=Trypanosoma_brucei_TREU927 | product=C-1-tetrahydrofolate synthase, cytoplasmic, putative | location=Tb927_07_v5.1:402996-403892(+) | length=298 | sequence_SO=chromosome | SO=protein_coding
[290]		6494	4	4	12.4	1.58	6.5e-05	52960.7	UNREADABLE	Tb927.6.1200 | organism=Trypanosoma_brucei_TREU927 | product=hypothetical protein, conserved | location=Tb927_06_v5.1:459709-461115(-) | length=468 | sequence_SO=chromosome | SO=protein_coding
[291]		6697	2	3	4.1	3.75	1.5e-07	85373.2	UNREADABLE	Tb927.11.11920 | organism=Trypanosoma_brucei_TREU927 | product=molybdenum cofactor biosynthesis protein, putative | location=Tb927_11_v5.1:3192754-3195411(+) | length=775 | sequence_SO=chromosome | SO=protein_coding
[292]		8661	4	4	11.9	2.61	7.7e-07	55839.8	UNREADABLE	Tb927.3.4390 | organism=Trypanosoma_brucei_TREU927 | product=dihydrolipoamide dehydrogenase, putative (GCVL-1) | location=Tb927_03_v5.1:1227832-1229349(-) | length=505 | sequence_SO=chromosome | SO=protein_coding
[293]		281	4	5	10.1	2.08	2.7e-05	52562.1	UNREADABLE	Tb927.10.11190 | organism=Trypanosoma_brucei_TREU927 | product=tRNA-splicing ligase RtcB, putative | location=Tb927_10_v5.1:2739762-2741222(-) | length=486 | sequence_SO=chromosome | SO=protein_coding
[294]		8751	5	5	11.5	1.49	0.00016	58050.7	UNREADABLE	Tb927.6.1680 | organism=Trypanosoma_brucei_TREU927 | product=mitochondrial RNA binding protein 1 (MRB1680) | location=Tb927_06_v5.1:567733-569307(-) | length=524 | sequence_SO=chromosome | SO=protein_coding
[295]		2919	4	5	9.7	1.67	7e-05	71773.5	UNREADABLE	Tb927.11.10960 | organism=Trypanosoma_brucei_TREU927 | product=2OG-Fe(II) oxygenase superfamily, putative | location=Tb927_11_v5.1:2934247-2936199(+) | length=650 | sequence_SO=chromosome | SO=protein_coding
[296]		7301	4	4	8.7	2.32	4.3e-06	73436.3	UNREADABLE	Tb927.11.4490 | organism=Trypanosoma_brucei_TREU927 | product=long-chain-fatty-acid-CoA ligase, putative | location=Tb927_11_v5.1:1299490-1301487(+) | length=665 | sequence_SO=chromosome | SO=protein_coding
[297]		1770	3	3	6.6	2.07	9.1e-05	31943.4	UNREADABLE	Tb927.7.5160 | organism=Trypanosoma_brucei_TREU927 | product=deoxyuridine triphosphatase, putative | location=Tb927_07_v5.1:1361423-1362286(+) | length=287 | sequence_SO=chromosome | SO=protein_coding
[298]		9749	4	4	13.7	1.88	0.00012	31429.8	UNREADABLE	Tb927.8.4810 | organism=Trypanosoma_brucei_TREU927 | product=prohibitin 1 (PHB1) | location=Tb927_08_v5.1:1420729-1421562(-) | length=277 | sequence_SO=chromosome | SO=protein_coding
[299]		5684	4	4	3	1.88	0.00013	191130	UNREADABLE	Tb927.11.9150 | organism=Trypanosoma_brucei_TREU927 | product=hypothetical protein, conserved | location=Tb927_11_v5.1:2505165-2510351(+) | length=1728 | sequence_SO=chromosome | SO=protein_coding
[300]		9693	2	4	9.4	3.14	1.3e-06	46771.2	UNREADABLE	Tb927.11.900 | organism=Trypanosoma_brucei_TREU927 | product=isocitrate dehydrogenase, putative (IDH) | location=Tb927_11_v5.1:230567-231808(+) | length=413 | sequence_SO=chromosome | SO=protein_coding
[301]		10825	2	3	21.8	2.76	2.8e-06	18440.2	UNREADABLE	Tb11.v5.0963 | organism=Trypanosoma_brucei_TREU927 | product=Uncharacterised ACR, YggU family COG1872, putative | location=Tb927_11_bin_v5.1:4929613-4930110(-) | length=165 | sequence_SO=random_sequence | SO=protein_coding
[302]		8557	4	5	14.2	1.65	0.00011	33188.7	UNREADABLE	Tb927.10.2560 | organism=Trypanosoma_brucei_TREU927 | product=mitochondrial malate dehydrogenase (mMDH) | location=Tb927_10_v5.1:663281-664237(+) | length=318 | sequence_SO=chromosome | SO=protein_coding
[303]		2189	2	2	9.8	2.84	7.9e-07	44135.7	UNREADABLE	Tb927.9.2450 | organism=Trypanosoma_brucei_TREU927 | product=electon transport protein SCO1/SCO2, putative | location=Tb927_09_v5.1:526013-527188(-) | length=386 | sequence_SO=chromosome | SO=protein_coding
[304]		1435	3	3	6	2.42	1e-05	66379.7	UNREADABLE	Tb927.7.2410 | organism=Trypanosoma_brucei_TREU927 | product=Dynamin family, putative | location=Tb927_07_v5.1:619208-621010(-) | length=600 | sequence_SO=chromosome | SO=protein_coding
[305]		1160	4	5	8.9	1.84	1.3e-05	58437.1	UNREADABLE	Tb927.11.7960 | organism=Trypanosoma_brucei_TREU927 | product=kinetoplast poly(A) polymerase 1 | location=Tb927_11_v5.1:2242760-2244343(-) | length=527 | sequence_SO=chromosome | SO=protein_coding
[306]		5479	2	2	11	2.69	9.6e-06	20147.1	UNREADABLE	Tb927.6.4990 | organism=Trypanosoma_brucei_TREU927 | product=ATP synthase, epsilon chain, putative | location=Tb927_06_v5.1:1370982-1371530(+) | length=182 | sequence_SO=chromosome | SO=protein_coding
[307]		6563	3	3	17.1	2.69	1.6e-06	24837.2	UNREADABLE	Tb927.5.750 | organism=Trypanosoma_brucei_TREU927 | product=hypothetical protein, conserved | location=Tb927_05_v5.1:313451-314104(+) | length=217 | sequence_SO=chromosome | SO=protein_coding
[308]		1063	3	3	16.7	1.91	7.1e-05	23877.4	UNREADABLE	Tb927.6.2170 | organism=Trypanosoma_brucei_TREU927 | product=co-chaperone GrpE, putative | location=Tb927_06_v5.1:691093-691761(+) | length=222 | sequence_SO=chromosome | SO=protein_coding
[309]		9570	3	4	10.3	1.94	5.1e-05	52531	UNREADABLE	Tb927.5.1520 | organism=Trypanosoma_brucei_TREU927 | product=ATP-dependent protease ATPase subunit HslU1 (HslU1) | location=Tb927_05_v5.1:536275-537755(-) | length=475 | sequence_SO=chromosome | SO=protein_coding
[310]		8499	3	3	3.4	1.85	4.4e-05	162484	UNREADABLE	Tb927.2.5530 | organism=Trypanosoma_brucei_TREU927 | product=Present in the outer mitochondrial membrane proteome 22-1 (POMP22-1) | location=Tb927_02_v5.1:981104-986170(-) | length=1522 | sequence_SO=chromosome | SO=protein_coding
[311]		9607	4	5	10.3	1.38	0.00043	65421.4	UNREADABLE	Tb927.7.5990 | organism=Trypanosoma_brucei_TREU927 | product=protein associated with differentiation 7, putative (PAD7) | location=Tb927_07_v5.1:1611542-1613807(+) | length=585 | sequence_SO=chromosome | SO=protein_coding
[311-1]	1	9757	3	4	5.3	1.59	0.00012	67152.3	UNREADABLE	Tb927.7.5940 | organism=Trypanosoma_brucei_TREU927 | product=Protein Associated with Differentiation (PAD2) | location=Tb927_07_v5.1:1592980-1594797(+) | length=605 | sequence_SO=chromosome | SO=protein_coding
[311-2]	1	9758	3	4	5.4	1.59	0.00012	66233.4	UNREADABLE	Tb927.7.5930 | organism=Trypanosoma_brucei_TREU927 | product=Protein Associated with Differentiation (PAD1) | location=Tb927_07_v5.1:1590223-1592013(+) | length=596 | sequence_SO=chromosome | SO=protein_coding
[312]		4133	5	6	15.5	1.31	0.00054	53229.2	UNREADABLE	Tb927.3.3460 | organism=Trypanosoma_brucei_TREU927 | product=hypothetical protein, conserved | location=Tb927_03_v5.1:980328-981779(+) | length=483 | sequence_SO=chromosome | SO=protein_coding
[313]		9320	2	2	4.7	3.2	1.1e-06	106296	UNREADABLE	Tb927.7.1910 | organism=Trypanosoma_brucei_TREU927 | product=pyridoxal phosphate containing glycine decarboxylase, putative (GCVP) | location=Tb927_07_v5.1:454902-457814(+) | length=970 | sequence_SO=chromosome | SO=protein_coding
[314]		34	3	3	5.6	2.2	2.3e-05	63120	UNREADABLE	Tb927.11.5450 | organism=Trypanosoma_brucei_TREU927 | product=malic enzyme | location=Tb927_11_v5.1:1550378-1552093(+) | length=571 | sequence_SO=chromosome | SO=protein_coding
[315]		6906	7	7	29.1	1	0.00077	30693.4	UNREADABLE	Tb927.11.13890 | organism=Trypanosoma_brucei_TREU927 | product=AKAP7 2'5' RNA ligase-like domain containing protein, putative | location=Tb927_11_v5.1:3690573-3691379(+) | length=268 | sequence_SO=chromosome | SO=protein_coding
[316]		8771	3	4	19.5	2.21	1.5e-05	38498	UNREADABLE	Tb927.8.2740 | organism=Trypanosoma_brucei_TREU927 | product=mitochondrial RNA binding protein (TbRBP38) | location=Tb927_08_v5.1:810007-811569(+) | length=338 | sequence_SO=chromosome | SO=protein_coding
[317]		2004	3	3	2.3	1.82	9.8e-05	97999.4	UNREADABLE	Tb927.2.450 | organism=Trypanosoma_brucei_TREU927 | product=retrotransposon hot spot protein 4 (RHS4), putative | location=Tb927_02_v5.1:77151-79724(-) | length=857 | sequence_SO=chromosome | SO=protein_coding
[317-1]	2	3359	4	4	3.5	1.37	0.00039	98025.9	UNREADABLE	Tb927.1.120 | organism=Trypanosoma_brucei_TREU927 | product=retrotransposon hot spot protein 4 (RHS4), putative | location=Tb927_01_v5.1:60266-62836(-) | length=856 | sequence_SO=chromosome | SO=protein_coding
[317-2]	1	15	3	3	2.4	1.06	0.00039	98318.1	UNREADABLE	Tb927.2.470 | organism=Trypanosoma_brucei_TREU927 | product=retrotransposon hot spot protein 4 (RHS4), putative | location=Tb927_02_v5.1:86881-89463(-) | length=860 | sequence_SO=chromosome | SO=protein_coding
[317-3]	1	751	3	3	2.4	1.06	0.00039	97842	UNREADABLE	Tb927.2.340 | organism=Trypanosoma_brucei_TREU927 | product=retrotransposon hot spot protein 4 (RHS4), putative | location=Tb927_02_v5.1:46167-48743(-) | length=858 | sequence_SO=chromosome | SO=protein_coding
[318]		8140	4	4	5.9	1.3	0.0007	70312.1	UNREADABLE	Tb927.11.2360 | organism=Trypanosoma_brucei_TREU927 | product=phenylalanyl-tRNA synthetase (beta subunit), putative | location=Tb927_11_v5.1:676961-678835(+) | length=624 | sequence_SO=chromosome | SO=protein_coding
[319]		3778	3	3	32.3	1.8	0.00072	13310.4	UNREADABLE	Tb927.8.4690 | organism=Trypanosoma_brucei_TREU927 | product=hypothetical protein, conserved | location=Tb927_08_v5.1:1375777-1377221(-) | length=124 | sequence_SO=chromosome | SO=protein_coding
[320]		5560	3	3	4.1	1.73	0.00015	108999	UNREADABLE	Tb927.4.1530 | organism=Trypanosoma_brucei_TREU927 | product=hypothetical protein, conserved | location=Tb927_04_v5.1:393427-396339(-) | length=970 | sequence_SO=chromosome | SO=protein_coding
[321]		7228	3	3	15.3	1.94	1.4e-05	24310.6	UNREADABLE	Tb927.10.5760 | organism=Trypanosoma_brucei_TREU927 | product=adenylate kinase, putative | location=Tb927_10_v5.1:1427888-1428535(-) | length=215 | sequence_SO=chromosome | SO=protein_coding
[322]		4039	3	3	8.9	2.41	7.1e-06	81614	UNREADABLE	Tb927.9.1530 | organism=Trypanosoma_brucei_TREU927 | product=hypothetical protein, conserved | location=Tb927_09_v5.1:362147-364351(-) | length=734 | sequence_SO=chromosome | SO=protein_coding
[323]		5158	3	3	17	2.1	1.3e-05	27154.1	UNREADABLE	Tb927.6.1410 | organism=Trypanosoma_brucei_TREU927 | product=hypothetical protein, conserved | location=Tb927_06_v5.1:507032-507721(-) | length=229 | sequence_SO=chromosome | SO=protein_coding
[324]		10708	2	2	5.8	2.61	2.9e-06	53185.2	UNREADABLE	Tb11.v5.0446 | organism=Trypanosoma_brucei_TREU927 | product=hypothetical protein, conserved | location=Tb927_11_bin_v5.1:1793912-1795357(-) | length=481 | sequence_SO=random_sequence | SO=protein_coding
[325]		4258	7	7	38.3	1.06	0.00044	23300.4	UNREADABLE	Tb927.10.10780 | organism=Trypanosoma_brucei_TREU927 | product=hypothetical protein, conserved | location=Tb927_10_v5.1:2622321-2622965(-) | length=214 | sequence_SO=chromosome | SO=protein_coding
[326]		1755	3	3	2.1	2.18	6.8e-06	201556	UNREADABLE	Tb927.8.5200 | organism=Trypanosoma_brucei_TREU927 | product=hypothetical protein, conserved | location=Tb927_08_v5.1:1549691-1555057(+) | length=1788 | sequence_SO=chromosome | SO=protein_coding
[327]		4916	4	4	12.9	1.72	2.3e-05	57603.4	UNREADABLE	Tb927.7.3910 | organism=Trypanosoma_brucei_TREU927 | product=hypothetical protein, conserved | location=Tb927_07_v5.1:1022318-1023832(+) | length=504 | sequence_SO=chromosome | SO=protein_coding
[328]		4655	3	4	7.4	1.92	7.9e-05	82496	UNREADABLE	Tb927.11.16460 | organism=Trypanosoma_brucei_TREU927 | product=hypothetical protein, conserved | location=Tb927_11_v5.1:4359653-4361881(-) | length=742 | sequence_SO=chromosome | SO=protein_coding
[329]		5522	2	2	6.7	2.37	1.5e-05	39253.7	UNREADABLE	Tb927.9.5890 | organism=Trypanosoma_brucei_TREU927 | product=solanesyl-diphosphate synthase, putative | location=Tb927_09_v5.1:993572-994651(+) | length=359 | sequence_SO=chromosome | SO=protein_coding
[330]		10711	2	2	8.6	2.87	1.3e-06	33114.5	UNREADABLE	Tb11.v5.0174 | organism=Trypanosoma_brucei_TREU927 | product=ribonuclease H1, putative | location=Tb927_11_bin_v5.1:212239-213144(-) | length=301 | sequence_SO=random_sequence | SO=protein_coding
[331]		8890	4	5	6.1	1.97	5.8e-06	99418	UNREADABLE	Tb927.10.3570 | organism=Trypanosoma_brucei_TREU927 | product=RNA editing exonuclease 2 (KREX2) | location=Tb927_10_v5.1:924539-927262(+) | length=907 | sequence_SO=chromosome | SO=protein_coding
[332]		7562	3	3	11.5	1.96	1e-05	32094.8	UNREADABLE	Tb927.11.10510 | organism=Trypanosoma_brucei_TREU927 | product=ubiquinone biosynthesis methyltransferase, putative | location=Tb927_11_v5.1:2797106-2797972(+) | length=288 | sequence_SO=chromosome | SO=protein_coding
[333]		9161	2	2	3.3	2.16	9.4e-06	93233.1	UNREADABLE	Tb927.7.1030 | organism=Trypanosoma_brucei_TREU927 | product=heat shock 70 kDa protein, putative (HSP70) | location=Tb927_07_v5.1:264758-267843(+) | length=837 | sequence_SO=chromosome | SO=protein_coding
[334]		2736	4	4	3.8	1.35	0.0002	155284	UNREADABLE	Tb927.4.5120 | organism=Trypanosoma_brucei_TREU927 | product=hypothetical protein, conserved | location=Tb927_04_v5.1:1400337-1404473(-) | length=1378 | sequence_SO=chromosome | SO=protein_coding
[335]		9476	2	2	13	2.52	3.1e-06	25548.2	UNREADABLE	Tb927.7.3430 | organism=Trypanosoma_brucei_TREU927 | product=cyclophilin-type peptidyl-prolyl cis-trans isomerase, putative (PPIase) | location=Tb927_07_v5.1:889237-889932(-) | length=231 | sequence_SO=chromosome | SO=protein_coding
[336]		8272	4	4	12.4	1.4	0.00019	51739.8	UNREADABLE	Tb927.10.5900 | organism=Trypanosoma_brucei_TREU927 | product=hypothetical protein, conserved | location=Tb927_10_v5.1:1477553-1478956(-) | length=467 | sequence_SO=chromosome | SO=protein_coding
[337]		8435	3	3	7.7	1.88	2.7e-05	49860.8	UNREADABLE	Tb927.1.4230 | organism=Trypanosoma_brucei_TREU927 | product=hypothetical protein, conserved | location=Tb927_01_v5.1:873932-875212(+) | length=426 | sequence_SO=chromosome | SO=protein_coding
[338]		3656	5	5	40.5	1.18	0.00011	18308.8	UNREADABLE	Tb927.6.3360 | organism=Trypanosoma_brucei_TREU927 | product=hypothetical protein, conserved | location=Tb927_06_v5.1:984345-984836(+) | length=163 | sequence_SO=chromosome | SO=protein_coding
[339]		3514	3	3	16	1.51	8.1e-05	51878.9	UNREADABLE	Tb927.11.4320 | organism=Trypanosoma_brucei_TREU927 | product=Uncharacterized ACR, COG1678, putative | location=Tb927_11_v5.1:1255369-1256796(-) | length=475 | sequence_SO=chromosome | SO=protein_coding
[340]		3614	1	1	2.7	3.98	9.9e-08	71693.3	UNREADABLE	Tb927.6.3570 | organism=Trypanosoma_brucei_TREU927 | product=tubulin-tyrosine ligase-like protein, conserved | location=Tb927_06_v5.1:1065894-1067795(-) | length=633 | sequence_SO=chromosome | SO=protein_coding
[341]		5430	2	2	6.5	2.35	6.4e-06	49379.6	UNREADABLE	Tb927.8.2750 | organism=Trypanosoma_brucei_TREU927 | product=hypothetical protein, conserved | location=Tb927_08_v5.1:813455-814827(+) | length=444 | sequence_SO=chromosome | SO=protein_coding
[342]		9322	2	2	4.2	2.74	2.3e-06	77920.8	UNREADABLE	Tb927.7.1000 | organism=Trypanosoma_brucei_TREU927 | product=DNA repair and recombination helicase protein PIF1, putative (TbPIF8) | location=Tb927_07_v5.1:259946-262027(+) | length=693 | sequence_SO=chromosome | SO=protein_coding
[343]		9108	4	4	8.5	1.43	0.00023	48565.9	UNREADABLE	Tb927.8.3690 | organism=Trypanosoma_brucei_TREU927 | product=isocitrate dehydrogenase [NADP], mitochondrial precursor, putative (IDH) | location=Tb927_08_v5.1:1103230-1104543(-) | length=437 | sequence_SO=chromosome | SO=protein_coding
[344]		8723	2	2	8.1	2.53	4.2e-06	32215.4	UNREADABLE	Tb927.10.4310 | organism=Trypanosoma_brucei_TREU927 | product=prohibitin 2, putative (PHB2) | location=Tb927_10_v5.1:1121153-1122040(+) | length=295 | sequence_SO=chromosome | SO=protein_coding
[345]		8312	3	3	7.2	1.49	0.0012	44361.5	UNREADABLE	Tb927.10.15420 | organism=Trypanosoma_brucei_TREU927 | product=methyltransferase domain containing protein, putative | location=Tb927_10_v5.1:3788615-3789787(+) | length=390 | sequence_SO=chromosome | SO=protein_coding
[346]		4044	2	3	7.8	2.19	1.2e-05	43439.4	UNREADABLE	Tb927.8.1820 | organism=Trypanosoma_brucei_TREU927 | product=nonspecific lipid-transfer protein, putative | location=Tb927_08_v5.1:593071-594300(-) | length=409 | sequence_SO=chromosome | SO=protein_coding
[347]		7585	4	4	38.9	1.49	3.8e-05	19407.7	UNREADABLE	Tb927.3.1000 | organism=Trypanosoma_brucei_TREU927 | product=frataxin-like, mitochondrial precursor, putative | location=Tb927_03_v5.1:245606-246148(+) | length=180 | sequence_SO=chromosome | SO=protein_coding
[348]		9092	2	2	3.8	2.61	1.7e-06	69068.5	UNREADABLE	Tb927.6.1500 | organism=Trypanosoma_brucei_TREU927 | product=alkyl-dihydroxyacetone phosphate synthase (DHAP) | location=Tb927_06_v5.1:524852-526693(-) | length=613 | sequence_SO=chromosome | SO=protein_coding
[349]		2505	1	1	11.2	3.7	2.5e-06	14595.3	UNREADABLE	Tb927.10.5480 | organism=Trypanosoma_brucei_TREU927 | product=60S ribosomal protein L24, putative | location=Tb927_10_v5.1:1377506-1377883(+) | length=125 | sequence_SO=chromosome | SO=protein_coding
[350]		6571	2	2	10.4	2.2	9.8e-06	29227.5	UNREADABLE	Tb927.1.3040 | organism=Trypanosoma_brucei_TREU927 | product=hypothetical protein, conserved | location=Tb927_01_v5.1:671848-672660(+) | length=270 | sequence_SO=chromosome | SO=protein_coding
[351]		8590	2	2	3.9	2.4	7.2e-06	86004.7	UNREADABLE	Tb927.8.7980 | organism=Trypanosoma_brucei_TREU927 | product=Vacuolar proton pyrophosphatase 2, putative (VP2) | location=Tb927_08_v5.1:2351748-2354228(+) | length=826 | sequence_SO=chromosome | SO=protein_coding
[352]		927	2	2	10.6	2.35	2.5e-05	45886.7	UNREADABLE	Tb927.6.2080 | organism=Trypanosoma_brucei_TREU927 | product=hypothetical protein, conserved | location=Tb927_06_v5.1:674321-675539(-) | length=396 | sequence_SO=chromosome | SO=protein_coding
[353]		4435	3	3	5.9	1.45	0.0012	94525.2	UNREADABLE	Tb927.10.12520 | organism=Trypanosoma_brucei_TREU927 | product=hypothetical protein, conserved | location=Tb927_10_v5.1:3037525-3040077(-) | length=850 | sequence_SO=chromosome | SO=protein_coding
[354]		1576	2	2	11.9	2.47	8.5e-06	22084.4	UNREADABLE	Tb927.3.2300 | organism=Trypanosoma_brucei_TREU927 | product=DNL zinc finger, putative | location=Tb927_03_v5.1:592647-593252(+) | length=201 | sequence_SO=chromosome | SO=protein_coding
[355]		6493	2	2	3.8	2.08	2.4e-05	86757.7	UNREADABLE	Tb927.11.15850 | organism=Trypanosoma_brucei_TREU927 | product=kinteoplast poly(A) polymerase complex 1 subunit | location=Tb927_11_v5.1:4198210-4200474(-) | length=754 | sequence_SO=chromosome | SO=protein_coding
[356]		1344	2	2	9.8	1.77	5.7e-05	38234	UNREADABLE	Tb927.5.1350 | organism=Trypanosoma_brucei_TREU927 | product=hypothetical protein, conserved | location=Tb927_05_v5.1:497076-498086(+) | length=336 | sequence_SO=chromosome | SO=protein_coding
[357]		6442	3	3	10.3	1.3	0.00018	46907.2	UNREADABLE	Tb927.9.1950 | organism=Trypanosoma_brucei_TREU927 | product=hypothetical protein, conserved | location=Tb927_09_v5.1:437022-438245(-) | length=407 | sequence_SO=chromosome | SO=protein_coding
[358]		1985	7	7	26.6	0.97	0.00029	40021.1	UNREADABLE	Tb927.11.4680 | organism=Trypanosoma_brucei_TREU927 | product=SURF1 family, putative | location=Tb927_11_v5.1:1349703-1350743(+) | length=346 | sequence_SO=chromosome | SO=protein_coding
[359]		9572	6	6	6.1	0.93	0.00051	123691	UNREADABLE	Tb927.5.930 | organism=Trypanosoma_brucei_TREU927 | product=NADH-dependent fumarate reductase (FRDg) | location=Tb927_05_v5.1:366462-369890(+) | length=1142 | sequence_SO=chromosome | SO=protein_coding
[359-1]	2	6932	4	4	3.2	1.19	0.0001	133530	UNREADABLE	Tb927.10.3650 | organism=Trypanosoma_brucei_TREU927 | product=NADH-dependent fumarate reductase, putative | location=Tb927_10_v5.1:945876-949574(-) | length=1232 | sequence_SO=chromosome | SO=protein_coding
[360]		7088	1	2	7	3.46	4.9e-07	34219.2	UNREADABLE	Tb927.2.2220 | organism=Trypanosoma_brucei_TREU927 | product=hypothetical protein, conserved | location=Tb927_02_v5.1:424288-425229(-) | length=313 | sequence_SO=chromosome | SO=protein_coding
[361]		3914	2	2	3	2.01	6.4e-06	104678	UNREADABLE	Tb927.1.4420 | organism=Trypanosoma_brucei_TREU927 | product=ABC transporter, putative | location=Tb927_01_v5.1:912324-915161(+) | length=945 | sequence_SO=chromosome | SO=protein_coding
[362]		9345	1	1	3.2	3.32	3.4e-07	58565.6	UNREADABLE	Tb927.2.4210 | organism=Trypanosoma_brucei_TREU927 | product=Phosphoenolpyruvate carboxykinase [ATP], glycosomal (PEPCK) | location=Tb927_02_v5.1:740813-742390(-) | length=525 | sequence_SO=chromosome | SO=protein_coding
[363]		4776	3	3	9	1.49	9e-05	38863.5	UNREADABLE	Tb927.7.4200 | organism=Trypanosoma_brucei_TREU927 | product=hypothetical protein, conserved | location=Tb927_07_v5.1:1119038-1120102(+) | length=354 | sequence_SO=chromosome | SO=protein_coding
[364]		4770	2	2	5.5	1.66	6.8e-05	52914.1	UNREADABLE	Tb927.8.6410 | organism=Trypanosoma_brucei_TREU927 | product=short-chain dehydrogenase, putative | location=Tb927_08_v5.1:1858415-1859839(+) | length=474 | sequence_SO=chromosome | SO=protein_coding
[365]		9552	2	2	4.2	1.63	4.6e-05	54034	UNREADABLE	Tb927.10.6190 | organism=Trypanosoma_brucei_TREU927 | product=aldehyde dehydrogenase, putative (ALDH) | location=Tb927_10_v5.1:1569918-1571429(-) | length=503 | sequence_SO=chromosome | SO=protein_coding
[366]		6649	2	2	4.8	2	0.00013	47207	UNREADABLE	Tb927.1.1000 | organism=Trypanosoma_brucei_TREU927 | product=developmentally regulated phosphoprotein | location=Tb927_01_v5.1:289892-291155(+) | length=420 | sequence_SO=chromosome | SO=protein_coding
[367]		2051	3	4	19.2	1.86	1e-05	29319.1	UNREADABLE	Tb927.6.4070 | organism=Trypanosoma_brucei_TREU927 | product=hypothetical protein, conserved | location=Tb927_06_v5.1:1182614-1183399(-) | length=261 | sequence_SO=chromosome | SO=protein_coding
[368]		2104	2	2	0.4	1.74	0.0011	655933	UNREADABLE	Tb927.5.1120 | organism=Trypanosoma_brucei_TREU927 | product=Phage tail fibre repeat, putative | location=Tb927_05_v5.1:422509-440697(+) | length=6062 | sequence_SO=chromosome | SO=protein_coding
[369]		9751	3	3	7.3	1.14	0.00039	69862.9	UNREADABLE	Tb927.8.2550 | organism=Trypanosoma_brucei_TREU927 | product=mitochondrial DNA primase (PRI1) | location=Tb927_08_v5.1:751686-753575(+) | length=629 | sequence_SO=chromosome | SO=protein_coding
[370]		8648	2	2	16	2.36	1.9e-06	19907.6	UNREADABLE	Tb927.1.3800 | organism=Trypanosoma_brucei_TREU927 | product=Present in the outer mitochondrial membrane proteome 18 (POMP18) | location=Tb927_01_v5.1:814305-814850(+) | length=181 | sequence_SO=chromosome | SO=protein_coding
[371]		2179	4	5	18.2	0.87	0.00095	26464.6	UNREADABLE	Tb927.11.3530 | organism=Trypanosoma_brucei_TREU927 | product=Complex1_LYR-like, putative | location=Tb927_11_v5.1:1044248-1044944(+) | length=225 | sequence_SO=chromosome | SO=protein_coding
[372]		1852	2	2	6.1	2.01	5.7e-06	46936.5	UNREADABLE	Tb927.9.10050 | organism=Trypanosoma_brucei_TREU927 | product=60Kd inner membrane protein, putative | location=Tb927_09_v5.1:1586681-1587955(-) | length=424 | sequence_SO=chromosome | SO=protein_coding
[373]		3180	4	4	8.6	1.71	1e-05	51046	UNREADABLE	Tb927.9.11880 | organism=Trypanosoma_brucei_TREU927 | product=hypothetical protein, conserved | location=Tb927_09_v5.1:1854806-1856128(+) | length=440 | sequence_SO=chromosome | SO=protein_coding
[374]		9372	3	3	11.2	1.9	6e-06	61345.2	UNREADABLE	Tb927.11.5050 | organism=Trypanosoma_brucei_TREU927 | product=fumarate hydratase, class I (FHm) | location=Tb927_11_v5.1:1441804-1443471(+) | length=555 | sequence_SO=chromosome | SO=protein_coding
[375]		2414	2	2	6.5	1.61	0.00051	57757.2	UNREADABLE	Tb927.5.560 | organism=Trypanosoma_brucei_TREU927 | product=hypothetical protein, conserved | location=Tb927_05_v5.1:230203-231684(-) | length=493 | sequence_SO=chromosome | SO=protein_coding
[376]		11114	1	1	4.6	2.95	6.9e-07	42586.1	UNREADABLE	Tb11.v5.0686 | organism=Trypanosoma_brucei_TREU927 | product=hypothetical protein, conserved | location=Tb927_11_bin_v5.1:3446838-3447959(+) | length=373 | sequence_SO=random_sequence | SO=protein_coding
[377]		5742	2	2	8	2.03	1.3e-05	37609	UNREADABLE	Tb927.8.5310 | organism=Trypanosoma_brucei_TREU927 | product=Polyketide cyclase / dehydrase and lipid transport, putative | location=Tb927_08_v5.1:1581890-1582936(+) | length=348 | sequence_SO=chromosome | SO=protein_coding
[378]		1145	2	2	13.2	1.6	6.1e-05	28693.4	UNREADABLE	Tb927.8.5280 | organism=Trypanosoma_brucei_TREU927 | product=hypothetical protein, conserved | location=Tb927_08_v5.1:1573771-1574544(+) | length=257 | sequence_SO=chromosome | SO=protein_coding
[379]		4735	2	4	4.5	1.74	3.3e-05	29949.7	UNREADABLE	Tb927.11.180 | organism=Trypanosoma_brucei_TREU927 | product=electron transfer flavoprotein, putative | location=Tb927_11_v5.1:41149-41958(-) | length=269 | sequence_SO=chromosome | SO=protein_coding
[380]		3567	1	1	12.3	2.86	1.3e-06	14631	UNREADABLE	Tb927.7.1160 | organism=Trypanosoma_brucei_TREU927 | product=hypothetical protein, conserved | location=Tb927_07_v5.1:298178-298570(+) | length=130 | sequence_SO=chromosome | SO=protein_coding
[381]		1539	3	3	8.6	1.44	0.00017	35626.1	UNREADABLE	Tb927.9.4310 | organism=Trypanosoma_brucei_TREU927 | product=tricarboxylate carrier, putative | location=Tb927_09_v5.1:810382-811365(+) | length=327 | sequence_SO=chromosome | SO=protein_coding
[382]		2730	2	2	5.3	1.48	4.8e-05	64794.9	UNREADABLE	Tb927.8.3230 | organism=Trypanosoma_brucei_TREU927 | product=hypothetical protein, conserved | location=Tb927_08_v5.1:962916-964670(+) | length=584 | sequence_SO=chromosome | SO=protein_coding
[383]		6356	2	2	15.2	1.6	3.4e-05	18805.5	UNREADABLE	Tb927.11.16870 | organism=Trypanosoma_brucei_TREU927 | product=NADH dehydrogenase subunit NI8M, putative | location=Tb927_11_v5.1:4494307-4494804(-) | length=165 | sequence_SO=chromosome | SO=protein_coding
[384]		9181	3	3	10.8	1.62	1.9e-05	35502.4	UNREADABLE	Tb927.2.5800 | organism=Trypanosoma_brucei_TREU927 | product=sedoheptulose-1,7-bisphosphatase (SBPase) | location=Tb927_02_v5.1:1046357-1047355(+) | length=332 | sequence_SO=chromosome | SO=protein_coding
[385]		9110	2	2	4.8	1.68	0.00017	102458	UNREADABLE	Tb927.8.3560 | organism=Trypanosoma_brucei_TREU927 | product=DNA repair and recombination helicase protein PIF5 (PIF5) | location=Tb927_08_v5.1:1068960-1071746(-) | length=928 | sequence_SO=chromosome | SO=protein_coding
[386]		7664	3	3	10.2	1.4	5.4e-05	35065.4	UNREADABLE	Tb927.5.980 | organism=Trypanosoma_brucei_TREU927 | product=2OG-Fe(II) oxygenase superfamily, putative | location=Tb927_05_v5.1:382065-383031(+) | length=305 | sequence_SO=chromosome | SO=protein_coding
[387]		7547	3	3	5.7	1.16	0.00085	62037.2	UNREADABLE	Tb927.10.3210 | organism=Trypanosoma_brucei_TREU927 | product=delta-1-pyrroline-5-carboxylate dehydrogenase, putative | location=Tb927_10_v5.1:831505-833190(+) | length=561 | sequence_SO=chromosome | SO=protein_coding
[388]		10602	1	1	4	2.79	1.5e-05	48194.6	UNREADABLE	Tb11.v5.0590 | organism=Trypanosoma_brucei_TREU927 | product=SET domain containing protein, putative | location=Tb927_11_bin_v5.1:2741854-2743143(+) | length=429 | sequence_SO=random_sequence | SO=protein_coding
[389]		3122	1	1	5.4	2.78	3.9e-06	41205.9	UNREADABLE	Tb927.7.7080 | organism=Trypanosoma_brucei_TREU927 | product=mitochondrial glycoprotein-like protein | location=Tb927_07_v5.1:2022333-2023451(-) | length=372 | sequence_SO=chromosome | SO=protein_coding
[390]		5497	3	3	11.1	1.45	0.00013	50426.5	UNREADABLE	Tb927.11.4850 | organism=Trypanosoma_brucei_TREU927 | product=hypothetical protein, conserved | location=Tb927_11_v5.1:1392520-1393851(+) | length=443 | sequence_SO=chromosome | SO=protein_coding
[391]		9007	1	1	4.9	2.73	4.8e-05	31487	UNREADABLE	Tb927.2.6070 | organism=Trypanosoma_brucei_TREU927 | product=mitochondrial RNA binding complex 1 subunit (MRB6070) | location=Tb927_02_v5.1:1096360-1097217(+) | length=285 | sequence_SO=chromosome | SO=protein_coding
[392]		3452	1	1	5.9	2.73	1.1e-05	27599.8	UNREADABLE	Tb927.11.6250 | organism=Trypanosoma_brucei_TREU927 | product=hypothetical protein, conserved | location=Tb927_11_v5.1:1760097-1760906(-) | length=269 | sequence_SO=chromosome | SO=protein_coding
[393]		2100	1	2	3.1	2.72	2.2e-06	66499.3	UNREADABLE	Tb927.11.7680 | organism=Trypanosoma_brucei_TREU927 | product=hypothetical protein, conserved | location=Tb927_11_v5.1:2174807-2176558(-) | length=583 | sequence_SO=chromosome | SO=protein_coding
[394]		11248	2	2	27.3	1.78	5.8e-05	19423.8	UNREADABLE	Tb11.v5.0268 | organism=Trypanosoma_brucei_TREU927 | product=60S ribosomal protein-like, putative | location=Tb927_11_bin_v5.1:560520-561071(-) | length=183 | sequence_SO=random_sequence | SO=protein_coding
[395]		11036	4	4	19.5	0.89	0.00086	29422.4	UNREADABLE	Tb11.v5.0501 | organism=Trypanosoma_brucei_TREU927 | product=40S ribosomal protein S3A, putative | location=Tb927_11_bin_v5.1:2072629-2073399(+) | length=256 | sequence_SO=random_sequence | SO=protein_coding
[396]		5548	2	2	4.9	1.69	3.9e-05	46452.1	UNREADABLE	Tb927.5.2860 | organism=Trypanosoma_brucei_TREU927 | product=Protein of unknown function (DUF2453), putative | location=Tb927_05_v5.1:955952-957250(-) | length=432 | sequence_SO=chromosome | SO=protein_coding
[397]		9365	1	1	12.8	2.63	1.1e-06	15117.8	UNREADABLE	Tb927.11.7900 | organism=Trypanosoma_brucei_TREU927 | product=mitochondrial RNA binding protein 16 (RBP16) | location=Tb927_11_v5.1:2234937-2235362(-) | length=141 | sequence_SO=chromosome | SO=protein_coding
[398]		8637	6	7	14.1	0.63	0.0042	52226.8	UNREADABLE	Tb927.9.4360 | organism=Trypanosoma_brucei_TREU927 | product=KREL1 (KREL1) | location=Tb927_09_v5.1:817634-819139(+) | length=469 | sequence_SO=chromosome | SO=protein_coding
[399]		417	2	2	7.6	1.58	8e-05	41551.9	UNREADABLE	Tb927.9.11220 | organism=Trypanosoma_brucei_TREU927 | product=hypothetical protein, conserved | location=Tb927_09_v5.1:1774954-1776024(+) | length=356 | sequence_SO=chromosome | SO=protein_coding
[400]		7882	1	1	4	2.6	7.5e-06	51188.1	UNREADABLE	Tb927.11.4780 | organism=Trypanosoma_brucei_TREU927 | product=pyruvate dehydrogenase (lipoamide) kinase, putative | location=Tb927_11_v5.1:1378234-1379571(+) | length=445 | sequence_SO=chromosome | SO=protein_coding
[401]		4932	1	1	9.3	2.6	3.8e-06	29990.2	UNREADABLE	Tb927.4.3680 | organism=Trypanosoma_brucei_TREU927 | product=protein phosphatase 2C, putative | location=Tb927_04_v5.1:931759-932598(-) | length=279 | sequence_SO=chromosome | SO=protein_coding
[402]		4808	4	4	7.5	0.88	0.0019	64513.4	UNREADABLE	Tb927.4.2910 | organism=Trypanosoma_brucei_TREU927 | product=hypothetical protein, conserved | location=Tb927_04_v5.1:771649-773406(+) | length=584 | sequence_SO=chromosome | SO=protein_coding
[403]		437	4	5	1.9	0.76	0.00075	267602	UNREADABLE	Tb927.10.10280 | organism=Trypanosoma_brucei_TREU927 | product=microtubule-associated protein, putative | location=Tb927_10_v5.1:2524751-2531866(-) | length=2371 | sequence_SO=chromosome | SO=protein_coding
[404]		6358	3	3	7.8	1.09	0.00023	51692.7	UNREADABLE	Tb927.7.590 | organism=Trypanosoma_brucei_TREU927 | product=hypothetical protein, conserved | location=Tb927_07_v5.1:120909-122300(-) | length=463 | sequence_SO=chromosome | SO=protein_coding
[405]		109	2	3	13.9	1.62	0.00023	48527.8	UNREADABLE	Tb927.4.3690 | organism=Trypanosoma_brucei_TREU927 | product=Iron/manganese superoxide dismutases, C-terminal domain containing protein, putative | location=Tb927_04_v5.1:932788-934107(-) | length=439 | sequence_SO=chromosome | SO=protein_coding
[406]		413	3	3	11.4	1.25	0.00027	47651.9	UNREADABLE	Tb927.5.4330 | organism=Trypanosoma_brucei_TREU927 | product=dihydrolipoamide branched chain transacylase, putative | location=Tb927_05_v5.1:1349013-1350332(-) | length=439 | sequence_SO=chromosome | SO=protein_coding
[407]		1276	1	1	8.7	2.49	4.4e-06	24950.5	UNREADABLE	Tb927.4.2830 | organism=Trypanosoma_brucei_TREU927 | product=hypothetical protein, conserved | location=Tb927_04_v5.1:749453-750148(+) | length=231 | sequence_SO=chromosome | SO=protein_coding
[408]		2001	2	2	2.6	1.74	5.9e-05	136308	UNREADABLE	Tb927.11.4160 | organism=Trypanosoma_brucei_TREU927 | product=predicted C2 domain protein | location=Tb927_11_v5.1:1212799-1216506(-) | length=1235 | sequence_SO=chromosome | SO=protein_coding
[409]		3127	1	1	2.4	2.46	9.9e-06	83346.3	UNREADABLE	Tb927.9.7210 | organism=Trypanosoma_brucei_TREU927 | product=mitochondrial exoribonuclease DSS-1 | location=Tb927_09_v5.1:1172097-1174328(+) | length=743 | sequence_SO=chromosome | SO=protein_coding
[410]		4618	3	3	17.2	1.15	0.00013	23911.3	UNREADABLE	Tb927.5.740 | organism=Trypanosoma_brucei_TREU927 | product=hypothetical protein, conserved | location=Tb927_05_v5.1:312262-312891(+) | length=209 | sequence_SO=chromosome | SO=protein_coding
[411]		1275	4	4	15.1	1.19	5.8e-05	33710.6	UNREADABLE	Tb927.11.2920 | organism=Trypanosoma_brucei_TREU927 | product=glycerolphosphate mutase, putative | location=Tb927_11_v5.1:854485-855360(-) | length=291 | sequence_SO=chromosome | SO=protein_coding
[412]		1671	3	3	12.7	1.16	0.00086	45476.5	UNREADABLE	Tb927.10.15010 | organism=Trypanosoma_brucei_TREU927 | product=lipoic acid synthetase, mitochondrial precursor, putative | location=Tb927_10_v5.1:3668325-3669554(+) | length=409 | sequence_SO=chromosome | SO=protein_coding
[413]		1735	1	2	10.3	2.35	3.1e-06	21118.8	UNREADABLE	Tb927.11.6510 | organism=Trypanosoma_brucei_TREU927 | product=40S ribosomal protein S21, putative | location=Tb927_11_v5.1:1834506-1835090(-) | length=194 | sequence_SO=chromosome | SO=protein_coding
[414]		1762	3	3	5.7	1.11	0.00016	72372.4	UNREADABLE	Tb927.4.2430 | organism=Trypanosoma_brucei_TREU927 | product=Endonuclease/Exonuclease/phosphatase family, putative | location=Tb927_04_v5.1:631854-633818(+) | length=654 | sequence_SO=chromosome | SO=protein_coding
[415]		2964	2	2	7.8	1.34	5.7e-05	33521	UNREADABLE	Tb927.5.2580 | organism=Trypanosoma_brucei_TREU927 | product=hypothetical protein, conserved | location=Tb927_05_v5.1:885706-886593(+) | length=295 | sequence_SO=chromosome | SO=protein_coding
[416]		1180	1	1	3.7	2.32	3.8e-06	62841.7	UNREADABLE	Tb927.1.730 | organism=Trypanosoma_brucei_TREU927 | product=NADH-ubiquinone oxidoreductase complex I subunit, putative | location=Tb927_01_v5.1:237647-239356(-) | length=569 | sequence_SO=chromosome | SO=protein_coding
[417]		557	1	1	3.8	2.31	2.2e-05	41306.8	UNREADABLE	Tb927.3.4260 | organism=Trypanosoma_brucei_TREU927 | product=Acyl-coenzyme A thioesterase, putative | location=Tb927_03_v5.1:1198172-1199278(-) | length=368 | sequence_SO=chromosome | SO=protein_coding
[418]		8610	2	2	4.2	1.39	0.00046	58851.4	UNREADABLE	Tb927.7.5480 | organism=Trypanosoma_brucei_TREU927 | product=dihydrofolate reductase-thymidylate synthase (DHFR-TS) | location=Tb927_07_v5.1:1478829-1480412(+) | length=527 | sequence_SO=chromosome | SO=protein_coding
[419]		7660	1	1	4.8	2.29	2.2e-05	32268.8	UNREADABLE	Tb927.8.670 | organism=Trypanosoma_brucei_TREU927 | product=hypothetical protein, conserved | location=Tb927_08_v5.1:185535-186407(-) | length=290 | sequence_SO=chromosome | SO=protein_coding
[420]		9679	1	1	2	2.27	4.9e-06	108445	UNREADABLE	Tb927.11.6810 | organism=Trypanosoma_brucei_TREU927 | product=tubulin-tyrsoine ligase-like protein, putative (TTL) | location=Tb927_11_v5.1:1920890-1923832(-) | length=980 | sequence_SO=chromosome | SO=protein_coding
[421]		5808	1	1	3.1	2.24	2.6e-06	66992.8	UNREADABLE	Tb927.9.12850 | organism=Trypanosoma_brucei_TREU927 | product=SpoU rRNA Methylase family, putative | location=Tb927_09_v5.1:2031181-2032941(+) | length=586 | sequence_SO=chromosome | SO=protein_coding
[422]		331	2	2	6.3	1.7	3.6e-05	45182.4	UNREADABLE	Tb927.9.4950 | organism=Trypanosoma_brucei_TREU927 | product=radical SAM domain protein, putative | location=Tb927_09_v5.1:897502-898689(+) | length=395 | sequence_SO=chromosome | SO=protein_coding
[423]		7681	2	2	5	1.13	0.00094	67499.8	UNREADABLE	Tb927.8.6640 | organism=Trypanosoma_brucei_TREU927 | product=Male sterility protein, putative | location=Tb927_08_v5.1:1917890-1919704(-) | length=604 | sequence_SO=chromosome | SO=protein_coding
[424]		10718	1	1	4.9	2.2	1.1e-05	31947.4	UNREADABLE	Tb11.v5.0797 | organism=Trypanosoma_brucei_TREU927 | product=flagellar calcium-binding protein | location=Tb927_11_bin_v5.1:4152401-4153252(+) | length=283 | sequence_SO=random_sequence | SO=protein_coding
[425]		9164	2	2	2.2	1.22	0.00036	89887.7	UNREADABLE	Tb927.1.1690 | organism=Trypanosoma_brucei_TREU927 | product=RNA-editing nuclease 1 (KREN1) | location=Tb927_01_v5.1:425787-428240(+) | length=817 | sequence_SO=chromosome | SO=protein_coding
[426]		3699	2	2	4.4	1.34	0.00026	52863.9	UNREADABLE	Tb927.10.1180 | organism=Trypanosoma_brucei_TREU927 | product=hypothetical protein, conserved | location=Tb927_10_v5.1:318169-319614(-) | length=481 | sequence_SO=chromosome | SO=protein_coding
[427]		9628	2	3	8.4	1.26	0.00018	50433.6	UNREADABLE	Tb927.11.16730 | organism=Trypanosoma_brucei_TREU927 | product=dihydrolipoyl dehydrogenase (GCVL-2) | location=Tb927_11_v5.1:4452120-4453553(-) | length=477 | sequence_SO=chromosome | SO=protein_coding
[428]		2890	2	2	12.2	1.48	0.00016	19436.5	UNREADABLE	Tb927.9.11720 | organism=Trypanosoma_brucei_TREU927 | product=Iron-sulfur cluster assembly protein | location=Tb927_09_v5.1:1822506-1823048(+) | length=180 | sequence_SO=chromosome | SO=protein_coding
[429]		8830	2	3	16.2	1.41	0.00029	16531	UNREADABLE	Tb927.3.860 | organism=Trypanosoma_brucei_TREU927 | product=Acyl carrier protein, mitochondrial (ACP) | location=Tb927_03_v5.1:200574-201020(-) | length=148 | sequence_SO=chromosome | SO=protein_coding
[430]		5155	3	3	6.3	0.91	0.0015	58953.5	UNREADABLE	Tb927.6.2010 | organism=Trypanosoma_brucei_TREU927 | product=AMP-binding enzyme, putative | location=Tb927_06_v5.1:653345-654916(-) | length=523 | sequence_SO=chromosome | SO=protein_coding
[431]		300	2	3	6.2	1.43	7.4e-05	46295.1	UNREADABLE	Tb927.9.3350 | organism=Trypanosoma_brucei_TREU927 | product=pseudouridylate synthase, putative | location=Tb927_09_v5.1:697576-698796(+) | length=406 | sequence_SO=chromosome | SO=protein_coding
[432]		11486	3	3	13.5	0.89	0.00037	32681.6	UNREADABLE	Tb927.10.13300 | organism=Trypanosoma_brucei_TREU927 | product=30S ribosomal protein S8, putative | location=Tb927_10_v5.1:3248464-3249312(-) | length=282 | sequence_SO=chromosome | SO=protein_coding
[433]		5491	2	2	5.4	1.15	0.0022	37475.5	UNREADABLE	Tb927.11.11050 | organism=Trypanosoma_brucei_TREU927 | product=hypothetical protein, conserved | location=Tb927_11_v5.1:2953386-2954390(+) | length=334 | sequence_SO=chromosome | SO=protein_coding
[434]		2673	2	3	9.5	1.24	0.00041	24799.1	UNREADABLE	Tb927.11.1950 | organism=Trypanosoma_brucei_TREU927 | product=hypothetical protein, conserved | location=Tb927_11_v5.1:570970-571638(+) | length=222 | sequence_SO=chromosome | SO=protein_coding
[435]		3905	2	2	1.8	1.13	0.00029	136901	UNREADABLE	Tb927.2.4400 | organism=Trypanosoma_brucei_TREU927 | product=hypothetical protein, conserved | location=Tb927_02_v5.1:778463-782008(-) | length=1181 | sequence_SO=chromosome | SO=protein_coding
[436]		5762	3	4	13.9	0.88	0.00084	45994.2	UNREADABLE	Tb927.11.5090 | organism=Trypanosoma_brucei_TREU927 | product=aspartate aminotransferase, mitochondrial | location=Tb927_11_v5.1:1454152-1455405(+) | length=417 | sequence_SO=chromosome | SO=protein_coding
[437]		2411	1	1	2.4	1.99	8e-06	76724.1	UNREADABLE	Tb927.9.2620 | organism=Trypanosoma_brucei_TREU927 | product=Domain of unknown function (DUF4460), putative | location=Tb927_09_v5.1:578218-580248(-) | length=676 | sequence_SO=chromosome | SO=protein_coding
[438]		389	1	1	6.5	1.98	1.1e-05	25624.7	UNREADABLE	Tb927.7.1790 | organism=Trypanosoma_brucei_TREU927 | product=Adenine phosphoribosyltransferase, putative | location=Tb927_07_v5.1:438274-438966(+) | length=230 | sequence_SO=chromosome | SO=protein_coding
[439]		7720	1	1	7.3	1.96	1.3e-05	27697.8	UNREADABLE	Tb927.3.1160 | organism=Trypanosoma_brucei_TREU927 | product=hypothetical protein, conserved | location=Tb927_03_v5.1:281310-282109(+) | length=247 | sequence_SO=chromosome | SO=protein_coding
[440]		8732	1	1	2.6	1.93	7.4e-06	49666.3	UNREADABLE	Tb927.5.2100 | organism=Trypanosoma_brucei_TREU927 | product=RNA-binding protein, putative (RBP30) | location=Tb927_05_v5.1:720408-721805(-) | length=465 | sequence_SO=chromosome | SO=protein_coding
[441]		2763	1	1	2.1	1.93	3.6e-05	62810.7	UNREADABLE	Tb927.4.2790 | organism=Trypanosoma_brucei_TREU927 | product=hypothetical protein, conserved | location=Tb927_04_v5.1:738781-740490(+) | length=569 | sequence_SO=chromosome | SO=protein_coding
[442]		9113	2	2	4.4	0.99	0.0011	62440.2	UNREADABLE	Tb927.8.1510 | organism=Trypanosoma_brucei_TREU927 | product=ATP-dependent DEAD/H RNA helicase, putative (DBP2.1) | location=Tb927_08_v5.1:490106-493862(+) | length=569 | sequence_SO=chromosome | SO=protein_coding
[443]		3481	1	1	7.3	1.92	2.2e-05	42179.5	UNREADABLE	Tb927.3.4700 | organism=Trypanosoma_brucei_TREU927 | product=Domain of unknown function (DUF4379), putative | location=Tb927_03_v5.1:1327658-1328809(-) | length=383 | sequence_SO=chromosome | SO=protein_coding
[444]		8476	1	1	3.9	1.89	3e-05	36341.2	UNREADABLE	Tb927.7.3940 | organism=Trypanosoma_brucei_TREU927 | product=mitochondrial carrier protein (MCP16) | location=Tb927_07_v5.1:1032471-1033466(+) | length=331 | sequence_SO=chromosome | SO=protein_coding
[445]		187	2	2	14	1.07	0.00085	34040.5	UNREADABLE	Tb927.3.2860 | organism=Trypanosoma_brucei_TREU927 | product=hypothetical protein, conserved | location=Tb927_03_v5.1:738680-739582(-) | length=300 | sequence_SO=chromosome | SO=protein_coding
[446]		4502	3	3	11.7	1.05	0.00011	37791.1	UNREADABLE	Tb927.3.750 | organism=Trypanosoma_brucei_TREU927 | product=SET domain containing protein, putative | location=Tb927_03_v5.1:181871-182875(-) | length=334 | sequence_SO=chromosome | SO=protein_coding
[447]		8098	1	1	4.4	1.86	2.3e-05	30964.7	UNREADABLE	Tb927.11.11390 | organism=Trypanosoma_brucei_TREU927 | product=2OG-Fe(II) oxygenase superfamily, putative | location=Tb927_11_v5.1:3041447-3042265(+) | length=272 | sequence_SO=chromosome | SO=protein_coding
[448]		513	1	1	3.7	1.84	0.0001	50887.7	UNREADABLE	Tb927.11.2610 | organism=Trypanosoma_brucei_TREU927 | product=hypothetical protein, conserved | location=Tb927_11_v5.1:766107-767492(-) | length=461 | sequence_SO=chromosome | SO=protein_coding
[449]		10579	2	2	5.6	0.99	0.00095	89647.7	UNREADABLE	Tb11.v5.0412 | organism=Trypanosoma_brucei_TREU927 | product=hypothetical protein, conserved | location=Tb927_11_bin_v5.1:1563645-1566056(-) | length=803 | sequence_SO=random_sequence | SO=protein_coding
[450]		6470	5	6	33.6	0.46	0.0025	16920.7	UNREADABLE	Tb927.6.2510 | organism=Trypanosoma_brucei_TREU927 | product=Flavinator of succinate dehydrogenase, putative | location=Tb927_06_v5.1:762702-763142(+) | length=146 | sequence_SO=chromosome | SO=protein_coding
[451]		6767	3	3	6.1	0.77	0.00057	62825.9	UNREADABLE	Tb927.10.3590 | organism=Trypanosoma_brucei_TREU927 | product=hypothetical protein, conserved | location=Tb927_10_v5.1:928905-930584(+) | length=559 | sequence_SO=chromosome | SO=protein_coding
[452]		8251	2	2	8.7	1.09	0.00038	31032.7	UNREADABLE	Tb927.10.4130 | organism=Trypanosoma_brucei_TREU927 | product=NDUFA5/B13 subunit, putative | location=Tb927_10_v5.1:1084527-1085324(-) | length=265 | sequence_SO=chromosome | SO=protein_coding
[453]		1409	1	1	6.2	1.76	4.3e-06	33466.6	UNREADABLE	Tb927.10.680 | organism=Trypanosoma_brucei_TREU927 | product=Protein of unknown function (DUF971), putative | location=Tb927_10_v5.1:177451-178323(+) | length=290 | sequence_SO=chromosome | SO=protein_coding
[454]		5003	2	2	15.3	1.3	7.5e-05	16327.7	UNREADABLE	Tb927.4.2740 | organism=Trypanosoma_brucei_TREU927 | product=p25-alpha, putative | location=Tb927_04_v5.1:723054-723506(+) | length=150 | sequence_SO=chromosome | SO=protein_coding
[455]		3296	2	2	19	1.15	0.0001	23261.1	UNREADABLE	Tb927.4.1440 | organism=Trypanosoma_brucei_TREU927 | product=probable rRNA maturation factor YbeY, putative | location=Tb927_04_v5.1:370482-371099(-) | length=205 | sequence_SO=chromosome | SO=protein_coding
[456]		8585	1	1	1.6	1.71	2.4e-05	75203.9	UNREADABLE	Tb927.6.1140 | organism=Trypanosoma_brucei_TREU927 | product=dolichyl-P-Man:GDP-Man5GlcNAc2-PP-dolichyl alpha-1,2-mannosyltransferase, putative (ALG9) | location=Tb927_06_v5.1:443821-445845(-) | length=674 | sequence_SO=chromosome | SO=protein_coding
[457]		8993	1	1	5.3	1.69	9.7e-06	47577.3	UNREADABLE	Tb927.1.3030 | organism=Trypanosoma_brucei_TREU927 | product=KREL2 (KREL2) | location=Tb927_01_v5.1:670282-671532(+) | length=416 | sequence_SO=chromosome | SO=protein_coding
[458]		8483	1	1	1.5	1.69	5.5e-05	98696.3	UNREADABLE	Tb927.7.1070 | organism=Trypanosoma_brucei_TREU927 | product=KREX1 (KREX1) | location=Tb927_07_v5.1:272237-274921(+) | length=894 | sequence_SO=chromosome | SO=protein_coding
[459]		9184	1	1	2.4	1.65	9.7e-05	55460.8	UNREADABLE	Tb927.2.3800 | organism=Trypanosoma_brucei_TREU927 | product=guide RNA associated protein 1 (GAP1) | location=Tb927_02_v5.1:676599-678077(-) | length=492 | sequence_SO=chromosome | SO=protein_coding
[460]		7067	1	1	1.4	1.6	7e-05	85247.5	UNREADABLE	Tb927.3.2630 | organism=Trypanosoma_brucei_TREU927 | product=hypothetical protein, conserved | location=Tb927_03_v5.1:669322-671670(-) | length=782 | sequence_SO=chromosome | SO=protein_coding
[461]		1019	1	2	4	1.58	0.0014	29587.8	UNREADABLE	Tb927.9.10520 | organism=Trypanosoma_brucei_TREU927 | product=hypothetical protein, conserved | location=Tb927_09_v5.1:1650358-1651663(-) | length=253 | sequence_SO=chromosome | SO=protein_coding
[462]		10312	1	1	8.8	1.58	0.0002	18002.3	UNREADABLE	Tb11.0880 | organism=Trypanosoma_brucei_TREU927 | product=60S ribosomal protein L21e, putative | location=tryp_XI-147f01.q1ca:10200-10679(+) | length=159 | sequence_SO=contig | SO=protein_coding
[463]		1401	2	2	9.2	1	0.0002	51432.9	UNREADABLE	Tb927.9.1400 | organism=Trypanosoma_brucei_TREU927 | product=Monooxygenase, putative | location=Tb927_09_v5.1:345924-347294(-) | length=456 | sequence_SO=chromosome | SO=protein_coding
[464]		2629	3	3	5.2	0.97	0.00044	83000.6	UNREADABLE	Tb927.7.5330 | organism=Trypanosoma_brucei_TREU927 | product=hypothetical protein, conserved | location=Tb927_07_v5.1:1415981-1418296(+) | length=771 | sequence_SO=chromosome | SO=protein_coding
[465]		9371	2	2	8.2	1.34	3.5e-05	29883.5	UNREADABLE	Tb927.11.5290 | organism=Trypanosoma_brucei_TREU927 | product=mitochondrial carrier protein (MCP9) | location=Tb927_11_v5.1:1508940-1509788(+) | length=282 | sequence_SO=chromosome | SO=protein_coding
[466]		3616	1	1	4.2	1.51	9e-05	43008.8	UNREADABLE	Tb927.10.13850 | organism=Trypanosoma_brucei_TREU927 | product=ATP12 chaperone protein, putative | location=Tb927_10_v5.1:3380612-3381754(-) | length=380 | sequence_SO=chromosome | SO=protein_coding
[467]		2599	1	1	1.3	1.48	0.00018	94281.6	UNREADABLE	Tb927.10.9350 | organism=Trypanosoma_brucei_TREU927 | product=hypothetical protein, conserved | location=Tb927_10_v5.1:2313978-2316545(+) | length=855 | sequence_SO=chromosome | SO=protein_coding
[468]		3172	1	1	1.5	1.47	9.4e-05	105706	UNREADABLE	Tb927.11.9310 | organism=Trypanosoma_brucei_TREU927 | product=tRNA pseudouridine synthase, putative | location=Tb927_11_v5.1:2557931-2560702(+) | length=923 | sequence_SO=chromosome | SO=protein_coding
[469]		8631	2	3	14.5	0.77	0.0034	15216.4	UNREADABLE	Tb927.9.9840 | organism=Trypanosoma_brucei_TREU927 | product=lipoic acid containing carrier protein, putative (GCVH) | location=Tb927_09_v5.1:1560650-1562076(-) | length=138 | sequence_SO=chromosome | SO=protein_coding
[470]		6870	2	2	1.8	1.05	0.0006	140400	UNREADABLE	Tb927.8.650 | organism=Trypanosoma_brucei_TREU927 | product=cation-transporting ATPase, putative | location=Tb927_08_v5.1:179630-183415(-) | length=1261 | sequence_SO=chromosome | SO=protein_coding
[471]		9215	2	2	10.2	1.26	5.2e-05	28642.3	UNREADABLE	Tb927.10.14600 | organism=Trypanosoma_brucei_TREU927 | product=40S ribosomal protein S2, putative (RPS2) | location=Tb927_10_v5.1:3575102-3575902(-) | length=266 | sequence_SO=chromosome | SO=protein_coding
[472]		10569	1	1	2.7	1.44	8.2e-05	46778.7	UNREADABLE	Tb11.v5.0371 | organism=Trypanosoma_brucei_TREU927 | product=hypothetical protein, conserved | location=Tb927_11_bin_v5.1:1245712-1246932(-) | length=406 | sequence_SO=random_sequence | SO=protein_coding
[473]		186	2	2	2.9	1.09	9.4e-05	83432.1	UNREADABLE	Tb927.7.5320 | organism=Trypanosoma_brucei_TREU927 | product=hypothetical protein, conserved | location=Tb927_07_v5.1:1413045-1415285(+) | length=746 | sequence_SO=chromosome | SO=protein_coding
[474]		9696	2	2	7.4	0.79	0.0021	35876	UNREADABLE	Tb927.10.15710 | organism=Trypanosoma_brucei_TREU927 | product=mitochondrial carrier protein (MCP7) | location=Tb927_10_v5.1:3866694-3867665(+) | length=323 | sequence_SO=chromosome | SO=protein_coding
[475]		2279	1	1	1.7	1.44	5.5e-05	96223.2	UNREADABLE	Tb927.4.4210 | organism=Trypanosoma_brucei_TREU927 | product=ATP-dependent zinc metalloprotease AFG3-like, putative | location=Tb927_04_v5.1:1111937-1114570(-) | length=877 | sequence_SO=chromosome | SO=protein_coding
[476]		5004	1	1	2	1.41	5.4e-05	88901.5	UNREADABLE	Tb927.2.4130 | organism=Trypanosoma_brucei_TREU927 | product=enoyl-CoA hydratase/Enoyl-CoA isomerase/3-hydroxyacyl-CoA dehydrogenase, putative | location=Tb927_02_v5.1:721779-724251(-) | length=803 | sequence_SO=chromosome | SO=protein_coding
[477]		6622	2	2	10.3	0.77	0.0031	20087.5	UNREADABLE	Tb927.10.560 | organism=Trypanosoma_brucei_TREU927 | product=40S ribosomal proteins S11, putative | location=Tb927_10_v5.1:147113-147637(+) | length=174 | sequence_SO=chromosome | SO=protein_coding
[478]		8721	2	2	3.9	0.81	0.0012	83984.1	UNREADABLE	Tb927.10.5010 | organism=Trypanosoma_brucei_TREU927 | product=Elongation factor G1, mitochondrial, putative (EF-G1) | location=Tb927_10_v5.1:1240921-1243161(+) | length=746 | sequence_SO=chromosome | SO=protein_coding
[479]		4135	2	2	6.1	0.77	0.0022	33876.7	UNREADABLE	Tb927.5.1210 | organism=Trypanosoma_brucei_TREU927 | product=short-chain dehydrogenase, putative | location=Tb927_05_v5.1:462078-463013(+) | length=311 | sequence_SO=chromosome | SO=protein_coding
[480]		2744	1	1	4.6	1.37	0.00015	38967.6	UNREADABLE	Tb927.6.3610 | organism=Trypanosoma_brucei_TREU927 | product=SET domain containing protein, putative | location=Tb927_06_v5.1:1076832-1077869(-) | length=345 | sequence_SO=chromosome | SO=protein_coding
[481]		5517	1	1	5.8	1.37	6.6e-05	31896.5	UNREADABLE	Tb927.9.5280 | organism=Trypanosoma_brucei_TREU927 | product=unspecified product | location=Tb927_09_v5.1:927922-928746(+) | length=274 | sequence_SO=chromosome | SO=protein_coding
[482]		7295	4	4	2	0.46	0.0019	313779	UNREADABLE	Tb927.8.5100 | organism=Trypanosoma_brucei_TREU927 | product=hypothetical protein, conserved | location=Tb927_08_v5.1:1509141-1517783(+) | length=2880 | sequence_SO=chromosome | SO=protein_coding
[483]		4041	3	3	9.4	0.79	0.00032	47704.3	UNREADABLE	Tb927.6.4160 | organism=Trypanosoma_brucei_TREU927 | product=hypothetical protein, conserved | location=Tb927_06_v5.1:1197218-1198531(-) | length=437 | sequence_SO=chromosome | SO=protein_coding
[484]		844	1	2	1.1	1.35	7.7e-05	181778	UNREADABLE	Tb927.3.2810 | organism=Trypanosoma_brucei_TREU927 | product=hypothetical protein, conserved | location=Tb927_03_v5.1:726390-731417(-) | length=1675 | sequence_SO=chromosome | SO=protein_coding
[485]		7871	1	1	2.4	1.35	4.5e-05	50169.1	UNREADABLE	Tb927.10.9960 | organism=Trypanosoma_brucei_TREU927 | product=hypothetical protein, conserved | location=Tb927_10_v5.1:2458383-2459762(+) | length=459 | sequence_SO=chromosome | SO=protein_coding
[486]		6855	3	3	6	0.75	0.001	66656.3	UNREADABLE	Tb927.3.5240 | organism=Trypanosoma_brucei_TREU927 | product=hypothetical protein, conserved | location=Tb927_03_v5.1:1470948-1472693(+) | length=581 | sequence_SO=chromosome | SO=protein_coding
[487]		6335	3	4	9	0.57	0.0011	48929.9	UNREADABLE	Tb927.9.13580 | organism=Trypanosoma_brucei_TREU927 | product=hypothetical protein, conserved | location=Tb927_09_v5.1:2154410-2155678(-) | length=422 | sequence_SO=chromosome | SO=protein_coding
[488]		9011	1	1	3.8	1.31	0.00024	33963.1	UNREADABLE	Tb927.2.2970 | organism=Trypanosoma_brucei_TREU927 | product=mitochondrial carrier protein (MCP13) | location=Tb927_02_v5.1:564310-565248(+) | length=312 | sequence_SO=chromosome | SO=protein_coding
[489]		8302	4	4	5.2	0.57	0.00066	131584	UNREADABLE	Tb927.7.3050 | organism=Trypanosoma_brucei_TREU927 | product=hypothetical protein, conserved | location=Tb927_07_v5.1:770088-773585(+) | length=1165 | sequence_SO=chromosome | SO=protein_coding
[490]		7216	2	2	5.2	0.71	0.0023	55838.8	UNREADABLE	Tb927.7.5740 | organism=Trypanosoma_brucei_TREU927 | product=conserved protein | location=Tb927_07_v5.1:1548341-1549840(+) | length=499 | sequence_SO=chromosome | SO=protein_coding
[491]		7147	3	3	14.4	0.57	0.0019	31573.6	UNREADABLE	Tb927.7.4440 | organism=Trypanosoma_brucei_TREU927 | product=NAD dependent epimerase/dehydratase family, putative | location=Tb927_07_v5.1:1177976-1178854(-) | length=292 | sequence_SO=chromosome | SO=protein_coding
[492]		24	2	2	3.6	0.95	0.00026	75692.4	UNREADABLE	Tb927.4.1700 | organism=Trypanosoma_brucei_TREU927 | product=protein kinase, putative | location=Tb927_04_v5.1:433195-435273(-) | length=692 | sequence_SO=chromosome | SO=protein_coding
[493]		3606	1	1	2.5	1.27	9.2e-05	56446.6	UNREADABLE	Tb927.7.3510 | organism=Trypanosoma_brucei_TREU927 | product=hypothetical protein, conserved | location=Tb927_07_v5.1:907225-908673(-) | length=482 | sequence_SO=chromosome | SO=protein_coding
[494]		7462	2	2	6	0.78	0.00032	36517.3	UNREADABLE	Tb927.8.2020 | organism=Trypanosoma_brucei_TREU927 | product=agmatinase, putative | location=Tb927_08_v5.1:637313-638308(+) | length=331 | sequence_SO=chromosome | SO=protein_coding
[495]		2216	2	2	11.6	0.85	0.00027	22051.8	UNREADABLE	Tb927.8.1110 | organism=Trypanosoma_brucei_TREU927 | product=40S ribosomal protein S9, putative | location=Tb927_08_v5.1:355351-355923(-) | length=190 | sequence_SO=chromosome | SO=protein_coding
[496]		1966	2	2	10.4	0.97	0.00042	36118.1	UNREADABLE	Tb927.3.1810 | organism=Trypanosoma_brucei_TREU927 | product=hypothetical protein, conserved | location=Tb927_03_v5.1:470302-471282(-) | length=326 | sequence_SO=chromosome | SO=protein_coding
[497]		232	1	1	3.2	1.15	0.0017	36741.8	UNREADABLE	Tb927.6.1840 | organism=Trypanosoma_brucei_TREU927 | product=Diacylglycerol kinase catalytic domain containing protein, putative | location=Tb927_06_v5.1:610044-611078(-) | length=344 | sequence_SO=chromosome | SO=protein_coding
[498]		6966	1	1	5.3	1.14	0.00058	52239	UNREADABLE	Tb927.5.2080 | organism=Trypanosoma_brucei_TREU927 | product=guanosine monophosphate reductase, putative | location=Tb927_05_v5.1:712607-714082(-) | length=491 | sequence_SO=chromosome | SO=protein_coding
[499]		10715	3	4	7.5	0.71	0.00034	48076	UNREADABLE	Tb11.v5.0482 | organism=Trypanosoma_brucei_TREU927 | product=hypothetical protein, conserved | location=Tb927_11_bin_v5.1:1958730-1960016(+) | length=428 | sequence_SO=random_sequence | SO=protein_coding
[500]		11277	1	1	3	1.12	7.2e-05	37669.4	UNREADABLE	Tb11.v5.0667 | organism=Trypanosoma_brucei_TREU927 | product=poly(A) polymerase, putative | location=Tb927_11_bin_v5.1:3324104-3325105(+) | length=333 | sequence_SO=random_sequence | SO=protein_coding
[501]		7300	3	3	10.8	0.56	0.00049	37366.2	UNREADABLE	Tb927.7.640 | organism=Trypanosoma_brucei_TREU927 | product=hypothetical protein, conserved | location=Tb927_07_v5.1:131357-132361(-) | length=334 | sequence_SO=chromosome | SO=protein_coding
[502]		6144	1	1	3.9	1.11	0.00021	40010.2	UNREADABLE	Tb927.3.2150 | organism=Trypanosoma_brucei_TREU927 | product=protein phosphatase 2C, putative | location=Tb927_03_v5.1:566532-567642(-) | length=362 | sequence_SO=chromosome | SO=protein_coding
[503]		7654	1	1	4.4	1.1	0.00092	67815.9	UNREADABLE	Tb927.10.11480 | organism=Trypanosoma_brucei_TREU927 | product=hypothetical protein, conserved | location=Tb927_10_v5.1:2803539-2805362(+) | length=607 | sequence_SO=chromosome | SO=protein_coding
[504]		2438	1	1	3	1.07	0.0003	29106.7	UNREADABLE	Tb927.5.2590 | organism=Trypanosoma_brucei_TREU927 | product=Macro domain containing protein, putative | location=Tb927_05_v5.1:887891-888688(+) | length=265 | sequence_SO=chromosome | SO=protein_coding
[505]		7180	2	2	7.7	0.63	0.0013	38266.8	UNREADABLE	Tb927.11.11870 | organism=Trypanosoma_brucei_TREU927 | product=ADP-ribosylglycohydrolase, putative | location=Tb927_11_v5.1:3181709-3182796(+) | length=349 | sequence_SO=chromosome | SO=protein_coding
[506]		1194	1	1	4.7	1.06	0.00034	40234.7	UNREADABLE	Tb927.11.16480 | organism=Trypanosoma_brucei_TREU927 | product=enoyl-CoA hydratase/isomerase family protein, putative | location=Tb927_11_v5.1:4368188-4369276(-) | length=362 | sequence_SO=chromosome | SO=protein_coding
[507]		3749	4	4	11.1	0.43	0.0025	50877.2	UNREADABLE	Tb927.10.8730 | organism=Trypanosoma_brucei_TREU927 | product=ABC1 family, putative | location=Tb927_10_v5.1:2156420-2157748(+) | length=442 | sequence_SO=chromosome | SO=protein_coding
[508]		5303	2	2	4	0.59	0.0013	54810.6	UNREADABLE	Tb927.8.5610 | organism=Trypanosoma_brucei_TREU927 | product=hypothetical protein, conserved | location=Tb927_08_v5.1:1665038-1666534(+) | length=498 | sequence_SO=chromosome | SO=protein_coding
[509]		5465	1	1	2.9	1.04	0.0018	34636.3	UNREADABLE	Tb927.9.15150 | organism=Trypanosoma_brucei_TREU927 | product=unspecified product | location=Tb927_09_v5.1:2360401-2361327(+) | length=308 | sequence_SO=chromosome | SO=protein_coding
[510]		4815	1	1	2.7	1.03	0.00047	52160.2	UNREADABLE	Tb927.8.2760 | organism=Trypanosoma_brucei_TREU927 | product=50S ribosome-binding GTPase, putative | location=Tb927_08_v5.1:815547-816984(+) | length=477 | sequence_SO=chromosome | SO=protein_coding
[511]		303	1	1	1.6	1.03	0.00016	78355.6	UNREADABLE	Tb927.9.2270 | organism=Trypanosoma_brucei_TREU927 | product=hypothetical protein, conserved | location=Tb927_09_v5.1:506190-508379(-) | length=729 | sequence_SO=chromosome | SO=protein_coding
[512]		2136	1	1	2.6	1.02	0.00069	65147.4	UNREADABLE	Tb927.8.2850 | organism=Trypanosoma_brucei_TREU927 | product=Poly(A)-specific ribonuclease PARN-1 | location=Tb927_08_v5.1:852053-853813(+) | length=586 | sequence_SO=chromosome | SO=protein_coding
[513]		7416	3	3	10.4	0.44	0.0069	41262	UNREADABLE	Tb927.9.13540 | organism=Trypanosoma_brucei_TREU927 | product=hypothetical protein, conserved | location=Tb927_09_v5.1:2149349-2150422(-) | length=357 | sequence_SO=chromosome | SO=protein_coding
[514]		2654	1	1	1.1	1.01	0.00084	105372	UNREADABLE	Tb927.11.16700 | organism=Trypanosoma_brucei_TREU927 | product=hypothetical protein, conserved | location=Tb927_11_v5.1:4440715-4443606(-) | length=963 | sequence_SO=chromosome | SO=protein_coding
[515]		4226	1	1	4.4	0.99	0.00055	25564.9	UNREADABLE	Tb927.11.15230 | organism=Trypanosoma_brucei_TREU927 | product=cytosolic coat protein, putative | location=Tb927_11_v5.1:4043487-4044173(-) | length=228 | sequence_SO=chromosome | SO=protein_coding
[516]		4059	1	1	1.5	0.98	0.00094	80775.1	UNREADABLE	Tb927.1.5030 | organism=Trypanosoma_brucei_TREU927 | product=leucine-rich repeat protein (LRRP), putative | location=Tb927_01_v5.1:1007804-1010011(+) | length=735 | sequence_SO=chromosome | SO=protein_coding
[517]		3989	1	1	6.3	0.94	0.0017	79701.1	UNREADABLE	Tb927.11.10560 | organism=Trypanosoma_brucei_TREU927 | product=eukaryotic translation initation factor 4 gamma, putative | location=Tb927_11_v5.1:2812025-2814118(+) | length=697 | sequence_SO=chromosome | SO=protein_coding
[518]		7068	3	3	6.4	0.47	0.0012	84865.9	UNREADABLE	Tb927.11.2530 | organism=Trypanosoma_brucei_TREU927 | product=Mitochondrial SSU ribosomal protein, putative | location=Tb927_11_v5.1:745647-747890(-) | length=747 | sequence_SO=chromosome | SO=protein_coding
[519]		8348	1	1	3.5	0.9	0.00055	31532.1	UNREADABLE	Tb927.6.2190 | organism=Trypanosoma_brucei_TREU927 | product=hypothetical protein, conserved | location=Tb927_06_v5.1:697471-698334(+) | length=287 | sequence_SO=chromosome | SO=protein_coding
[520]		6135	4	4	5.8	0.41	0.0049	89199.1	UNREADABLE	Tb927.3.3300 | organism=Trypanosoma_brucei_TREU927 | product=hypothetical protein, conserved | location=Tb927_03_v5.1:847432-849876(-) | length=814 | sequence_SO=chromosome | SO=protein_coding
[521]		2188	1	1	16.3	0.89	0.00021	9630.4	UNREADABLE	Tb927.11.9720 | organism=Trypanosoma_brucei_TREU927 | product=40S ribosomal protein S27, putative | location=Tb927_11_v5.1:2634082-2634342(-) | length=86 | sequence_SO=chromosome | SO=protein_coding
[522]		519	1	1	1.4	0.89	0.00056	60549.1	UNREADABLE	Tb927.10.3320 | organism=Trypanosoma_brucei_TREU927 | product=hypothetical protein, conserved | location=Tb927_10_v5.1:855747-857417(+) | length=556 | sequence_SO=chromosome | SO=protein_coding
[523]		5188	2	2	4.6	0.68	0.00054	74945.2	UNREADABLE	Tb927.11.6770 | organism=Trypanosoma_brucei_TREU927 | product=hypothetical protein, conserved | location=Tb927_11_v5.1:1911196-1913175(-) | length=659 | sequence_SO=chromosome | SO=protein_coding
[524]		6570	2	2	9.4	0.52	0.0015	35651.1	UNREADABLE	Tb927.4.2360 | organism=Trypanosoma_brucei_TREU927 | product=hypothetical protein, conserved | location=Tb927_04_v5.1:610194-611156(+) | length=320 | sequence_SO=chromosome | SO=protein_coding
[525]		8217	2	2	7.9	0.49	0.0015	40316.3	UNREADABLE	Tb927.8.2650 | organism=Trypanosoma_brucei_TREU927 | product=metallo-beta-lactamase-like protein, putative | location=Tb927_08_v5.1:783572-784633(+) | length=353 | sequence_SO=chromosome | SO=protein_coding
[526]		3889	2	2	7.4	0.76	0.00046	43734.6	UNREADABLE	Tb927.8.6060 | organism=Trypanosoma_brucei_TREU927 | product=2-amino-3-ketobutyrate coenzyme A ligase, putative | location=Tb927_08_v5.1:1766401-1767660(+) | length=404 | sequence_SO=chromosome | SO=protein_coding
[527]		6576	2	2	2.5	0.63	0.00063	119024	UNREADABLE	Tb927.8.4230 | organism=Trypanosoma_brucei_TREU927 | product=hypothetical protein, conserved | location=Tb927_08_v5.1:1252348-1255596(-) | length=1082 | sequence_SO=chromosome | SO=protein_coding
[528]		6315	1	1	1.7	0.76	0.00066	64889.2	UNREADABLE	Tb927.10.3810 | organism=Trypanosoma_brucei_TREU927 | product=Nup53/35/40-type RNA recognition motif containing protein, putative | location=Tb927_10_v5.1:1001904-1003691(-) | length=595 | sequence_SO=chromosome | SO=protein_coding
[529]		396	1	1	7.6	0.76	0.00085	17193.9	UNREADABLE	Tb927.10.9830 | organism=Trypanosoma_brucei_TREU927 | product=hypothetical protein, conserved | location=Tb927_10_v5.1:2432159-2432632(+) | length=157 | sequence_SO=chromosome | SO=protein_coding
[530]		10829	2	2	4.7	0.59	0.00045	54158.6	UNREADABLE	Tb11.v5.0532 | organism=Trypanosoma_brucei_TREU927 | product=retrotransposon hot spot (RHS) protein, putative | location=Tb927_11_bin_v5.1:2292537-2293943(+) | length=468 | sequence_SO=random_sequence | SO=protein_coding
[530-1, 533-1]	1	10720	2	2	2.8	0.28	0.0014	62493.5	UNREADABLE	Tb11.v5.0624 | organism=Trypanosoma_brucei_TREU927 | product=retrotransposon hot spot protein (PHS), putative | location=Tb927_11_bin_v5.1:3001423-3003057(-) | length=544 | sequence_SO=random_sequence | SO=protein_coding
[530-2, 533-2]	1	2119	2	2	1.8	0.28	0.0014	94569.9	UNREADABLE	Tb927.1.220 | organism=Trypanosoma_brucei_TREU927 | product=retrotransposon hot spot protein 1 (RHS1), putative | location=Tb927_01_v5.1:85854-88355(-) | length=833 | sequence_SO=chromosome | SO=protein_coding
[530-3, 533-3]	1	4359	2	2	1.8	0.28	0.0014	95140.6	UNREADABLE	Tb927.2.370 | organism=Trypanosoma_brucei_TREU927 | product=retrotransposon hot spot protein 1 (RHS1), putative | location=Tb927_02_v5.1:55836-58340(-) | length=834 | sequence_SO=chromosome | SO=protein_coding
[530-4, 533-4]	1	5417	2	2	1.8	0.28	0.0014	94489.8	UNREADABLE	Tb927.1.180 | organism=Trypanosoma_brucei_TREU927 | product=retrotransposon hot spot protein 1 (RHS1), putative | location=Tb927_01_v5.1:69904-72405(-) | length=833 | sequence_SO=chromosome | SO=protein_coding
[531]		1648	1	1	3.8	0.73	0.0013	30489.7	UNREADABLE	Tb927.9.3470 | organism=Trypanosoma_brucei_TREU927 | product=low molecular weight protein tyrosine phosphatase, putative | location=Tb927_09_v5.1:712911-713702(+) | length=263 | sequence_SO=chromosome | SO=protein_coding
[532]		6593	2	2	11.6	0.5	0.00094	30668.6	UNREADABLE	Tb927.11.11730 | organism=Trypanosoma_brucei_TREU927 | product=MRP protein, putative | location=Tb927_11_v5.1:3145895-3146749(+) | length=284 | sequence_SO=chromosome | SO=protein_coding
[533]		5363	2	2	2.3	0.52	0.0014	94933.6	UNREADABLE	Tb927.2.100 | organism=Trypanosoma_brucei_TREU927 | product=retrotransposon hot spot protein 1 (RHS1), putative | location=Tb927_02_v5.1:1683-4172(-) | length=829 | sequence_SO=chromosome | SO=protein_coding
[530-1, 533-1]	1	10720	2	2	2.8	0.28	0.0014	62493.5	UNREADABLE	Tb11.v5.0624 | organism=Trypanosoma_brucei_TREU927 | product=retrotransposon hot spot protein (PHS), putative | location=Tb927_11_bin_v5.1:3001423-3003057(-) | length=544 | sequence_SO=random_sequence | SO=protein_coding
[530-2, 533-2]	1	2119	2	2	1.8	0.28	0.0014	94569.9	UNREADABLE	Tb927.1.220 | organism=Trypanosoma_brucei_TREU927 | product=retrotransposon hot spot protein 1 (RHS1), putative | location=Tb927_01_v5.1:85854-88355(-) | length=833 | sequence_SO=chromosome | SO=protein_coding
[530-3, 533-3]	1	4359	2	2	1.8	0.28	0.0014	95140.6	UNREADABLE	Tb927.2.370 | organism=Trypanosoma_brucei_TREU927 | product=retrotransposon hot spot protein 1 (RHS1), putative | location=Tb927_02_v5.1:55836-58340(-) | length=834 | sequence_SO=chromosome | SO=protein_coding
[530-4, 533-4]	1	5417	2	2	1.8	0.28	0.0014	94489.8	UNREADABLE	Tb927.1.180 | organism=Trypanosoma_brucei_TREU927 | product=retrotransposon hot spot protein 1 (RHS1), putative | location=Tb927_01_v5.1:69904-72405(-) | length=833 | sequence_SO=chromosome | SO=protein_coding
[534]		6660	1	1	4.1	0.71	0.0011	28771.1	UNREADABLE	Tb927.6.2140 | organism=Trypanosoma_brucei_TREU927 | product=hypothetical protein, conserved | location=Tb927_06_v5.1:682282-683085(-) | length=267 | sequence_SO=chromosome | SO=protein_coding
[535]		8939	2	2	2.7	0.53	0.0048	63503.3	UNREADABLE	Tb927.7.7430 | organism=Trypanosoma_brucei_TREU927 | product=ATP synthase F1, alpha subunit (ATPF1A) | location=Tb927_07_v5.1:2134945-2136699(-) | length=584 | sequence_SO=chromosome | SO=protein_coding
[536]		2703	3	3	13	0.42	0.0046	37967.9	UNREADABLE	Tb927.10.2200 | organism=Trypanosoma_brucei_TREU927 | product=hypothetical protein, conserved | location=Tb927_10_v5.1:565746-566762(+) | length=338 | sequence_SO=chromosome | SO=protein_coding
[537]		8604	2	2	1.6	0.41	0.0042	174683	UNREADABLE	Tb927.8.2160 | organism=Trypanosoma_brucei_TREU927 | product=multidrug resistance protein A (PGPA) | location=Tb927_08_v5.1:667841-672586(+) | length=1581 | sequence_SO=chromosome | SO=protein_coding
[538]		11446	1	1	4.5	0.61	0.00093	37116.9	UNREADABLE	Tb11.v5.0374 | organism=Trypanosoma_brucei_TREU927 | product=hypothetical protein, conserved | location=Tb927_11_bin_v5.1:1265635-1266639(-) | length=334 | sequence_SO=random_sequence | SO=protein_coding
[539]		3876	2	2	11.6	0.36	0.0018	14030.1	UNREADABLE	Tb927.1.2260 | organism=Trypanosoma_brucei_TREU927 | product=calpain-like protein fragment, putative | location=Tb927_01_v5.1:564977-565366(+) | length=129 | sequence_SO=chromosome | SO=protein_coding
[540]		8482	1	1	7.1	0.59	0.0017	18873.8	UNREADABLE	Tb927.7.1130 | organism=Trypanosoma_brucei_TREU927 | product=trypanothione/tryparedoxin dependent peroxidase 2 (TDPX2) | location=Tb927_07_v5.1:291056-291738(+) | length=169 | sequence_SO=chromosome | SO=protein_coding
[541]		8119	1	1	9.3	0.53	0.0049	10907.5	UNREADABLE	Tb927.10.14350 | organism=Trypanosoma_brucei_TREU927 | product=hypothetical protein, conserved | location=Tb927_10_v5.1:3491764-3492057(-) | length=97 | sequence_SO=chromosome | SO=protein_coding
[542]		9162	2	2	8.2	0.31	0.0048	40534.4	UNREADABLE	Tb927.1.4100 | organism=Trypanosoma_brucei_TREU927 | product=cytochrome oxidase subunit IV (COXIV) | location=Tb927_01_v5.1:861805-862868(+) | length=353 | sequence_SO=chromosome | SO=protein_coding
[543]		359	1	1	1	0.5	0.002	105755	UNREADABLE	Tb927.1.4050 | organism=Trypanosoma_brucei_TREU927 | product=ser/thr protein phosphatase, putative | location=Tb927_01_v5.1:856511-859288(+) | length=925 | sequence_SO=chromosome | SO=protein_coding
[544]		8960	2	2	3.6	0.28	0.00047	42650.5	UNREADABLE	Tb927.9.14420 | organism=Trypanosoma_brucei_TREU927 | product=cyclophilin-like protein, putative (PPIase) | location=Tb927_09_v5.1:2252971-2254125(-) | length=384 | sequence_SO=chromosome | SO=protein_coding
[545]		2733	1	1	1.7	0.42	0.0032	52058.3	UNREADABLE	Tb927.9.6650 | organism=Trypanosoma_brucei_TREU927 | product=tRNA synthetases class II (A)/Threonyl and Alanyl tRNA synthetase second additional domain containing protein, putative | location=Tb927_09_v5.1:1088530-1089936(+) | length=468 | sequence_SO=chromosome | SO=protein_coding
[546]		5661	1	1	4.5	0.42	0.0041	19422.8	UNREADABLE	Tb927.8.5780 | organism=Trypanosoma_brucei_TREU927 | product=phosphatase of regenerating liver-type phosphatase, putative | location=Tb927_08_v5.1:1707584-1708114(+) | length=176 | sequence_SO=chromosome | SO=protein_coding
[547]		9129	2	2	2.7	0.25	0.0034	70544.1	UNREADABLE	Tb927.4.1990 | organism=Trypanosoma_brucei_TREU927 | product=ATP-dependent RNA and DNA helicase, mitochondrial, putative (SVU3) | location=Tb927_04_v5.1:502861-504741(-) | length=626 | sequence_SO=chromosome | SO=protein_coding
[548]		1000	2	2	3.6	0.25	0.0024	103355	UNREADABLE	Tb927.6.2350 | organism=Trypanosoma_brucei_TREU927 | product=50S ribosome-binding GTPase, putative | location=Tb927_06_v5.1:723830-726604(+) | length=924 | sequence_SO=chromosome | SO=protein_coding
[549]		7031	1	1	2.2	0.36	0.0055	50754.1	UNREADABLE	Tb927.3.590 | organism=Trypanosoma_brucei_TREU927 | product=adenosine transporter, putative | location=Tb927_03_v5.1:147115-148503(+) | length=462 | sequence_SO=chromosome | SO=protein_coding
[550]		5850	1	1	4.5	0.35	0.008	28605.3	UNREADABLE	Tb927.3.4850 | organism=Trypanosoma_brucei_TREU927 | product=enoyl-CoA hydratase, mitochondrial precursor, putative | location=Tb927_03_v5.1:1364464-1366936(-) | length=267 | sequence_SO=chromosome | SO=protein_coding
[551]		1942	2	2	5.4	0.16	0.0088	34458.9	UNREADABLE	Tb927.4.600 | organism=Trypanosoma_brucei_TREU927 | product=Alpha/beta hydrolase family, putative | location=Tb927_04_v5.1:171885-172838(-) | length=317 | sequence_SO=chromosome | SO=protein_coding
[552]		7125	2	2	6.5	0.13	0.002	50087.1	UNREADABLE	Tb927.11.2220 | organism=Trypanosoma_brucei_TREU927 | product=hypothetical protein, conserved | location=Tb927_11_v5.1:629333-630670(+) | length=445 | sequence_SO=chromosome | SO=protein_coding
[553]		11066	2	2	5	0.07	0.0075	55351.6	UNREADABLE	Tb11.v5.0222 | organism=Trypanosoma_brucei_TREU927 | product=NADH-ubiquinone oxidoreductase, mitochondrial, putative | location=Tb927_11_bin_v5.1:409813-411303(+) | length=496 | sequence_SO=random_sequence | SO=protein_coding
Search Name:	LUMOS_Inna_20180425_KPAF4_MS2/MS2				beads only
			LUMOS_Inna_20180425_KPAF4_MS2/MS2
Rank	Uniq Pep	Acc #	Num Unique	Peptide Count	% Cov	Best Disc Score	Best Expect Val	Protein MW	Species	Protein Name
[1]		5868	113	184	44	6.17	7.3e-10	242917	UNREADABLE	Tb927.8.7100 | organism=Trypanosoma_brucei_TREU927 | product=acetyl-CoA carboxylase | location=Tb927_08_v5.1:2041100-2047645(+) | length=2181 | sequence_SO=chromosome | SO=protein_coding
[2]		2083	67	473	52.4	6.7	1.3e-10	73907.5	UNREADABLE	Tb927.8.6970 | organism=Trypanosoma_brucei_TREU927 | product=3-methylcrotonyl-CoA carboxylase alpha subunit, putative | location=Tb927_08_v5.1:2007562-2009598(+) | length=678 | sequence_SO=chromosome | SO=protein_coding
[2-1]	8	202	52	397	42.2	6.7	1.3e-10	73857.4	UNREADABLE	Tb927.4.5350 | organism=Trypanosoma_brucei_TREU927 | product=3-methylcrotonyl-CoA carboxylase, pseudogene, putative (pseudogene) | location=Tb927_04_v5.1:1456393-1458429(-) | length=678 | sequence_SO=chromosome | SO=protein_coding
[3]		8853	68	121	53.9	6.12	1.9e-10	100453	UNREADABLE	Tb927.11.6280 | organism=Trypanosoma_brucei_TREU927 | product=pyruvate phosphate dikinase (PPDK) | location=Tb927_11_v5.1:1767498-1770239(-) | length=913 | sequence_SO=chromosome | SO=protein_coding
[4]		7643	45	152	54.7	5.93	1.6e-09	66532.7	UNREADABLE	Tb927.11.6630 | organism=Trypanosoma_brucei_TREU927 | product=3-methylcrotonoyl-CoA carboxylase beta subunit, putative | location=Tb927_11_v5.1:1869609-1871447(-) | length=612 | sequence_SO=chromosome | SO=protein_coding
[5]		3615	42	63	51.3	5.49	1.2e-08	71475.7	UNREADABLE	Tb927.6.3740 | organism=Trypanosoma_brucei_TREU927 | product=heat shock 70 kDa protein, mitochondrial precursor, putative | location=Tb927_06_v5.1:1112896-1114889(-) | length=657 | sequence_SO=chromosome | SO=protein_coding
[6]		9626	41	53	45.4	5.6	3.3e-09	112114	UNREADABLE	Tb927.9.5900 | organism=Trypanosoma_brucei_TREU927 | product=glutamate dehydrogenase (GDH) | location=Tb927_09_v5.1:995225-998285(+) | length=992 | sequence_SO=chromosome | SO=protein_coding
[7]		4822	34	80	58.8	6.42	2e-10	49787.7	UNREADABLE	Tb927.1.2340 | organism=Trypanosoma_brucei_TREU927 | product=alpha tubulin | location=Tb927_01_v5.1:572442-573797(+) | length=451 | sequence_SO=chromosome | SO=protein_coding
[8]		10727	30	113	46.4	5.65	1.7e-09	49704.6	UNREADABLE	Tb11.v5.0469 | organism=Trypanosoma_brucei_TREU927 | product=beta tubulin, putative | location=Tb927_11_bin_v5.1:1903857-1905185(+) | length=442 | sequence_SO=random_sequence | SO=protein_coding
[9]		2597	33	55	59.8	4.74	8.9e-08	42512.2	UNREADABLE	Tb927.10.12700 | organism=Trypanosoma_brucei_TREU927 | product=pyruvate dehydrogenase E1 alpha subunit, putative | location=Tb927_10_v5.1:3083348-3084484(-) | length=378 | sequence_SO=chromosome | SO=protein_coding
[10]		8745	30	75	69.1	5.37	1.5e-09	39048	UNREADABLE	Tb927.6.4280 | organism=Trypanosoma_brucei_TREU927 | product=glyceraldehyde 3-phosphate dehydrogenase, glycosomal (GAPDH) | location=Tb927_06_v5.1:1218232-1219311(-) | length=359 | sequence_SO=chromosome | SO=protein_coding
[11]		7360	29	31	13.9	4.54	2.3e-08	242782	UNREADABLE	Tb927.3.5310 | organism=Trypanosoma_brucei_TREU927 | product=paraflagellar rod protein | location=Tb927_03_v5.1:1488667-1495053(+) | length=2128 | sequence_SO=chromosome | SO=protein_coding
[12]		9140	24	36	31.6	4.08	2.3e-07	56366.6	UNREADABLE	Tb927.9.12570 | organism=Trypanosoma_brucei_TREU927 | product=glycerol kinase, glycosomal (glk1) | location=Tb927_09_v5.1:1971684-1973222(+) | length=512 | sequence_SO=chromosome | SO=protein_coding
[13]		8548	20	23	42.5	4.45	2.6e-08	59503.8	UNREADABLE	Tb927.10.6510 | organism=Trypanosoma_brucei_TREU927 | product=chaperonin HSP60, mitochondrial precursor (HSP60) | location=Tb927_10_v5.1:1647814-1649502(+) | length=562 | sequence_SO=chromosome | SO=protein_coding
[14]		4567	14	16	30.5	6.44	2e-10	54123.5	UNREADABLE	Tb927.5.1060 | organism=Trypanosoma_brucei_TREU927 | product=metallo-peptidase, Clan ME, Family M16 | location=Tb927_05_v5.1:400220-401913(+) | length=489 | sequence_SO=chromosome | SO=protein_coding
[15]		9229	16	19	38.7	5.64	4.3e-10	45399.3	UNREADABLE	Tb927.10.8940 | organism=Trypanosoma_brucei_TREU927 | product=flagellum targeting protein kharon1, putative (KH1) | location=Tb927_10_v5.1:2219490-2220725(+) | length=411 | sequence_SO=chromosome | SO=protein_coding
[16]		497	17	23	24.9	4.2	2.9e-07	113387	UNREADABLE	Tb927.11.1450 | organism=Trypanosoma_brucei_TREU927 | product=2-oxoglutarate dehydrogenase E1 component, putative | location=Tb927_11_v5.1:426930-429956(+) | length=1008 | sequence_SO=chromosome | SO=protein_coding
[17]		8701	21	25	36.8	3.52	1.7e-06	51849.6	UNREADABLE	Tb927.10.13360 | organism=Trypanosoma_brucei_TREU927 | product=Elongation factor Tu, mitochondrial (EF-Tu) | location=Tb927_10_v5.1:3263103-3264515(-) | length=470 | sequence_SO=chromosome | SO=protein_coding
[18]		8870	14	21	33.6	5.97	3.1e-10	33131.9	UNREADABLE	Tb927.10.12840 | organism=Trypanosoma_brucei_TREU927 | product=mitochondrial carrier protein (MCP12) | location=Tb927_10_v5.1:3119218-3120132(-) | length=304 | sequence_SO=chromosome | SO=protein_coding
[19]		9099	16	19	36.5	5.02	1.4e-09	66881.5	UNREADABLE	Tb927.8.6580 | organism=Trypanosoma_brucei_TREU927 | product=Succinate dehydrogenase [ubiquinone] flavoprotein subunit, mitochondrial (SDH1) | location=Tb927_08_v5.1:1901186-1903061(-) | length=609 | sequence_SO=chromosome | SO=protein_coding
[20]		5153	14	21	39.7	5.71	2.2e-10	46245.1	UNREADABLE	Tb927.8.2540 | organism=Trypanosoma_brucei_TREU927 | product=3-ketoacyl-CoA thiolase, putative | location=Tb927_08_v5.1:749535-750851(+) | length=438 | sequence_SO=chromosome | SO=protein_coding
[21]		7636	17	20	32.5	4.03	1.2e-07	44906.4	UNREADABLE	Tb927.10.7410 | organism=Trypanosoma_brucei_TREU927 | product=succinyl-CoA ligase [GDP-forming] beta-chain, putative | location=Tb927_10_v5.1:1868948-1870207(-) | length=419 | sequence_SO=chromosome | SO=protein_coding
[22]		1254	12	15	36.7	4.52	1.2e-07	57037.7	UNREADABLE	Tb927.11.3980 | organism=Trypanosoma_brucei_TREU927 | product=metallo-peptidase, Clan ME, Family M16 | location=Tb927_11_v5.1:1163689-1166234(+) | length=518 | sequence_SO=chromosome | SO=protein_coding
[23]		11134	17	20	41.9	3.13	4.7e-06	49106.2	UNREADABLE	Tb11.v5.1046 | organism=Trypanosoma_brucei_TREU927 | product=elongation factor 1-alpha, putative | location=Tb927_11_bin_v5.1:5550906-5552255(-) | length=449 | sequence_SO=random_sequence | SO=protein_coding
[24]		2777	15	15	18.8	4.07	4.2e-08	112953	UNREADABLE	Tb927.11.9980 | organism=Trypanosoma_brucei_TREU927 | product=2-oxoglutarate dehydrogenase E1 component, putative | location=Tb927_11_v5.1:2685796-2688813(+) | length=1005 | sequence_SO=chromosome | SO=protein_coding
[25]		4460	9	14	40.5	5.59	3.1e-09	35288.4	UNREADABLE	Tb927.11.1020 | organism=Trypanosoma_brucei_TREU927 | product=ribokinase, putative | location=Tb927_11_v5.1:260682-261683(+) | length=333 | sequence_SO=chromosome | SO=protein_coding
[26]		9572	14	15	17.3	4.62	1.4e-09	123691	UNREADABLE	Tb927.5.930 | organism=Trypanosoma_brucei_TREU927 | product=NADH-dependent fumarate reductase (FRDg) | location=Tb927_05_v5.1:366462-369890(+) | length=1142 | sequence_SO=chromosome | SO=protein_coding
[27]		10881	19	21	26.4	2.88	1.1e-06	95128.7	UNREADABLE	Tb11.v5.0214 | organism=Trypanosoma_brucei_TREU927 | product=retrotransposon hot spot (RHS) protein, putative | location=Tb927_11_bin_v5.1:367527-370016(+) | length=829 | sequence_SO=random_sequence | SO=protein_coding
[27-1]	3	10560	7	8	32.1	2.52	1e-05	34884.1	UNREADABLE	Tb11.v5.0326 | organism=Trypanosoma_brucei_TREU927 | product=retrotransposon hot spot (RHS) protein, putative | location=Tb927_11_bin_v5.1:912792-913700(+) | length=302 | sequence_SO=random_sequence | SO=protein_coding
[28]		2735	16	16	22.9	3.23	6.5e-07	85191.1	UNREADABLE	Tb927.8.2630 | organism=Trypanosoma_brucei_TREU927 | product=kinesin, putative | location=Tb927_08_v5.1:774364-776616(+) | length=750 | sequence_SO=chromosome | SO=protein_coding
[28-1]	1	10616	2	2	2.5	2.64	2.3e-05	88539.6	UNREADABLE	Tb11.v5.0849 | organism=Trypanosoma_brucei_TREU927 | product=kinesin motor domain containing protein, putative | location=Tb927_11_bin_v5.1:4437432-4439843(-) | length=803 | sequence_SO=random_sequence | SO=protein_coding
[28-2]	1	3783	2	2	1.2	2.64	2.3e-05	187502	UNREADABLE	Tb927.10.15400 | organism=Trypanosoma_brucei_TREU927 | product=kinesin, putative | location=Tb927_10_v5.1:3779645-3784693(+) | length=1682 | sequence_SO=chromosome | SO=protein_coding
[29]		8161	14	14	22.3	3.54	1.2e-07	90666.2	UNREADABLE	Tb927.2.3030 | organism=Trypanosoma_brucei_TREU927 | product=ATP-dependent Clp protease subunit, heat shock protein 78 (HSP78), putative | location=Tb927_02_v5.1:575019-577457(+) | length=812 | sequence_SO=chromosome | SO=protein_coding
[30]		4404	11	11	36.8	3.68	6.5e-07	41143.8	UNREADABLE	Tb927.11.11680 | organism=Trypanosoma_brucei_TREU927 | product=2-oxoglutarate dehydrogenase E2 component, putative | location=Tb927_11_v5.1:3132684-3133835(+) | length=383 | sequence_SO=chromosome | SO=protein_coding
[31]		9749	14	14	36.8	2.47	0.00034	31429.8	UNREADABLE	Tb927.8.4810 | organism=Trypanosoma_brucei_TREU927 | product=prohibitin 1 (PHB1) | location=Tb927_08_v5.1:1420729-1421562(-) | length=277 | sequence_SO=chromosome | SO=protein_coding
[32]		8605	10	11	39.4	4.11	4.2e-07	25631.8	UNREADABLE	Tb927.8.1990 | organism=Trypanosoma_brucei_TREU927 | product=peroxidoxin (TRYP2) | location=Tb927_08_v5.1:634173-634853(+) | length=226 | sequence_SO=chromosome | SO=protein_coding
[33]		5174	11	13	31.9	3.83	1.4e-07	33355.3	UNREADABLE	Tb927.3.1840 | organism=Trypanosoma_brucei_TREU927 | product=3-oxo-5-alpha-steroid 4-dehydrogenase, putative | location=Tb927_03_v5.1:477826-478722(-) | length=298 | sequence_SO=chromosome | SO=protein_coding
[34]		945	9	12	19.2	4.04	2.5e-07	63859.2	UNREADABLE	Tb927.7.210 | organism=Trypanosoma_brucei_TREU927 | product=proline dehydrogenase | location=Tb927_07_v5.1:39714-41384(+) | length=556 | sequence_SO=chromosome | SO=protein_coding
[35]		2295	9	10	31.9	4.3	1.9e-08	27645.9	UNREADABLE	Tb927.10.11930 | organism=Trypanosoma_brucei_TREU927 | product=beta-D-hydroxybutyrate dehydrogenase | location=Tb927_10_v5.1:2907661-2908443(+) | length=260 | sequence_SO=chromosome | SO=protein_coding
[36]		8760	9	10	21	3.73	1.5e-06	54670.5	UNREADABLE	Tb927.8.6110 | organism=Trypanosoma_brucei_TREU927 | product=3-hydroxy-3-methylglutaryl-CoA synthase, putative (HMGS) | location=Tb927_08_v5.1:1785314-1786813(+) | length=499 | sequence_SO=chromosome | SO=protein_coding
[37]		9150	10	12	15.9	3.23	3.3e-06	103652	UNREADABLE	Tb927.9.5040 | organism=Trypanosoma_brucei_TREU927 | product=cAMP-specific phosphodiesterase (PDEB1) | location=Tb927_09_v5.1:903516-906308(+) | length=930 | sequence_SO=chromosome | SO=protein_coding
[37-1]	1	8972	6	7	9.3	1.87	0.00016	103219	UNREADABLE	Tb927.9.5100 | organism=Trypanosoma_brucei_TREU927 | product=cAMP-specific phosphodiesterase (PDEB2) | location=Tb927_09_v5.1:908687-911464(+) | length=925 | sequence_SO=chromosome | SO=protein_coding
[38]		8877	12	14	30.5	2.83	6.4e-07	54351.9	UNREADABLE	Tb927.10.9440 | organism=Trypanosoma_brucei_TREU927 | product=NADH dehydrogenase (54 NDH2) | location=Tb927_10_v5.1:2331434-2332909(+) | length=491 | sequence_SO=chromosome | SO=protein_coding
[39]		3549	10	13	38.5	3.21	1.8e-06	31465	UNREADABLE	Tb927.3.2230 | organism=Trypanosoma_brucei_TREU927 | product=succinyl-CoA synthetase alpha subunit, putative | location=Tb927_03_v5.1:580234-581139(-) | length=301 | sequence_SO=chromosome | SO=protein_coding
[40]		9032	10	10	23.9	3.21	2.3e-07	71435.8	UNREADABLE	Tb927.11.7510 | organism=Trypanosoma_brucei_TREU927 | product=luminal binding protein 1 (BiP), putative (BiP) | location=Tb927_11_v5.1:2125537-2128170(-) | length=653 | sequence_SO=chromosome | SO=protein_coding
[41]		6342	12	14	24.4	2.45	1.8e-05	56922.2	UNREADABLE	Tb927.10.470 | organism=Trypanosoma_brucei_TREU927 | product=choline dehydrogenase, putative | location=Tb927_10_v5.1:123321-124898(+) | length=525 | sequence_SO=chromosome | SO=protein_coding
[42]		979	9	9	29.8	3.13	5.2e-07	36958.1	UNREADABLE	Tb927.6.2790 | organism=Trypanosoma_brucei_TREU927 | product=L-threonine 3-dehydrogenase, putative | location=Tb927_06_v5.1:836359-837357(+) | length=332 | sequence_SO=chromosome | SO=protein_coding
[43]		8429	12	14	25.6	2.71	1.1e-06	45944.5	UNREADABLE	Tb927.6.4540 | organism=Trypanosoma_brucei_TREU927 | product=3-hydroxy-3-methylglutaryl-CoA reductase, putative | location=Tb927_06_v5.1:1269296-1270600(-) | length=434 | sequence_SO=chromosome | SO=protein_coding
[44]		8723	10	11	42	3.23	7e-07	32215.4	UNREADABLE	Tb927.10.4310 | organism=Trypanosoma_brucei_TREU927 | product=prohibitin 2, putative (PHB2) | location=Tb927_10_v5.1:1121153-1122040(+) | length=295 | sequence_SO=chromosome | SO=protein_coding
[45]		8604	9	9	5.9	2.98	3.3e-06	174683	UNREADABLE	Tb927.8.2160 | organism=Trypanosoma_brucei_TREU927 | product=multidrug resistance protein A (PGPA) | location=Tb927_08_v5.1:667841-672586(+) | length=1581 | sequence_SO=chromosome | SO=protein_coding
[46]		34	7	7	14.4	3.81	4.7e-07	63120	UNREADABLE	Tb927.11.5450 | organism=Trypanosoma_brucei_TREU927 | product=malic enzyme | location=Tb927_11_v5.1:1550378-1552093(+) | length=571 | sequence_SO=chromosome | SO=protein_coding
[47]		9186	7	9	33.3	4.14	1.9e-08	29189.8	UNREADABLE	Tb927.2.2510 | organism=Trypanosoma_brucei_TREU927 | product=Mitochondrial outer membrane protein porin 1 (VDAC1) | location=Tb927_02_v5.1:493846-494658(-) | length=270 | sequence_SO=chromosome | SO=protein_coding
[48]		8804	8	9	17.4	3.42	1.2e-06	53690.5	UNREADABLE	Tb927.9.4520 | organism=Trypanosoma_brucei_TREU927 | product=Mitochondrial-processing peptidase subunit beta (MPPB) | location=Tb927_09_v5.1:837535-838968(+) | length=477 | sequence_SO=chromosome | SO=protein_coding
[49]		8529	7	7	21.8	4.23	7.4e-08	34075.1	UNREADABLE	Tb927.10.14820 | organism=Trypanosoma_brucei_TREU927 | product=Mitochondrial ADP/ATP carrier protein 5c (MCP5c) | location=Tb927_10_v5.1:3612311-3613234(-) | length=307 | sequence_SO=chromosome | SO=protein_coding
[50]		8669	7	8	17	3.49	3.1e-07	64160.5	UNREADABLE	Tb927.11.15040 | organism=Trypanosoma_brucei_TREU927 | product=Chaperonin HSP60, mitochondrial (HSP60) | location=Tb927_11_v5.1:3999845-4001629(-) | length=594 | sequence_SO=chromosome | SO=protein_coding
[51]		9210	7	7	38.4	3.52	4.2e-07	33710.8	UNREADABLE	Tb927.10.15410 | organism=Trypanosoma_brucei_TREU927 | product=glycosomal malate dehydrogenase (gMDH) | location=Tb927_10_v5.1:3786037-3787008(+) | length=323 | sequence_SO=chromosome | SO=protein_coding
[52]		30	9	9	20.6	2.67	2.8e-06	66992.8	UNREADABLE	Tb927.11.7380 | organism=Trypanosoma_brucei_TREU927 | product=glycerol-3-phosphate dehydrogenase (FAD-dependent), mitochondrial | location=Tb927_11_v5.1:2077880-2079691(+) | length=603 | sequence_SO=chromosome | SO=protein_coding
[53]		9199	10	10	21.2	2.33	1.1e-05	60660.7	UNREADABLE	Tb927.11.8870 | organism=Trypanosoma_brucei_TREU927 | product=DEAD-box ATP-dependent RNA helicase, mitochondrial (MHEL61) | location=Tb927_11_v5.1:2440369-2442009(+) | length=546 | sequence_SO=chromosome | SO=protein_coding
[54]		4113	9	11	15.9	2.8	1.5e-06	69885.7	UNREADABLE	Tb927.11.10760 | organism=Trypanosoma_brucei_TREU927 | product=kinesin-like protein, putative | location=Tb927_11_v5.1:2879951-2881804(+) | length=617 | sequence_SO=chromosome | SO=protein_coding
[55]		8557	6	6	30.8	4.05	2e-08	33188.7	UNREADABLE	Tb927.10.2560 | organism=Trypanosoma_brucei_TREU927 | product=mitochondrial malate dehydrogenase (mMDH) | location=Tb927_10_v5.1:663281-664237(+) | length=318 | sequence_SO=chromosome | SO=protein_coding
[56]		4045	8	9	25.2	3.25	4e-07	54791.7	UNREADABLE	Tb927.10.13620 | organism=Trypanosoma_brucei_TREU927 | product=NADH-ubiquinone oxidoreductase complex I subunit,FT putative | location=Tb927_10_v5.1:3327922-3329379(-) | length=485 | sequence_SO=chromosome | SO=protein_coding
[57]		553	8	9	9.2	2.77	5e-06	110319	UNREADABLE	Tb927.5.3400 | organism=Trypanosoma_brucei_TREU927 | product=calcium-translocating P-type ATPase | location=Tb927_05_v5.1:1131431-1134466(-) | length=1011 | sequence_SO=chromosome | SO=protein_coding
[58]		9001	7	7	22	2.91	1.7e-06	55776.6	UNREADABLE	Tb927.3.1380 | organism=Trypanosoma_brucei_TREU927 | product=ATP synthase subunit beta, mitochondrial (ATPB) | location=Tb927_03_v5.1:344483-346042(+) | length=519 | sequence_SO=chromosome | SO=protein_coding
[59]		2556	7	7	16.4	3.05	1.4e-06	49956.4	UNREADABLE	Tb927.5.3810 | organism=Trypanosoma_brucei_TREU927 | product=orotidine-5-phosphate decarboxylase/orotate phosphoribosyltransferase, putative | location=Tb927_05_v5.1:1246263-1247652(+) | length=458 | sequence_SO=chromosome | SO=protein_coding
[60]		3889	8	9	30	2.68	4.1e-06	43734.6	UNREADABLE	Tb927.8.6060 | organism=Trypanosoma_brucei_TREU927 | product=2-amino-3-ketobutyrate coenzyme A ligase, putative | location=Tb927_08_v5.1:1766401-1767660(+) | length=404 | sequence_SO=chromosome | SO=protein_coding
[61]		9145	6	8	22.4	2.8	2.7e-05	34296.1	UNREADABLE	Tb927.9.10310 | organism=Trypanosoma_brucei_TREU927 | product=mitochondrial carrier protein (MCP11) | location=Tb927_09_v5.1:1619646-1621538(-) | length=317 | sequence_SO=chromosome | SO=protein_coding
[62]		72	6	6	5.7	3.02	1.2e-06	127098	UNREADABLE	Tb927.10.4080 | organism=Trypanosoma_brucei_TREU927 | product=hypothetical protein, conserved | location=Tb927_10_v5.1:1074581-1078132(-) | length=1183 | sequence_SO=chromosome | SO=protein_coding
[63]		527	5	5	9	4.02	2.9e-08	84201.4	UNREADABLE	Tb927.11.2650 | organism=Trypanosoma_brucei_TREU927 | product=heat shock protein 84, putative | location=Tb927_11_v5.1:776838-779109(-) | length=753 | sequence_SO=chromosome | SO=protein_coding
[64]		4932	4	4	30.5	4.19	2.7e-08	29990.2	UNREADABLE	Tb927.4.3680 | organism=Trypanosoma_brucei_TREU927 | product=protein phosphatase 2C, putative | location=Tb927_04_v5.1:931759-932598(-) | length=279 | sequence_SO=chromosome | SO=protein_coding
[65]		8727	7	7	23.1	2.79	1.3e-06	51149.4	UNREADABLE	Tb927.10.2020 | organism=Trypanosoma_brucei_TREU927 | product=hexokinase (HK2) | location=Tb927_10_v5.1:529818-531233(+) | length=471 | sequence_SO=chromosome | SO=protein_coding
[65-1]	1	9560	6	6	18.9	2.79	1.3e-06	51295.6	UNREADABLE	Tb927.10.2010 | organism=Trypanosoma_brucei_TREU927 | product=hexokinase (HK1) | location=Tb927_10_v5.1:526772-528187(+) | length=471 | sequence_SO=chromosome | SO=protein_coding
[65-2]	1	11244	6	6	21.6	2.79	1.3e-06	44815	UNREADABLE	Tb11.v5.0732 | organism=Trypanosoma_brucei_TREU927 | product=hexokinase, putative | location=Tb927_11_bin_v5.1:3757988-3759238(-) | length=416 | sequence_SO=random_sequence | SO=protein_coding
[66]		9371	6	6	15.6	3.01	1.7e-06	29883.5	UNREADABLE	Tb927.11.5290 | organism=Trypanosoma_brucei_TREU927 | product=mitochondrial carrier protein (MCP9) | location=Tb927_11_v5.1:1508940-1509788(+) | length=282 | sequence_SO=chromosome | SO=protein_coding
[67]		8721	6	6	10.2	2.73	9.2e-06	83984.1	UNREADABLE	Tb927.10.5010 | organism=Trypanosoma_brucei_TREU927 | product=Elongation factor G1, mitochondrial, putative (EF-G1) | location=Tb927_10_v5.1:1240921-1243161(+) | length=746 | sequence_SO=chromosome | SO=protein_coding
[68]		5850	7	7	26.2	2.78	7.2e-07	28605.3	UNREADABLE	Tb927.3.4850 | organism=Trypanosoma_brucei_TREU927 | product=enoyl-CoA hydratase, mitochondrial precursor, putative | location=Tb927_03_v5.1:1364464-1366936(-) | length=267 | sequence_SO=chromosome | SO=protein_coding
[69]		2243	5	7	27.4	2.92	2.8e-06	29196	UNREADABLE	Tb927.10.4000 | organism=Trypanosoma_brucei_TREU927 | product=methylglutaconyl-CoA hydratase, mitochondrial precursor, putative | location=Tb927_10_v5.1:1058124-1058957(-) | length=277 | sequence_SO=chromosome | SO=protein_coding
[70]		15	7	8	7.6	2.52	1.4e-06	98318.1	UNREADABLE	Tb927.2.470 | organism=Trypanosoma_brucei_TREU927 | product=retrotransposon hot spot protein 4 (RHS4), putative | location=Tb927_02_v5.1:86881-89463(-) | length=860 | sequence_SO=chromosome | SO=protein_coding
[70-1]	2	751	8	9	8.4	1.92	5.2e-05	97842	UNREADABLE	Tb927.2.340 | organism=Trypanosoma_brucei_TREU927 | product=retrotransposon hot spot protein 4 (RHS4), putative | location=Tb927_02_v5.1:46167-48743(-) | length=858 | sequence_SO=chromosome | SO=protein_coding
[70-2]	2	2004	6	7	6.1	2.17	1.1e-05	97999.4	UNREADABLE	Tb927.2.450 | organism=Trypanosoma_brucei_TREU927 | product=retrotransposon hot spot protein 4 (RHS4), putative | location=Tb927_02_v5.1:77151-79724(-) | length=857 | sequence_SO=chromosome | SO=protein_coding
[70-3]	1	10945	5	6	7.2	1.92	5.2e-05	65819.4	UNREADABLE	Tb11.v5.0489 | organism=Trypanosoma_brucei_TREU927 | product=retrotransposon hot spot (RHS) protein, putative | location=Tb927_11_bin_v5.1:1982945-1984666(-) | length=573 | sequence_SO=random_sequence | SO=protein_coding
[70-4]	2	3359	5	6	4.7	1.92	5.2e-05	98025.9	UNREADABLE	Tb927.1.120 | organism=Trypanosoma_brucei_TREU927 | product=retrotransposon hot spot protein 4 (RHS4), putative | location=Tb927_01_v5.1:60266-62836(-) | length=856 | sequence_SO=chromosome | SO=protein_coding
[70-5]	1	10912	2	2	3.6	0.61	0.0013	62420.9	UNREADABLE	Tb11.v5.1020 | organism=Trypanosoma_brucei_TREU927 | product=retrotransposon hot spot (RHS) protein, putative | location=Tb927_11_bin_v5.1:5358477-5360141(-) | length=554 | sequence_SO=random_sequence | SO=protein_coding
[71]		8610	7	7	16.3	2.67	1.8e-06	58851.4	UNREADABLE	Tb927.7.5480 | organism=Trypanosoma_brucei_TREU927 | product=dihydrofolate reductase-thymidylate synthase (DHFR-TS) | location=Tb927_07_v5.1:1478829-1480412(+) | length=527 | sequence_SO=chromosome | SO=protein_coding
[72]		2696	4	5	10.6	3.17	6.5e-06	39776.9	UNREADABLE	Tb927.8.7530 | organism=Trypanosoma_brucei_TREU927 | product=3,2-trans-enoyl-CoA isomerase, mitochondrial precursor, putative | location=Tb927_08_v5.1:2168337-2169413(+) | length=358 | sequence_SO=chromosome | SO=protein_coding
[72-1]	1	1740	2	2	5.8	0.63	0.0021	45333.9	UNREADABLE	Tb927.4.4910 | organism=Trypanosoma_brucei_TREU927 | product=3,2-trans-enoyl-CoA isomerase, mitochondrial precursor, putative | location=Tb927_04_v5.1:1344760-1345962(-) | length=400 | sequence_SO=chromosome | SO=protein_coding
[73]		10436	5	5	14.3	2.64	9.6e-06	50918.3	UNREADABLE	Tb11.1420 | organism=Trypanosoma_brucei_TREU927 | product=hypothetical protein | location=tryp_XI-476g10.q2k4126:19599-20921(+) | length=440 | sequence_SO=contig | SO=protein_coding
[74]		2006	6	6	5.7	2.48	1.2e-05	138166	UNREADABLE	Tb927.7.3550 | organism=Trypanosoma_brucei_TREU927 | product=hypothetical protein, conserved | location=Tb927_07_v5.1:914750-918475(-) | length=1241 | sequence_SO=chromosome | SO=protein_coding
[75]		4296	8	8	20	2.53	6.3e-07	60014.7	UNREADABLE	Tb927.8.7380 | organism=Trypanosoma_brucei_TREU927 | product=dihydrolipoamide dehydrogenase, point mutation | location=Tb927_08_v5.1:2124084-2125724(+) | length=546 | sequence_SO=chromosome | SO=protein_coding
[76]		8420	4	5	6	3.18	6.4e-07	113977	UNREADABLE	Tb927.9.15460 | organism=Trypanosoma_brucei_TREU927 | product=calcium motive p-type ATPase, putative | location=Tb927_09_v5.1:2404148-2407273(+) | length=1041 | sequence_SO=chromosome | SO=protein_coding
[77]		9108	4	5	12.8	2.75	3.3e-05	48565.9	UNREADABLE	Tb927.8.3690 | organism=Trypanosoma_brucei_TREU927 | product=isocitrate dehydrogenase [NADP], mitochondrial precursor, putative (IDH) | location=Tb927_08_v5.1:1103230-1104543(-) | length=437 | sequence_SO=chromosome | SO=protein_coding
[78]		4322	4	4	10.2	2.78	5.9e-06	62144.2	UNREADABLE	Tb927.8.1740 | organism=Trypanosoma_brucei_TREU927 | product=hypothetical protein, conserved | location=Tb927_08_v5.1:573355-575407(-) | length=587 | sequence_SO=chromosome | SO=protein_coding
[79]		2694	4	4	11.8	2.61	8e-06	52902.9	UNREADABLE	Tb927.8.2240 | organism=Trypanosoma_brucei_TREU927 | product=Tryptophanyl-tRNA synthetase 2 | location=Tb927_08_v5.1:686483-687904(+) | length=473 | sequence_SO=chromosome | SO=protein_coding
[80]		10538	4	4	10.6	2.51	1.6e-05	52546.3	UNREADABLE	Tb11.v5.0611 | organism=Trypanosoma_brucei_TREU927 | product=hypothetical protein, conserved | location=Tb927_11_bin_v5.1:2885121-2886542(+) | length=473 | sequence_SO=random_sequence | SO=protein_coding
[81]		11114	3	3	10.7	3.74	8.8e-08	42586.1	UNREADABLE	Tb11.v5.0686 | organism=Trypanosoma_brucei_TREU927 | product=hypothetical protein, conserved | location=Tb927_11_bin_v5.1:3446838-3447959(+) | length=373 | sequence_SO=random_sequence | SO=protein_coding
[82]		9011	4	4	15.7	2.66	8.7e-06	33963.1	UNREADABLE	Tb927.2.2970 | organism=Trypanosoma_brucei_TREU927 | product=mitochondrial carrier protein (MCP13) | location=Tb927_02_v5.1:564310-565248(+) | length=312 | sequence_SO=chromosome | SO=protein_coding
[83]		339	5	5	18.4	2.3	2.5e-05	37566.5	UNREADABLE	Tb927.3.1790 | organism=Trypanosoma_brucei_TREU927 | product=pyruvate dehydrogenase E1 beta subunit, putative | location=Tb927_03_v5.1:462941-463996(-) | length=348 | sequence_SO=chromosome | SO=protein_coding
[84]		3749	4	4	12.9	2.91	1.4e-06	50877.2	UNREADABLE	Tb927.10.8730 | organism=Trypanosoma_brucei_TREU927 | product=ABC1 family, putative | location=Tb927_10_v5.1:2156420-2157748(+) | length=442 | sequence_SO=chromosome | SO=protein_coding
[85]		6294	3	3	33.3	3.84	4.1e-07	12806.2	UNREADABLE	Tb927.11.8200 | organism=Trypanosoma_brucei_TREU927 | product=ribosomal protein S26, putative | location=Tb927_11_v5.1:2305896-2306231(+) | length=111 | sequence_SO=chromosome | SO=protein_coding
[86]		8939	9	9	11.8	1.41	0.00015	63503.3	UNREADABLE	Tb927.7.7430 | organism=Trypanosoma_brucei_TREU927 | product=ATP synthase F1, alpha subunit (ATPF1A) | location=Tb927_07_v5.1:2134945-2136699(-) | length=584 | sequence_SO=chromosome | SO=protein_coding
[87]		3914	4	4	4.7	2.86	1.5e-06	104678	UNREADABLE	Tb927.1.4420 | organism=Trypanosoma_brucei_TREU927 | product=ABC transporter, putative | location=Tb927_01_v5.1:912324-915161(+) | length=945 | sequence_SO=chromosome | SO=protein_coding
[88]		1539	4	4	13.8	2.32	2e-05	35626.1	UNREADABLE	Tb927.9.4310 | organism=Trypanosoma_brucei_TREU927 | product=tricarboxylate carrier, putative | location=Tb927_09_v5.1:810382-811365(+) | length=327 | sequence_SO=chromosome | SO=protein_coding
[89]		417	5	5	18	2.13	2.2e-05	41551.9	UNREADABLE	Tb927.9.11220 | organism=Trypanosoma_brucei_TREU927 | product=hypothetical protein, conserved | location=Tb927_09_v5.1:1774954-1776024(+) | length=356 | sequence_SO=chromosome | SO=protein_coding
[90]		8665	4	4	30.4	2.91	2.6e-07	24406.1	UNREADABLE	Tb927.3.1120 | organism=Trypanosoma_brucei_TREU927 | product=GTP-binding nuclear protein rtb2, putative (rtb2) | location=Tb927_03_v5.1:273590-274243(+) | length=217 | sequence_SO=chromosome | SO=protein_coding
[91]		1633	6	6	17.2	1.62	3.6e-05	40686.1	UNREADABLE	Tb927.2.4240 | organism=Trypanosoma_brucei_TREU927 | product=GTP binding protein, putative | location=Tb927_02_v5.1:755149-756252(-) | length=367 | sequence_SO=chromosome | SO=protein_coding
[92]		6660	3	3	17.2	2.62	2.8e-06	28771.1	UNREADABLE	Tb927.6.2140 | organism=Trypanosoma_brucei_TREU927 | product=hypothetical protein, conserved | location=Tb927_06_v5.1:682282-683085(-) | length=267 | sequence_SO=chromosome | SO=protein_coding
[93]		7806	2	2	5.9	3.31	4.3e-07	61974.7	UNREADABLE	Tb927.7.740 | organism=Trypanosoma_brucei_TREU927 | product=chaperone protein DNAj, putative | location=Tb927_07_v5.1:166808-168512(-) | length=547 | sequence_SO=chromosome | SO=protein_coding
[94]		437	4	4	1.8	2.16	1.9e-05	267602	UNREADABLE	Tb927.10.10280 | organism=Trypanosoma_brucei_TREU927 | product=microtubule-associated protein, putative | location=Tb927_10_v5.1:2524751-2531866(-) | length=2371 | sequence_SO=chromosome | SO=protein_coding
[95]		6481	3	3	18.2	3.14	3.5e-07	35545.2	UNREADABLE	Tb927.4.4070 | organism=Trypanosoma_brucei_TREU927 | product=mevalonate kinase, putative | location=Tb927_04_v5.1:1081421-1082410(-) | length=329 | sequence_SO=chromosome | SO=protein_coding
[96]		9635	7	8	29.3	1.38	7.1e-05	31856.9	UNREADABLE	Tb927.7.2700 | organism=Trypanosoma_brucei_TREU927 | product=NADH-cytochrome b5 reductase, putative (B5R) | location=Tb927_07_v5.1:705315-706178(-) | length=287 | sequence_SO=chromosome | SO=protein_coding
[97]		9570	3	3	7.6	2.07	6.5e-05	52531	UNREADABLE	Tb927.5.1520 | organism=Trypanosoma_brucei_TREU927 | product=ATP-dependent protease ATPase subunit HslU1 (HslU1) | location=Tb927_05_v5.1:536275-537755(-) | length=475 | sequence_SO=chromosome | SO=protein_coding
[98]		8063	2	3	15.9	2.8	3.9e-06	26948.5	UNREADABLE	Tb927.10.3120 | organism=Trypanosoma_brucei_TREU927 | product=cytochrome c oxidase assembly protein, putative | location=Tb927_10_v5.1:815505-816203(+) | length=232 | sequence_SO=chromosome | SO=protein_coding
[99]		9215	3	3	11.7	2.32	4.6e-06	28642.3	UNREADABLE	Tb927.10.14600 | organism=Trypanosoma_brucei_TREU927 | product=40S ribosomal protein S2, putative (RPS2) | location=Tb927_10_v5.1:3575102-3575902(-) | length=266 | sequence_SO=chromosome | SO=protein_coding
[100]		9693	2	2	7.5	3.71	9e-08	46771.2	UNREADABLE	Tb927.11.900 | organism=Trypanosoma_brucei_TREU927 | product=isocitrate dehydrogenase, putative (IDH) | location=Tb927_11_v5.1:230567-231808(+) | length=413 | sequence_SO=chromosome | SO=protein_coding
[101]		7228	3	3	15.3	2.38	4.7e-06	24310.6	UNREADABLE	Tb927.10.5760 | organism=Trypanosoma_brucei_TREU927 | product=adenylate kinase, putative | location=Tb927_10_v5.1:1427888-1428535(-) | length=215 | sequence_SO=chromosome | SO=protein_coding
[102]		4112	4	4	11.4	1.95	2.4e-05	55982.7	UNREADABLE	Tb927.8.1420 | organism=Trypanosoma_brucei_TREU927 | product=acyl-CoA dehydrogenase, mitochondrial precursor, putative | location=Tb927_08_v5.1:466770-468329(+) | length=519 | sequence_SO=chromosome | SO=protein_coding
[103]		1659	2	2	11.6	3.43	1.3e-06	19682	UNREADABLE	Tb927.1.4490 | organism=Trypanosoma_brucei_TREU927 | product=acetyltransferase, putative | location=Tb927_01_v5.1:928843-929376(+) | length=172 | sequence_SO=chromosome | SO=protein_coding
[104]		9026	3	3	5.6	2.38	4e-05	68999.8	UNREADABLE	Tb927.11.11460 | organism=Trypanosoma_brucei_TREU927 | product=Mitochondrial import receptor subunit ATOM69 (ATOM69) | location=Tb927_11_v5.1:3069550-3071421(+) | length=623 | sequence_SO=chromosome | SO=protein_coding
[105]		1801	3	3	15.3	1.68	6.7e-05	42527.9	UNREADABLE	Tb927.8.6960 | organism=Trypanosoma_brucei_TREU927 | product=hypothetical protein, conserved | location=Tb927_08_v5.1:2006213-2007370(+) | length=385 | sequence_SO=chromosome | SO=protein_coding
[106]		11158	2	2	4.8	2.58	1.2e-06	63617.5	UNREADABLE	Tb11.v5.0601 | organism=Trypanosoma_brucei_TREU927 | product=major surface protease gp63, putative | location=Tb927_11_bin_v5.1:2831804-2833567(+) | length=587 | sequence_SO=random_sequence | SO=protein_coding
[107]		8661	2	2	6.1	2.38	3.8e-06	55839.8	UNREADABLE	Tb927.3.4390 | organism=Trypanosoma_brucei_TREU927 | product=dihydrolipoamide dehydrogenase, putative (GCVL-1) | location=Tb927_03_v5.1:1227832-1229349(-) | length=505 | sequence_SO=chromosome | SO=protein_coding
[108]		9552	3	4	9.5	1.9	2.6e-05	54034	UNREADABLE	Tb927.10.6190 | organism=Trypanosoma_brucei_TREU927 | product=aldehyde dehydrogenase, putative (ALDH) | location=Tb927_10_v5.1:1569918-1571429(-) | length=503 | sequence_SO=chromosome | SO=protein_coding
[109]		9181	4	4	10.8	2.03	9.4e-06	35502.4	UNREADABLE	Tb927.2.5800 | organism=Trypanosoma_brucei_TREU927 | product=sedoheptulose-1,7-bisphosphatase (SBPase) | location=Tb927_02_v5.1:1046357-1047355(+) | length=332 | sequence_SO=chromosome | SO=protein_coding
[110]		6726	5	5	8.9	1.31	0.0003	68159.2	UNREADABLE	Tb927.11.6980 | organism=Trypanosoma_brucei_TREU927 | product=hypothetical protein, conserved | location=Tb927_11_v5.1:1963957-1965780(-) | length=607 | sequence_SO=chromosome | SO=protein_coding
[111]		5544	3	3	6.8	1.92	1.2e-05	74476.8	UNREADABLE	Tb927.11.14730 | organism=Trypanosoma_brucei_TREU927 | product=Metalloprotease M41 FtsH, putative | location=Tb927_11_v5.1:3914527-3916560(-) | length=677 | sequence_SO=chromosome | SO=protein_coding
[112]		4358	2	2	4.2	2.82	3.3e-06	60079.1	UNREADABLE	Tb927.5.2150 | organism=Trypanosoma_brucei_TREU927 | product=hypothetical protein, conserved | location=Tb927_05_v5.1:734766-737073(-) | length=529 | sequence_SO=chromosome | SO=protein_coding
[113]		5522	2	2	12	2.29	4.1e-05	39253.7	UNREADABLE	Tb927.9.5890 | organism=Trypanosoma_brucei_TREU927 | product=solanesyl-diphosphate synthase, putative | location=Tb927_09_v5.1:993572-994651(+) | length=359 | sequence_SO=chromosome | SO=protein_coding
[114]		359	3	3	2.8	1.6	0.0012	105755	UNREADABLE	Tb927.1.4050 | organism=Trypanosoma_brucei_TREU927 | product=ser/thr protein phosphatase, putative | location=Tb927_01_v5.1:856511-859288(+) | length=925 | sequence_SO=chromosome | SO=protein_coding
[115]		8580	4	4	5.9	1.3	0.00014	86642.1	UNREADABLE	Tb927.6.2230 | organism=Trypanosoma_brucei_TREU927 | product=RGG protein (RGG1) | location=Tb927_06_v5.1:704590-706921(+) | length=775 | sequence_SO=chromosome | SO=protein_coding
[116]		3693	4	4	7.2	1.27	0.0001	71315	UNREADABLE	Tb927.8.3060 | organism=Trypanosoma_brucei_TREU927 | product=cytosolic leucyl aminopeptidase, putative | location=Tb927_08_v5.1:919954-921969(+) | length=671 | sequence_SO=chromosome | SO=protein_coding
[117]		3596	3	3	4.2	1.75	5.4e-05	100229	UNREADABLE	Tb927.10.12500 | organism=Trypanosoma_brucei_TREU927 | product=P-type H+-ATPase, putative | location=Tb927_10_v5.1:3027856-3030594(-) | length=912 | sequence_SO=chromosome | SO=protein_coding
[118]		9488	2	2	2.7	2.37	7.9e-06	82621.4	UNREADABLE	Tb927.1.2120 | organism=Trypanosoma_brucei_TREU927 | product=Calpain-like protein CALP1.3 (CALP1.3) | location=Tb927_01_v5.1:540718-542916(+) | length=732 | sequence_SO=chromosome | SO=protein_coding
[119]		9126	2	2	1.8	2.57	4.9e-06	137142	UNREADABLE	Tb927.4.3160 | organism=Trypanosoma_brucei_TREU927 | product=dihydroxyacetone phosphate acyltransferase, putative (DAT) | location=Tb927_04_v5.1:829475-833480(+) | length=1242 | sequence_SO=chromosome | SO=protein_coding
[120]		4173	3	3	18.5	2.1	1.1e-05	23909.7	UNREADABLE	Tb927.11.13230 | organism=Trypanosoma_brucei_TREU927 | product=MSP (Major sperm protein) domain containing protein, putative | location=Tb927_11_v5.1:3548093-3548743(-) | length=216 | sequence_SO=chromosome | SO=protein_coding
[121]		4786	2	2	6.3	2.12	1.1e-05	44800	UNREADABLE	Tb927.11.1540 | organism=Trypanosoma_brucei_TREU927 | product=isovaleryl-coA dehydrogenase, putative | location=Tb927_11_v5.1:482874-484142(-) | length=411 | sequence_SO=chromosome | SO=protein_coding
[122]		2692	2	2	4.2	2.14	9.3e-06	62780.1	UNREADABLE	Tb927.10.13510 | organism=Trypanosoma_brucei_TREU927 | product=zinc metallopeptidase, putative | location=Tb927_10_v5.1:3298393-3300102(-) | length=569 | sequence_SO=chromosome | SO=protein_coding
[123]		698	2	2	2.7	2.71	1.7e-07	137640	UNREADABLE	Tb927.11.10150 | organism=Trypanosoma_brucei_TREU927 | product=Enoyl-CoA hydratase/isomerase family, putative | location=Tb927_11_v5.1:2716406-2720041(+) | length=1211 | sequence_SO=chromosome | SO=protein_coding
[124]		9372	5	5	13.9	0.97	0.0017	61345.2	UNREADABLE	Tb927.11.5050 | organism=Trypanosoma_brucei_TREU927 | product=fumarate hydratase, class I (FHm) | location=Tb927_11_v5.1:1441804-1443471(+) | length=555 | sequence_SO=chromosome | SO=protein_coding
[125]		9172	2	2	2.6	2.53	1.8e-06	98145.2	UNREADABLE	Tb927.3.3180 | organism=Trypanosoma_brucei_TREU927 | product=Nucleoporin (TbNup98) | location=Tb927_03_v5.1:818056-821034(-) | length=992 | sequence_SO=chromosome | SO=protein_coding
[126]		9270	2	2	5.2	2.12	1.3e-05	55286.6	UNREADABLE	Tb927.8.6420 | organism=Trypanosoma_brucei_TREU927 | product=beta-ketoacyl-ACP reductase 2 (KAR2) | location=Tb927_08_v5.1:1860404-1861900(+) | length=498 | sequence_SO=chromosome | SO=protein_coding
[127]		8968	4	4	11.4	1.44	6e-05	38534.5	UNREADABLE	Tb927.9.8720 | organism=Trypanosoma_brucei_TREU927 | product=fructose-1,6-bisphosphatase (FBPase) | location=Tb927_09_v5.1:1405055-1406107(-) | length=350 | sequence_SO=chromosome | SO=protein_coding
[128]		5004	2	2	3.2	2.44	2.2e-06	88901.5	UNREADABLE	Tb927.2.4130 | organism=Trypanosoma_brucei_TREU927 | product=enoyl-CoA hydratase/Enoyl-CoA isomerase/3-hydroxyacyl-CoA dehydrogenase, putative | location=Tb927_02_v5.1:721779-724251(-) | length=803 | sequence_SO=chromosome | SO=protein_coding
[129]		8514	2	2	10.5	1.94	2.3e-05	22684	UNREADABLE	Tb927.11.10240 | organism=Trypanosoma_brucei_TREU927 | product=ATP-dependent protease subunit HslV (HsIV) | location=Tb927_11_v5.1:2737266-2737895(+) | length=209 | sequence_SO=chromosome | SO=protein_coding
[130]		9345	2	2	6.3	1.87	6.5e-05	58565.6	UNREADABLE	Tb927.2.4210 | organism=Trypanosoma_brucei_TREU927 | product=Phosphoenolpyruvate carboxykinase [ATP], glycosomal (PEPCK) | location=Tb927_02_v5.1:740813-742390(-) | length=525 | sequence_SO=chromosome | SO=protein_coding
[131]		1942	2	2	9.5	2.11	1.2e-05	34458.9	UNREADABLE	Tb927.4.600 | organism=Trypanosoma_brucei_TREU927 | product=Alpha/beta hydrolase family, putative | location=Tb927_04_v5.1:171885-172838(-) | length=317 | sequence_SO=chromosome | SO=protein_coding
[132]		8590	1	1	2.2	3.14	5.2e-07	86004.7	UNREADABLE	Tb927.8.7980 | organism=Trypanosoma_brucei_TREU927 | product=Vacuolar proton pyrophosphatase 2, putative (VP2) | location=Tb927_08_v5.1:2351748-2354228(+) | length=826 | sequence_SO=chromosome | SO=protein_coding
[133]		9132	3	3	9.1	1.59	2e-05	55241.4	UNREADABLE	Tb927.4.1540 | organism=Trypanosoma_brucei_TREU927 | product=NAD dependent epimerase/dehydratase family, putative (POMP27) | location=Tb927_04_v5.1:397389-398915(-) | length=508 | sequence_SO=chromosome | SO=protein_coding
[134]		8729	2	2	9.2	2.01	2.8e-05	34370.5	UNREADABLE	Tb927.10.180 | organism=Trypanosoma_brucei_TREU927 | product=ATP synthase F1 subunit gamma protein, putative (ATPF1G) | location=Tb927_10_v5.1:72375-73292(+) | length=305 | sequence_SO=chromosome | SO=protein_coding
[135]		1634	5	6	25.6	1.09	9.3e-05	22424.9	UNREADABLE	Tb927.9.5840 | organism=Trypanosoma_brucei_TREU927 | product=unspecified product | location=Tb927_09_v5.1:989953-990552(+) | length=199 | sequence_SO=chromosome | SO=protein_coding
[136]		7650	1	1	6	3.01	3.8e-07	30042.4	UNREADABLE	Tb927.8.6240 | organism=Trypanosoma_brucei_TREU927 | product=STOP axonemal protein | location=Tb927_08_v5.1:1814348-1815148(+) | length=266 | sequence_SO=chromosome | SO=protein_coding
[137]		2662	2	2	3.4	2.11	7.5e-06	137478	UNREADABLE	Tb927.11.5940 | organism=Trypanosoma_brucei_TREU927 | product=receptor-type adenylate cyclase GRESAG 4, putative | location=Tb927_11_v5.1:1684728-1689569(-) | length=1244 | sequence_SO=chromosome | SO=protein_coding
[138]		6727	2	2	10.3	2.01	1.1e-05	36432.6	UNREADABLE	Tb927.3.4990 | organism=Trypanosoma_brucei_TREU927 | product=oxidoreductase, putative | location=Tb927_03_v5.1:1402256-1403275(+) | length=339 | sequence_SO=chromosome | SO=protein_coding
[139]		5155	4	5	9.4	0.84	0.0038	58953.5	UNREADABLE	Tb927.6.2010 | organism=Trypanosoma_brucei_TREU927 | product=AMP-binding enzyme, putative | location=Tb927_06_v5.1:653345-654916(-) | length=523 | sequence_SO=chromosome | SO=protein_coding
[140]		9393	2	2	3.5	1.81	1.1e-05	98315.8	UNREADABLE	Tb927.10.14000 | organism=Trypanosoma_brucei_TREU927 | product=aconitase (ACO) | location=Tb927_10_v5.1:3408892-3411585(-) | length=897 | sequence_SO=chromosome | SO=protein_coding
[141]		3453	2	2	5.6	1.95	1.8e-05	71089.1	UNREADABLE	Tb927.10.7620 | organism=Trypanosoma_brucei_TREU927 | product=mitochondrial ATP-dependent zinc metallopeptidase, putative | location=Tb927_10_v5.1:1917360-1919333(-) | length=657 | sequence_SO=chromosome | SO=protein_coding
[142]		996	2	2	5.9	1.38	0.00036	69999.9	UNREADABLE	Tb927.10.9080 | organism=Trypanosoma_brucei_TREU927 | product=pteridine transporter, putative | location=Tb927_10_v5.1:2250745-2252667(+) | length=640 | sequence_SO=chromosome | SO=protein_coding
[143]		2119	2	2	2.6	1.54	0.00022	94569.9	UNREADABLE	Tb927.1.220 | organism=Trypanosoma_brucei_TREU927 | product=retrotransposon hot spot protein 1 (RHS1), putative | location=Tb927_01_v5.1:85854-88355(-) | length=833 | sequence_SO=chromosome | SO=protein_coding
[143-1]	1	10829	2	2	4.7	1.3	6.7e-05	54158.6	UNREADABLE	Tb11.v5.0532 | organism=Trypanosoma_brucei_TREU927 | product=retrotransposon hot spot (RHS) protein, putative | location=Tb927_11_bin_v5.1:2292537-2293943(+) | length=468 | sequence_SO=random_sequence | SO=protein_coding
[143-2]	1	4087	2	2	4.7	1.3	6.7e-05	54158.6	UNREADABLE	Tb927.10.70 | organism=Trypanosoma_brucei_TREU927 | product=retrotransposon hot spot (RHS), putative, (fragment) | location=Tb927_10_v5.1:38612-40018(-) | length=468 | sequence_SO=chromosome | SO=protein_coding
[143-3]	1	5182	2	2	4.2	1.3	6.7e-05	60528.4	UNREADABLE	Tb927.2.820 | organism=Trypanosoma_brucei_TREU927 | product=retrotransposon hot spot protein (RHS, pseudogene), putative | location=Tb927_02_v5.1:140725-142308(-) | length=527 | sequence_SO=chromosome | SO=protein_coding
[144]		4244	1	1	8.6	2.61	3e-06	25784.1	UNREADABLE	Tb927.11.4870 | organism=Trypanosoma_brucei_TREU927 | product=hypothetical protein, conserved | location=Tb927_11_v5.1:1395990-1396652(+) | length=220 | sequence_SO=chromosome | SO=protein_coding
[145]		302	3	3	7.3	1.4	3.8e-05	55980	UNREADABLE	Tb927.5.520 | organism=Trypanosoma_brucei_TREU927 | product=stomatin-like protein, putative | location=Tb927_05_v5.1:219996-221591(-) | length=531 | sequence_SO=chromosome | SO=protein_coding
[146]		11171	1	1	3.1	2.59	2.2e-06	47985.9	UNREADABLE	Tb11.v5.0580 | organism=Trypanosoma_brucei_TREU927 | product=delta-6 fatty acid desaturase, putative | location=Tb927_11_bin_v5.1:2657818-2659083(-) | length=421 | sequence_SO=random_sequence | SO=protein_coding
[147]		9192	1	1	10.5	2.57	2.9e-06	16296.1	UNREADABLE	Tb927.11.13290 | organism=Trypanosoma_brucei_TREU927 | product=mitochondrial import inner membrane translocase subunit tim17 (Tim17) | location=Tb927_11_v5.1:3563635-3564093(-) | length=152 | sequence_SO=chromosome | SO=protein_coding
[148]		6846	2	2	5.2	1.43	7.3e-05	30493.6	UNREADABLE	Tb927.7.4170 | organism=Trypanosoma_brucei_TREU927 | product=fatty acid elongase, putative | location=Tb927_07_v5.1:1111707-1112522(+) | length=271 | sequence_SO=chromosome | SO=protein_coding
[149]		232	2	2	5.8	1.44	0.00021	36741.8	UNREADABLE	Tb927.6.1840 | organism=Trypanosoma_brucei_TREU927 | product=Diacylglycerol kinase catalytic domain containing protein, putative | location=Tb927_06_v5.1:610044-611078(-) | length=344 | sequence_SO=chromosome | SO=protein_coding
[150]		9086	3	3	7.3	1.02	0.0013	59528.4	UNREADABLE	Tb927.6.3350 | organism=Trypanosoma_brucei_TREU927 | product=hypothetical protein, conserved (YCF45) | location=Tb927_06_v5.1:982414-984009(+) | length=531 | sequence_SO=chromosome | SO=protein_coding
[151]		8960	2	2	3.6	1.2	4.6e-05	42650.5	UNREADABLE	Tb927.9.14420 | organism=Trypanosoma_brucei_TREU927 | product=cyclophilin-like protein, putative (PPIase) | location=Tb927_09_v5.1:2252971-2254125(-) | length=384 | sequence_SO=chromosome | SO=protein_coding
[152]		10507	1	1	2.8	2.31	7.8e-06	75243.2	UNREADABLE	Tb11.v5.0827 | organism=Trypanosoma_brucei_TREU927 | product=NUP-1 protein, putative | location=Tb927_11_bin_v5.1:4319434-4321464(-) | length=676 | sequence_SO=random_sequence | SO=protein_coding
[153]		5135	2	2	20	1.5	4.4e-05	14645.4	UNREADABLE	Tb927.11.6140 | organism=Trypanosoma_brucei_TREU927 | product=40S ribosomal protein S15A, putative | location=Tb927_11_v5.1:1731663-1732055(-) | length=130 | sequence_SO=chromosome | SO=protein_coding
[154]		3793	1	1	7.8	2.3	5.7e-06	42015.4	UNREADABLE	Tb927.4.1300 | organism=Trypanosoma_brucei_TREU927 | product=amidinotransferase, putative | location=Tb927_04_v5.1:341209-342333(-) | length=374 | sequence_SO=chromosome | SO=protein_coding
[155]		9092	1	1	2	2.23	1.2e-06	69068.5	UNREADABLE	Tb927.6.1500 | organism=Trypanosoma_brucei_TREU927 | product=alkyl-dihydroxyacetone phosphate synthase (DHAP) | location=Tb927_06_v5.1:524852-526693(-) | length=613 | sequence_SO=chromosome | SO=protein_coding
[156]		10388	2	2	9.2	1.11	0.00031	40222.8	UNREADABLE	Tb10.v4.0043 | organism=Trypanosoma_brucei_TREU927 | product=branched-chain alpha-keto acid dehydrogenase e1-beta subunit precursor, putative | location=TP3F6-6h01.p1k:6271-7377(-) | length=368 | sequence_SO=contig | SO=protein_coding
[157]		6487	1	1	3.2	2.07	1e-05	61631.7	UNREADABLE	Tb927.11.1700 | organism=Trypanosoma_brucei_TREU927 | product=hypothetical protein, conserved | location=Tb927_11_v5.1:518427-520139(-) | length=570 | sequence_SO=chromosome | SO=protein_coding
[158]		5594	1	1	3.9	2.07	9.1e-06	48865.8	UNREADABLE	Tb927.1.740 | organism=Trypanosoma_brucei_TREU927 | product=phosphatidylinositol-4-phosphate 5-kinase related | location=Tb927_01_v5.1:239707-241014(-) | length=435 | sequence_SO=chromosome | SO=protein_coding
[159]		4330	1	1	2.8	2.06	1e-05	66874.7	UNREADABLE	Tb927.8.5680 | organism=Trypanosoma_brucei_TREU927 | product=Pyridoxal-dependent decarboxylase conserved domain containing protein, putative | location=Tb927_08_v5.1:1682461-1684545(+) | length=607 | sequence_SO=chromosome | SO=protein_coding
[160]		513	1	1	3.7	2.03	0.0002	50887.7	UNREADABLE	Tb927.11.2610 | organism=Trypanosoma_brucei_TREU927 | product=hypothetical protein, conserved | location=Tb927_11_v5.1:766107-767492(-) | length=461 | sequence_SO=chromosome | SO=protein_coding
[161]		8481	1	1	14	1.85	1.6e-05	10670.5	UNREADABLE	Tb927.7.1340 | organism=Trypanosoma_brucei_TREU927 | product=10 kDa heat shock protein, putative (HSP10) | location=Tb927_07_v5.1:343648-343950(+) | length=100 | sequence_SO=chromosome | SO=protein_coding
[162]		9628	2	2	7.1	1.26	0.00025	50433.6	UNREADABLE	Tb927.11.16730 | organism=Trypanosoma_brucei_TREU927 | product=dihydrolipoyl dehydrogenase (GCVL-2) | location=Tb927_11_v5.1:4452120-4453553(-) | length=477 | sequence_SO=chromosome | SO=protein_coding
[163]		1852	1	1	2.4	1.75	1.6e-05	46936.5	UNREADABLE	Tb927.9.10050 | organism=Trypanosoma_brucei_TREU927 | product=60Kd inner membrane protein, putative | location=Tb927_09_v5.1:1586681-1587955(-) | length=424 | sequence_SO=chromosome | SO=protein_coding
[164]		6842	2	2	7.2	1.05	0.0048	30180.6	UNREADABLE	Tb927.11.720 | organism=Trypanosoma_brucei_TREU927 | product=hypothetical protein, conserved | location=Tb927_11_v5.1:172561-173355(-) | length=264 | sequence_SO=chromosome | SO=protein_coding
[165]		3628	1	1	5	1.74	3.9e-05	27683.8	UNREADABLE	Tb927.11.11620 | organism=Trypanosoma_brucei_TREU927 | product=hypothetical protein, conserved | location=Tb927_11_v5.1:3119678-3120394(+) | length=238 | sequence_SO=chromosome | SO=protein_coding
[166]		3514	2	2	8.2	1.05	0.00019	51878.9	UNREADABLE	Tb927.11.4320 | organism=Trypanosoma_brucei_TREU927 | product=Uncharacterized ACR, COG1678, putative | location=Tb927_11_v5.1:1255369-1256796(-) | length=475 | sequence_SO=chromosome | SO=protein_coding
[167]		3838	2	2	10.4	1.28	9.7e-05	30301.1	UNREADABLE	Tb927.11.10140 | organism=Trypanosoma_brucei_TREU927 | product=hypothetical protein, conserved | location=Tb927_11_v5.1:2714706-2715515(+) | length=269 | sequence_SO=chromosome | SO=protein_coding
[168]		2748	1	1	3	1.68	4.4e-05	66635.7	UNREADABLE	Tb927.11.11780 | organism=Trypanosoma_brucei_TREU927 | product=acyl-CoA dehydrogenase, putative | location=Tb927_11_v5.1:3159576-3162111(+) | length=607 | sequence_SO=chromosome | SO=protein_coding
[169]		6870	2	2	1.3	1.25	0.00023	140400	UNREADABLE	Tb927.8.650 | organism=Trypanosoma_brucei_TREU927 | product=cation-transporting ATPase, putative | location=Tb927_08_v5.1:179630-183415(-) | length=1261 | sequence_SO=chromosome | SO=protein_coding
[170]		9331	3	3	2.8	0.57	0.0046	155861	UNREADABLE	Tb927.3.5020 | organism=Trypanosoma_brucei_TREU927 | product=Flagellar Member 6 (FLAM6) | location=Tb927_03_v5.1:1408124-1412365(+) | length=1413 | sequence_SO=chromosome | SO=protein_coding
[171]		4362	1	2	0.8	1.64	0.00015	165150	UNREADABLE	Tb927.8.4950 | organism=Trypanosoma_brucei_TREU927 | product=kinesin, putative | location=Tb927_08_v5.1:1463533-1467903(+) | length=1456 | sequence_SO=chromosome | SO=protein_coding
[172]		6181	4	4	13.3	0.83	0.00085	30104.7	UNREADABLE	Tb927.11.13270 | organism=Trypanosoma_brucei_TREU927 | product=hypothetical protein, conserved | location=Tb927_11_v5.1:3559065-3559877(-) | length=270 | sequence_SO=chromosome | SO=protein_coding
[173]		2242	2	2	9.5	0.87	0.00025	34552.8	UNREADABLE	Tb927.10.2190 | organism=Trypanosoma_brucei_TREU927 | product=Protein of unknown function (DUF667), putative | location=Tb927_10_v5.1:562299-563183(+) | length=294 | sequence_SO=chromosome | SO=protein_coding
[174]		9302	1	1	2.9	1.51	3.3e-05	58240.8	UNREADABLE	Tb927.9.12500 | organism=Trypanosoma_brucei_TREU927 | product=Present in the outer mitochondrial membrane proteome 7 (POMP7) | location=Tb927_09_v5.1:1956463-1958037(+) | length=524 | sequence_SO=chromosome | SO=protein_coding
[175]		11066	2	2	3.4	0.79	0.001	55351.6	UNREADABLE	Tb11.v5.0222 | organism=Trypanosoma_brucei_TREU927 | product=NADH-ubiquinone oxidoreductase, mitochondrial, putative | location=Tb927_11_bin_v5.1:409813-411303(+) | length=496 | sequence_SO=random_sequence | SO=protein_coding
[176]		2041	1	1	3.7	1.48	7.3e-05	33578.2	UNREADABLE	Tb927.1.1580 | organism=Trypanosoma_brucei_TREU927 | product=electron transport protein SCO1/2, putative | location=Tb927_01_v5.1:403775-404680(+) | length=301 | sequence_SO=chromosome | SO=protein_coding
[177]		1275	2	2	6.5	0.84	0.0013	33710.6	UNREADABLE	Tb927.11.2920 | organism=Trypanosoma_brucei_TREU927 | product=glycerolphosphate mutase, putative | location=Tb927_11_v5.1:854485-855360(-) | length=291 | sequence_SO=chromosome | SO=protein_coding
[178]		918	1	1	1.7	1.44	1.1e-05	94265	UNREADABLE	Tb927.5.4040 | organism=Trypanosoma_brucei_TREU927 | product=hypothetical protein, conserved | location=Tb927_05_v5.1:1300804-1303260(-) | length=817 | sequence_SO=chromosome | SO=protein_coding
[179]		4406	1	1	5.4	1.41	3.1e-05	25671.9	UNREADABLE	Tb927.2.5210 | organism=Trypanosoma_brucei_TREU927 | product=beta-ketoacyl-ACP reductase | location=Tb927_02_v5.1:917459-918184(+) | length=241 | sequence_SO=chromosome | SO=protein_coding
[180]		7329	1	1	5.2	1.4	0.00022	28749.4	UNREADABLE	Tb927.9.15240 | organism=Trypanosoma_brucei_TREU927 | product=ATP11 protein, putative | location=Tb927_09_v5.1:2365598-2366344(+) | length=248 | sequence_SO=chromosome | SO=protein_coding
[181]		374	1	1	2.2	1.39	8.9e-05	83435.6	UNREADABLE	Tb927.10.14860 | organism=Trypanosoma_brucei_TREU927 | product=Complex 1 protein (LYR family), putative | location=Tb927_10_v5.1:3624761-3626902(+) | length=713 | sequence_SO=chromosome | SO=protein_coding
[182]		11042	1	1	5.1	1.3	6.7e-05	34014.9	UNREADABLE	Tb11.v5.0670 | organism=Trypanosoma_brucei_TREU927 | product=retrotransposon hot spot (RHS) protein, putative | location=Tb927_11_bin_v5.1:3336238-3337128(+) | length=296 | sequence_SO=random_sequence | SO=protein_coding
[183]		9290	2	2	3.5	1.01	0.00054	94654.6	UNREADABLE	Tb927.4.3950 | organism=Trypanosoma_brucei_TREU927 | product=cytoskeleton-associated protein CAP5.5, putative (CAP5.5) | location=Tb927_04_v5.1:1045702-1048263(-) | length=853 | sequence_SO=chromosome | SO=protein_coding
[184]		3103	2	2	5.9	0.79	0.0012	37805.5	UNREADABLE	Tb927.8.3530 | organism=Trypanosoma_brucei_TREU927 | product=glycerol-3-phosphate dehydrogenase [NAD+], glycosomal | location=Tb927_08_v5.1:1057304-1058368(-) | length=354 | sequence_SO=chromosome | SO=protein_coding
[185]		9526	1	1	0.9	1.26	0.00029	143818	UNREADABLE	Tb927.11.5780 | organism=Trypanosoma_brucei_TREU927 | product=DNA-directed RNA polymerase, mitochondrial (MTRNAP) | location=Tb927_11_v5.1:1640886-1644711(+) | length=1274 | sequence_SO=chromosome | SO=protein_coding
[186]		4133	3	3	7	0.73	0.0016	53229.2	UNREADABLE	Tb927.3.3460 | organism=Trypanosoma_brucei_TREU927 | product=hypothetical protein, conserved | location=Tb927_03_v5.1:980328-981779(+) | length=483 | sequence_SO=chromosome | SO=protein_coding
[187]		8470	1	1	3.3	1.23	0.00018	41498.7	UNREADABLE	Tb927.9.2320 | organism=Trypanosoma_brucei_TREU927 | product=methyltransferase domain containing protein, putative (POMP1) | location=Tb927_09_v5.1:514525-515628(-) | length=367 | sequence_SO=chromosome | SO=protein_coding
[188]		8230	2	2	5.2	0.93	9.7e-05	55087.6	UNREADABLE	Tb927.7.5820 | organism=Trypanosoma_brucei_TREU927 | product=Monooxygenase, putative | location=Tb927_07_v5.1:1571529-1573076(+) | length=515 | sequence_SO=chromosome | SO=protein_coding
[189]		3433	1	1	2.4	1.21	0.00021	48593.1	UNREADABLE	Tb927.9.12730 | organism=Trypanosoma_brucei_TREU927 | product=chaperone protein DNAj, putative | location=Tb927_09_v5.1:2002344-2003699(+) | length=451 | sequence_SO=chromosome | SO=protein_coding
[190]		10859	2	2	1.2	0.86	0.001	183785	UNREADABLE	Tb11.v5.0394 | organism=Trypanosoma_brucei_TREU927 | product=hypothetical protein, conserved | location=Tb927_11_bin_v5.1:1381337-1386175(+) | length=1612 | sequence_SO=random_sequence | SO=protein_coding
[191]		1565	1	1	1.7	1.13	7.6e-05	80353.8	UNREADABLE	Tb927.7.5540 | organism=Trypanosoma_brucei_TREU927 | product=2,4-dienoyl-coa reductase-like protein | location=Tb927_07_v5.1:1492534-1494782(+) | length=726 | sequence_SO=chromosome | SO=protein_coding
[192]		8007	1	1	4	1.13	0.00015	36042.3	UNREADABLE	Tb927.9.11560 | organism=Trypanosoma_brucei_TREU927 | product=hypothetical protein, conserved | location=Tb927_09_v5.1:1803407-1804384(+) | length=325 | sequence_SO=chromosome | SO=protein_coding
[193]		9390	2	2	9.4	0.75	0.00076	33969.7	UNREADABLE	Tb927.11.270 | organism=Trypanosoma_brucei_TREU927 | product=mitochondrial carrier protein (MCP10) | location=Tb927_11_v5.1:62938-63870(-) | length=310 | sequence_SO=chromosome | SO=protein_coding
[194]		2279	1	1	1.7	1.02	7.4e-05	96223.2	UNREADABLE	Tb927.4.4210 | organism=Trypanosoma_brucei_TREU927 | product=ATP-dependent zinc metalloprotease AFG3-like, putative | location=Tb927_04_v5.1:1111937-1114570(-) | length=877 | sequence_SO=chromosome | SO=protein_coding
[195]		896	2	2	0.8	0.83	0.00048	329648	UNREADABLE	Tb927.10.1450 | organism=Trypanosoma_brucei_TREU927 | product=plectin, putative | location=Tb927_10_v5.1:376955-385573(-) | length=2872 | sequence_SO=chromosome | SO=protein_coding
[196]		7546	1	1	3	1.01	0.00065	48676.8	UNREADABLE	Tb927.6.2630 | organism=Trypanosoma_brucei_TREU927 | product=Hsp33 protein, putative | location=Tb927_06_v5.1:791692-793011(+) | length=439 | sequence_SO=chromosome | SO=protein_coding
[197]		2002	1	1	10.3	1.01	0.00012	13421.6	UNREADABLE	Tb927.10.11520 | organism=Trypanosoma_brucei_TREU927 | product=hypothetical protein, conserved | location=Tb927_10_v5.1:2810810-2811163(+) | length=117 | sequence_SO=chromosome | SO=protein_coding
[198]		8860	2	2	3	0.65	0.0041	71267.3	UNREADABLE	Tb927.11.3130 | organism=Trypanosoma_brucei_TREU927 | product=glycosomal transporter (GAT2) (GAT2) | location=Tb927_11_v5.1:890631-892556(-) | length=641 | sequence_SO=chromosome | SO=protein_coding
[199]		6315	1	1	1.7	0.96	0.00069	64889.2	UNREADABLE	Tb927.10.3810 | organism=Trypanosoma_brucei_TREU927 | product=Nup53/35/40-type RNA recognition motif containing protein, putative | location=Tb927_10_v5.1:1001904-1003691(-) | length=595 | sequence_SO=chromosome | SO=protein_coding
[200]		2731	2	2	12.4	0.53	0.0015	27259.7	UNREADABLE	Tb927.8.3380 | organism=Trypanosoma_brucei_TREU927 | product=electron transfer protein, putative | location=Tb927_08_v5.1:1010118-1010937(+) | length=242 | sequence_SO=chromosome | SO=protein_coding
[201]		8676	1	1	2.4	0.94	0.00058	54897.9	UNREADABLE	Tb927.11.12230 | organism=Trypanosoma_brucei_TREU927 | product=ATP-dependent protease ATPase subunit HslU2 (HslU2) | location=Tb927_11_v5.1:3270492-3271982(+) | length=496 | sequence_SO=chromosome | SO=protein_coding
[202]		decoy	1	1	9.7	0.87	0.002	55644.3	UNREADABLE	Tb927.1.05 | organism=Trypanosoma_brucei_TREU927 | product=variant surface glycoprotein (VSG), putative | location=Tb927_01_v5.1:381-1961(-) | length=526 | sequence_SO=chromosome | SO=protein_coding
[203]		4036	2	2	6.9	0.5	0.0005	37159.5	UNREADABLE	Tb927.5.960 | organism=Trypanosoma_brucei_TREU927 | product=ATPase family associated with various cellular activities (AAA), putative | location=Tb927_05_v5.1:379155-381201(+) | length=335 | sequence_SO=chromosome | SO=protein_coding
[204]		8695	1	1	6.3	0.84	0.0002	23253.5	UNREADABLE	Tb927.11.1710 | organism=Trypanosoma_brucei_TREU927 | product=guide RNA-binding protein of 21 kDa (gBP21) | location=Tb927_11_v5.1:520673-521445(-) | length=206 | sequence_SO=chromosome | SO=protein_coding
[205]		8707	1	1	2.6	0.83	0.00023	46041.1	UNREADABLE	Tb927.10.11220 | organism=Trypanosoma_brucei_TREU927 | product=procyclic form surface phosphoprotein (PSSA-2) | location=Tb927_10_v5.1:2744761-2746038(-) | length=425 | sequence_SO=chromosome | SO=protein_coding
[206]		4502	1	1	3.9	0.83	0.0009	37791.1	UNREADABLE	Tb927.3.750 | organism=Trypanosoma_brucei_TREU927 | product=SET domain containing protein, putative | location=Tb927_03_v5.1:181871-182875(-) | length=334 | sequence_SO=chromosome | SO=protein_coding
[207]		10896	1	1	0.7	0.82	0.0003	162106	UNREADABLE	Tb11.v5.0254 | organism=Trypanosoma_brucei_TREU927 | product=pantothenate kinase subunit, putative | location=Tb927_11_bin_v5.1:519253-523656(-) | length=1467 | sequence_SO=random_sequence | SO=protein_coding
[208]		10487	1	1	1.4	0.72	0.0011	104347	UNREADABLE	Tb11.v5.0175 | organism=Trypanosoma_brucei_TREU927 | product=oligopeptidase B protein, putative | location=Tb927_11_bin_v5.1:213863-216577(-) | length=904 | sequence_SO=random_sequence | SO=protein_coding
[209]		8574	2	2	19.1	0.66	0.00028	13008.9	UNREADABLE	Tb927.6.4140 | organism=Trypanosoma_brucei_TREU927 | product=paraflagellar rod component, putative (PFC4) | location=Tb927_06_v5.1:1194977-1195324(-) | length=115 | sequence_SO=chromosome | SO=protein_coding
[210]		10480	1	1	1.3	0.67	0.0024	78344	UNREADABLE	Tb11.v5.0713 | organism=Trypanosoma_brucei_TREU927 | product=retrotransposon hot spot (RHS) protein, putative | location=Tb927_11_bin_v5.1:3629729-3631795(+) | length=688 | sequence_SO=random_sequence | SO=protein_coding
[211]		4165	1	1	1.3	0.64	0.00071	135255	UNREADABLE	Tb927.3.4030 | organism=Trypanosoma_brucei_TREU927 | product=hypothetical protein, conserved | location=Tb927_03_v5.1:1135394-1139037(-) | length=1213 | sequence_SO=chromosome | SO=protein_coding
[212]		4367	1	1	2.8	0.63	0.0028	43527.6	UNREADABLE	Tb927.11.11950 | organism=Trypanosoma_brucei_TREU927 | product=cytochrome oxidase assembly protein, putative | location=Tb927_11_v5.1:3198814-3199995(+) | length=393 | sequence_SO=chromosome | SO=protein_coding
[213]		10342	1	1	3.2	0.61	0.0013	36264.7	UNREADABLE	Tb11.0050 | organism=Trypanosoma_brucei_TREU927 | product=retrotransposon hot spot protein (RHS, pseudogene), putative | location=tryp_XI-1007c06.p1k:10675-11628(-) | length=317 | sequence_SO=contig | SO=protein_coding
[214]		4063	1	1	2.6	0.61	0.0013	45763.7	UNREADABLE	Tb927.3.4780 | organism=Trypanosoma_brucei_TREU927 | product=NAD-dependent glycerol-3-phosphate dehydrogenase N-terminus, putative | location=Tb927_03_v5.1:1348168-1349442(-) | length=424 | sequence_SO=chromosome | SO=protein_coding
[215]		10656	2	2	8.7	0.32	0.0031	46369.9	UNREADABLE	Tb11.v5.0500 | organism=Trypanosoma_brucei_TREU927 | product=2-oxoisovalerate dehydrogenase alpha subunit, putative | location=Tb927_11_bin_v5.1:2070421-2071671(-) | length=416 | sequence_SO=random_sequence | SO=protein_coding
[216]		8874	2	2	22.2	0.44	0.0012	14328.4	UNREADABLE	Tb927.10.11300 | organism=Trypanosoma_brucei_TREU927 | product=paraflagellar rod component, putative (PFC16) | location=Tb927_10_v5.1:2760514-2760894(+) | length=126 | sequence_SO=chromosome | SO=protein_coding
[217]		3614	2	2	3.8	0.55	0.0013	71693.3	UNREADABLE	Tb927.6.3570 | organism=Trypanosoma_brucei_TREU927 | product=tubulin-tyrosine ligase-like protein, conserved | location=Tb927_06_v5.1:1065894-1067795(-) | length=633 | sequence_SO=chromosome | SO=protein_coding
[218]		8434	2	2	4.6	0.38	0.0019	53736.8	UNREADABLE	Tb927.7.4310 | organism=Trypanosoma_brucei_TREU927 | product=pyridine nucleotide-disulphide oxidoreductase, putative | location=Tb927_07_v5.1:1143425-1144858(-) | length=477 | sequence_SO=chromosome | SO=protein_coding
[219]		6144	1	1	3.6	0.54	0.0023	40010.2	UNREADABLE	Tb927.3.2150 | organism=Trypanosoma_brucei_TREU927 | product=protein phosphatase 2C, putative | location=Tb927_03_v5.1:566532-567642(-) | length=362 | sequence_SO=chromosome | SO=protein_coding
[220]		3635	1	1	2.8	0.48	0.0044	76379.5	UNREADABLE	Tb927.5.770 | organism=Trypanosoma_brucei_TREU927 | product=hypothetical protein, conserved | location=Tb927_05_v5.1:320711-322891(+) | length=726 | sequence_SO=chromosome | SO=protein_coding
[221]		5982	2	2	5.5	0.29	0.0046	62857	UNREADABLE	Tb927.10.9900 | organism=Trypanosoma_brucei_TREU927 | product=ABC1 protein, putative | location=Tb927_10_v5.1:2445509-2447203(+) | length=564 | sequence_SO=chromosome | SO=protein_coding
[222]		312	1	1	3.2	0.41	0.0041	34300.1	UNREADABLE	Tb927.5.1130 | organism=Trypanosoma_brucei_TREU927 | product=hypothetical protein, conserved | location=Tb927_05_v5.1:441341-442279(+) | length=312 | sequence_SO=chromosome | SO=protein_coding
[223]		7147	1	1	7.5	0.32	0.0051	31573.6	UNREADABLE	Tb927.7.4440 | organism=Trypanosoma_brucei_TREU927 | product=NAD dependent epimerase/dehydratase family, putative | location=Tb927_07_v5.1:1177976-1178854(-) | length=292 | sequence_SO=chromosome | SO=protein_coding
[224]		6339	1	1	2.1	0.29	0.0083	44136.9	UNREADABLE	Tb927.11.6970 | organism=Trypanosoma_brucei_TREU927 | product=NADH-cytochrome b5 reductase-like protein | location=Tb927_11_v5.1:1961663-1962829(-) | length=388 | sequence_SO=chromosome | SO=protein_coding
Search Name:	LUMOS_Inna_20180425_KPAF4-BioID_MS2/MS2
			LUMOS_Inna_20180425_KPAF4-BioID_MS2/MS2
Rank	Uniq Pep	Acc #	Num Unique	Peptide Count	% Cov	Best Disc Score	Best Expect Val	Protein MW	Species	Protein Name
[1]		5868	98	139	40.1	6.01	8.1e-10	242917	UNREADABLE	Tb927.8.7100 | organism=Trypanosoma_brucei_TREU927 | product=acetyl-CoA carboxylase | location=Tb927_08_v5.1:2041100-2047645(+) | length=2181 | sequence_SO=chromosome | SO=protein_coding
[2]		2083	63	358	49.4	6.43	1.2e-10	73907.5	UNREADABLE	Tb927.8.6970 | organism=Trypanosoma_brucei_TREU927 | product=3-methylcrotonyl-CoA carboxylase alpha subunit, putative | location=Tb927_08_v5.1:2007562-2009598(+) | length=678 | sequence_SO=chromosome | SO=protein_coding
[2-1]	4	202	47	294	38.3	6.18	5.5e-10	73857.4	UNREADABLE	Tb927.4.5350 | organism=Trypanosoma_brucei_TREU927 | product=3-methylcrotonyl-CoA carboxylase, pseudogene, putative (pseudogene) | location=Tb927_04_v5.1:1456393-1458429(-) | length=678 | sequence_SO=chromosome | SO=protein_coding
[3]		4822	34	86	48.3	6.49	1.7e-09	49787.7	UNREADABLE	Tb927.1.2340 | organism=Trypanosoma_brucei_TREU927 | product=alpha tubulin | location=Tb927_01_v5.1:572442-573797(+) | length=451 | sequence_SO=chromosome | SO=protein_coding
[4]		7643	40	109	39.5	5.81	1.8e-09	66532.7	UNREADABLE	Tb927.11.6630 | organism=Trypanosoma_brucei_TREU927 | product=3-methylcrotonoyl-CoA carboxylase beta subunit, putative | location=Tb927_11_v5.1:1869609-1871447(-) | length=612 | sequence_SO=chromosome | SO=protein_coding
[5]		527	46	60	44.6	5.23	2.4e-09	84201.4	UNREADABLE	Tb927.11.2650 | organism=Trypanosoma_brucei_TREU927 | product=heat shock protein 84, putative | location=Tb927_11_v5.1:776838-779109(-) | length=753 | sequence_SO=chromosome | SO=protein_coding
[6]		2777	37	46	37	5.88	2.4e-09	112953	UNREADABLE	Tb927.11.9980 | organism=Trypanosoma_brucei_TREU927 | product=2-oxoglutarate dehydrogenase E1 component, putative | location=Tb927_11_v5.1:2685796-2688813(+) | length=1005 | sequence_SO=chromosome | SO=protein_coding
[7]		8853	47	70	49	4.33	1.3e-08	100453	UNREADABLE	Tb927.11.6280 | organism=Trypanosoma_brucei_TREU927 | product=pyruvate phosphate dikinase (PPDK) | location=Tb927_11_v5.1:1767498-1770239(-) | length=913 | sequence_SO=chromosome | SO=protein_coding
[8]		497	40	55	38.1	4.53	2.8e-08	113387	UNREADABLE	Tb927.11.1450 | organism=Trypanosoma_brucei_TREU927 | product=2-oxoglutarate dehydrogenase E1 component, putative | location=Tb927_11_v5.1:426930-429956(+) | length=1008 | sequence_SO=chromosome | SO=protein_coding
[9]		8745	33	80	72.1	5.69	1.9e-09	39048	UNREADABLE	Tb927.6.4280 | organism=Trypanosoma_brucei_TREU927 | product=glyceraldehyde 3-phosphate dehydrogenase, glycosomal (GAPDH) | location=Tb927_06_v5.1:1218232-1219311(-) | length=359 | sequence_SO=chromosome | SO=protein_coding
[10]		2597	35	51	55	5.35	3.9e-09	42512.2	UNREADABLE	Tb927.10.12700 | organism=Trypanosoma_brucei_TREU927 | product=pyruvate dehydrogenase E1 alpha subunit, putative | location=Tb927_10_v5.1:3083348-3084484(-) | length=378 | sequence_SO=chromosome | SO=protein_coding
[11]		3615	37	47	41.2	4.92	5.7e-09	71475.7	UNREADABLE	Tb927.6.3740 | organism=Trypanosoma_brucei_TREU927 | product=heat shock 70 kDa protein, mitochondrial precursor, putative | location=Tb927_06_v5.1:1112896-1114889(-) | length=657 | sequence_SO=chromosome | SO=protein_coding
[12]		10727	29	115	46.4	5.86	7.3e-10	49704.6	UNREADABLE	Tb11.v5.0469 | organism=Trypanosoma_brucei_TREU927 | product=beta tubulin, putative | location=Tb927_11_bin_v5.1:1903857-1905185(+) | length=442 | sequence_SO=random_sequence | SO=protein_coding
[13]		9626	30	34	35.1	5.74	8.1e-10	112114	UNREADABLE	Tb927.9.5900 | organism=Trypanosoma_brucei_TREU927 | product=glutamate dehydrogenase (GDH) | location=Tb927_09_v5.1:995225-998285(+) | length=992 | sequence_SO=chromosome | SO=protein_coding
[14]		6430	27	38	42.9	5.63	1.3e-08	69122.1	UNREADABLE	Tb927.10.770 | organism=Trypanosoma_brucei_TREU927 | product=RF-1 domain containing protein, putative | location=Tb927_10_v5.1:199198-201096(+) | length=632 | sequence_SO=chromosome | SO=protein_coding
[15]		7360	24	27	12.3	5.24	7.4e-08	242782	UNREADABLE	Tb927.3.5310 | organism=Trypanosoma_brucei_TREU927 | product=paraflagellar rod protein | location=Tb927_03_v5.1:1488667-1495053(+) | length=2128 | sequence_SO=chromosome | SO=protein_coding
[16]		9163	19	29	40.9	6.01	2.5e-09	55705.3	UNREADABLE	Tb927.1.3950 | organism=Trypanosoma_brucei_TREU927 | product=alanine aminotransferase (ALAT) | location=Tb927_01_v5.1:840877-842391(+) | length=504 | sequence_SO=chromosome | SO=protein_coding
[17]		8548	24	33	47.3	4.89	1.8e-09	59503.8	UNREADABLE	Tb927.10.6510 | organism=Trypanosoma_brucei_TREU927 | product=chaperonin HSP60, mitochondrial precursor (HSP60) | location=Tb927_10_v5.1:1647814-1649502(+) | length=562 | sequence_SO=chromosome | SO=protein_coding
[18]		4165	21	25	22.1	4.44	9.7e-08	135255	UNREADABLE	Tb927.3.4030 | organism=Trypanosoma_brucei_TREU927 | product=hypothetical protein, conserved | location=Tb927_03_v5.1:1135394-1139037(-) | length=1213 | sequence_SO=chromosome | SO=protein_coding
[19]		4404	16	26	37.6	5.64	1.5e-09	41143.8	UNREADABLE	Tb927.11.11680 | organism=Trypanosoma_brucei_TREU927 | product=2-oxoglutarate dehydrogenase E2 component, putative | location=Tb927_11_v5.1:3132684-3133835(+) | length=383 | sequence_SO=chromosome | SO=protein_coding
[20]		9140	22	33	29.1	4.03	9.8e-08	56366.6	UNREADABLE	Tb927.9.12570 | organism=Trypanosoma_brucei_TREU927 | product=glycerol kinase, glycosomal (glk1) | location=Tb927_09_v5.1:1971684-1973222(+) | length=512 | sequence_SO=chromosome | SO=protein_coding
[21]		4567	14	17	30.7	5.69	5.5e-09	54123.5	UNREADABLE	Tb927.5.1060 | organism=Trypanosoma_brucei_TREU927 | product=metallo-peptidase, Clan ME, Family M16 | location=Tb927_05_v5.1:400220-401913(+) | length=489 | sequence_SO=chromosome | SO=protein_coding
[22]		9665	17	17	36.2	4.48	9.2e-08	72497.8	UNREADABLE	Tb927.11.14380 | organism=Trypanosoma_brucei_TREU927 | product=kinetoplast polyadenylation/uridylation factor 2 (KPAF2) | location=Tb927_11_v5.1:3826105-3828036(+) | length=643 | sequence_SO=chromosome | SO=protein_coding
[23]		4734	20	25	27	4.62	2.2e-08	76733.3	UNREADABLE	Tb927.10.9820 | organism=Trypanosoma_brucei_TREU927 | product=metallo-peptidase, Clan MA(E) Family M3 | location=Tb927_10_v5.1:2429634-2431661(+) | length=675 | sequence_SO=chromosome | SO=protein_coding
[24]		339	12	14	34.2	6.07	5.5e-09	37566.5	UNREADABLE	Tb927.3.1790 | organism=Trypanosoma_brucei_TREU927 | product=pyruvate dehydrogenase E1 beta subunit, putative | location=Tb927_03_v5.1:462941-463996(-) | length=348 | sequence_SO=chromosome | SO=protein_coding
[25]		9099	14	16	26.6	5.53	2.4e-09	66881.5	UNREADABLE	Tb927.8.6580 | organism=Trypanosoma_brucei_TREU927 | product=Succinate dehydrogenase [ubiquinone] flavoprotein subunit, mitochondrial (SDH1) | location=Tb927_08_v5.1:1901186-1903061(-) | length=609 | sequence_SO=chromosome | SO=protein_coding
[26]		5594	17	27	44.1	4.08	6.3e-08	48865.8	UNREADABLE	Tb927.1.740 | organism=Trypanosoma_brucei_TREU927 | product=phosphatidylinositol-4-phosphate 5-kinase related | location=Tb927_01_v5.1:239707-241014(-) | length=435 | sequence_SO=chromosome | SO=protein_coding
[27]		72	17	20	18.3	4.65	1.7e-08	127098	UNREADABLE	Tb927.10.4080 | organism=Trypanosoma_brucei_TREU927 | product=hypothetical protein, conserved | location=Tb927_10_v5.1:1074581-1078132(-) | length=1183 | sequence_SO=chromosome | SO=protein_coding
[28]		8161	19	20	29.7	4.24	7.3e-08	90666.2	UNREADABLE	Tb927.2.3030 | organism=Trypanosoma_brucei_TREU927 | product=ATP-dependent Clp protease subunit, heat shock protein 78 (HSP78), putative | location=Tb927_02_v5.1:575019-577457(+) | length=812 | sequence_SO=chromosome | SO=protein_coding
[29]		9685	17	18	13.4	4.88	9.3e-10	182887	UNREADABLE	Tb927.11.3260 | organism=Trypanosoma_brucei_TREU927 | product=mitochondrial DNA polymerase I protein D, putative (POLID) | location=Tb927_11_v5.1:942792-947681(+) | length=1629 | sequence_SO=chromosome | SO=protein_coding
[30]		9229	14	16	38.4	5.23	5.1e-09	45399.3	UNREADABLE	Tb927.10.8940 | organism=Trypanosoma_brucei_TREU927 | product=flagellum targeting protein kharon1, putative (KH1) | location=Tb927_10_v5.1:2219490-2220725(+) | length=411 | sequence_SO=chromosome | SO=protein_coding
[31]		1148	17	24	56.1	4.28	4.6e-08	28840.7	UNREADABLE	Tb927.3.2670 | organism=Trypanosoma_brucei_TREU927 | product=hypothetical protein, conserved | location=Tb927_03_v5.1:677909-678718(-) | length=269 | sequence_SO=chromosome | SO=protein_coding
[32]		11134	16	23	31.4	4.67	3.9e-09	49106.2	UNREADABLE	Tb11.v5.1046 | organism=Trypanosoma_brucei_TREU927 | product=elongation factor 1-alpha, putative | location=Tb927_11_bin_v5.1:5550906-5552255(-) | length=449 | sequence_SO=random_sequence | SO=protein_coding
[33]		4897	16	18	33.6	4.13	1.8e-07	75066.2	UNREADABLE	Tb927.1.1730 | organism=Trypanosoma_brucei_TREU927 | product=conserved protein, unknown function | location=Tb927_01_v5.1:438709-440790(+) | length=693 | sequence_SO=chromosome | SO=protein_coding
[34]		8529	12	15	35.5	4.87	3.9e-08	34075.1	UNREADABLE	Tb927.10.14820 | organism=Trypanosoma_brucei_TREU927 | product=Mitochondrial ADP/ATP carrier protein 5c (MCP5c) | location=Tb927_10_v5.1:3612311-3613234(-) | length=307 | sequence_SO=chromosome | SO=protein_coding
[35]		3357	18	19	4.6	3.58	5e-07	521770	UNREADABLE	Tb927.5.3330 | organism=Trypanosoma_brucei_TREU927 | product=hypothetical protein, conserved | location=Tb927_05_v5.1:1103504-1117582(-) | length=4692 | sequence_SO=chromosome | SO=protein_coding
[36]		9133	16	17	11.1	4.28	2.2e-08	241826	UNREADABLE	Tb927.4.1500 | organism=Trypanosoma_brucei_TREU927 | product=RNA editing associated helicase 2 (REH2) | location=Tb927_04_v5.1:381085-387588(-) | length=2167 | sequence_SO=chromosome | SO=protein_coding
[37]		8870	11	17	31.9	5.35	1.1e-09	33131.9	UNREADABLE	Tb927.10.12840 | organism=Trypanosoma_brucei_TREU927 | product=mitochondrial carrier protein (MCP12) | location=Tb927_10_v5.1:3119218-3120132(-) | length=304 | sequence_SO=chromosome | SO=protein_coding
[38]		4460	11	15	40.5	5.42	6.2e-09	35288.4	UNREADABLE	Tb927.11.1020 | organism=Trypanosoma_brucei_TREU927 | product=ribokinase, putative | location=Tb927_11_v5.1:260682-261683(+) | length=333 | sequence_SO=chromosome | SO=protein_coding
[39]		956	19	21	18	3.17	1.1e-06	109999	UNREADABLE	Tb927.10.9970 | organism=Trypanosoma_brucei_TREU927 | product=hypothetical protein, conserved | location=Tb927_10_v5.1:2460038-2463112(+) | length=1024 | sequence_SO=chromosome | SO=protein_coding
[40]		1254	11	15	32.2	4.95	1.4e-08	57037.7	UNREADABLE	Tb927.11.3980 | organism=Trypanosoma_brucei_TREU927 | product=metallo-peptidase, Clan ME, Family M16 | location=Tb927_11_v5.1:1163689-1166234(+) | length=518 | sequence_SO=chromosome | SO=protein_coding
[41]		698	13	13	15.1	4.58	2.8e-09	137640	UNREADABLE	Tb927.11.10150 | organism=Trypanosoma_brucei_TREU927 | product=Enoyl-CoA hydratase/isomerase family, putative | location=Tb927_11_v5.1:2716406-2720041(+) | length=1211 | sequence_SO=chromosome | SO=protein_coding
[42]		8605	13	16	44.2	3.83	4.1e-07	25631.8	UNREADABLE	Tb927.8.1990 | organism=Trypanosoma_brucei_TREU927 | product=peroxidoxin (TRYP2) | location=Tb927_08_v5.1:634173-634853(+) | length=226 | sequence_SO=chromosome | SO=protein_coding
[43]		5153	10	12	30.4	4.89	1.1e-07	46245.1	UNREADABLE	Tb927.8.2540 | organism=Trypanosoma_brucei_TREU927 | product=3-ketoacyl-CoA thiolase, putative | location=Tb927_08_v5.1:749535-750851(+) | length=438 | sequence_SO=chromosome | SO=protein_coding
[44]		3583	12	16	28.7	4.04	1.1e-07	55559.3	UNREADABLE	Tb927.9.4660 | organism=Trypanosoma_brucei_TREU927 | product=hypothetical protein, conserved | location=Tb927_09_v5.1:862635-864122(+) | length=495 | sequence_SO=chromosome | SO=protein_coding
[45]		2919	15	20	22.2	3.71	4.5e-08	71773.5	UNREADABLE	Tb927.11.10960 | organism=Trypanosoma_brucei_TREU927 | product=2OG-Fe(II) oxygenase superfamily, putative | location=Tb927_11_v5.1:2934247-2936199(+) | length=650 | sequence_SO=chromosome | SO=protein_coding
[46]		7636	12	14	25.8	3.82	2.7e-07	44906.4	UNREADABLE	Tb927.10.7410 | organism=Trypanosoma_brucei_TREU927 | product=succinyl-CoA ligase [GDP-forming] beta-chain, putative | location=Tb927_10_v5.1:1868948-1870207(-) | length=419 | sequence_SO=chromosome | SO=protein_coding
[47]		9032	14	17	34.3	3.25	1.1e-06	71435.8	UNREADABLE	Tb927.11.7510 | organism=Trypanosoma_brucei_TREU927 | product=luminal binding protein 1 (BiP), putative (BiP) | location=Tb927_11_v5.1:2125537-2128170(-) | length=653 | sequence_SO=chromosome | SO=protein_coding
[48]		4821	12	13	43	4.57	1.2e-08	40814.2	UNREADABLE	Tb927.1.3010 | organism=Trypanosoma_brucei_TREU927 | product=mRNA processing protein, putative | location=Tb927_01_v5.1:668456-669910(+) | length=372 | sequence_SO=chromosome | SO=protein_coding
[49]		9353	10	18	42.4	4.34	3.3e-08	25106.5	UNREADABLE	Tb927.11.13280 | organism=Trypanosoma_brucei_TREU927 | product=mitochondrial RNA binding protein 2 (GBP25) | location=Tb927_11_v5.1:3562194-3562868(-) | length=224 | sequence_SO=chromosome | SO=protein_coding
[50]		9236	15	21	47.1	3.05	2.3e-06	37590.6	UNREADABLE	Tb927.10.7090 | organism=Trypanosoma_brucei_TREU927 | product=Alternative oxidase, mitochondrial (AOX) | location=Tb927_10_v5.1:1783506-1784495(+) | length=329 | sequence_SO=chromosome | SO=protein_coding
[51]		3334	12	15	34.2	3.45	1.2e-06	32677.8	UNREADABLE	Tb927.7.4620 | organism=Trypanosoma_brucei_TREU927 | product=hypothetical protein, conserved | location=Tb927_07_v5.1:1225749-1226576(-) | length=275 | sequence_SO=chromosome | SO=protein_coding
[52]		8877	13	15	34.4	3.33	5.4e-07	54351.9	UNREADABLE	Tb927.10.9440 | organism=Trypanosoma_brucei_TREU927 | product=NADH dehydrogenase (54 NDH2) | location=Tb927_10_v5.1:2331434-2332909(+) | length=491 | sequence_SO=chromosome | SO=protein_coding
[53]		7784	11	13	41.2	3.89	7.5e-08	28834.2	UNREADABLE	Tb927.10.8030 | organism=Trypanosoma_brucei_TREU927 | product=hypothetical protein, conserved | location=Tb927_10_v5.1:1999720-2000487(-) | length=255 | sequence_SO=chromosome | SO=protein_coding
[54]		9633	13	15	11.6	3.11	3.4e-07	182030	UNREADABLE	Tb927.7.3990 | organism=Trypanosoma_brucei_TREU927 | product=mitochondrial DNA polymerase I protein C (POL1C) | location=Tb927_07_v5.1:1050552-1056158(+) | length=1649 | sequence_SO=chromosome | SO=protein_coding
[55]		10538	8	8	26	3.87	1.4e-06	52546.3	UNREADABLE	Tb11.v5.0611 | organism=Trypanosoma_brucei_TREU927 | product=hypothetical protein, conserved | location=Tb927_11_bin_v5.1:2885121-2886542(+) | length=473 | sequence_SO=random_sequence | SO=protein_coding
[56]		30	9	9	23.1	4.06	2.5e-08	66992.8	UNREADABLE	Tb927.11.7380 | organism=Trypanosoma_brucei_TREU927 | product=glycerol-3-phosphate dehydrogenase (FAD-dependent), mitochondrial | location=Tb927_11_v5.1:2077880-2079691(+) | length=603 | sequence_SO=chromosome | SO=protein_coding
[57]		2710	10	11	24.7	3.81	1.4e-07	65910.2	UNREADABLE	Tb927.9.15270 | organism=Trypanosoma_brucei_TREU927 | product=hypothetical protein, conserved | location=Tb927_09_v5.1:2368700-2370415(+) | length=571 | sequence_SO=chromosome | SO=protein_coding
[58]		945	11	14	21.4	3.07	2.3e-06	63859.2	UNREADABLE	Tb927.7.210 | organism=Trypanosoma_brucei_TREU927 | product=proline dehydrogenase | location=Tb927_07_v5.1:39714-41384(+) | length=556 | sequence_SO=chromosome | SO=protein_coding
[59]		3097	7	7	23.8	4.71	9e-08	28921.5	UNREADABLE	Tb927.11.13910 | organism=Trypanosoma_brucei_TREU927 | product=hypothetical protein, conserved | location=Tb927_11_v5.1:3692461-3693258(+) | length=265 | sequence_SO=chromosome | SO=protein_coding
[60]		9572	14	14	15.7	2.71	3.2e-06	123691	UNREADABLE	Tb927.5.930 | organism=Trypanosoma_brucei_TREU927 | product=NADH-dependent fumarate reductase (FRDg) | location=Tb927_05_v5.1:366462-369890(+) | length=1142 | sequence_SO=chromosome | SO=protein_coding
[60-1]	2	6932	4	4	3.2	0.95	0.00039	133530	UNREADABLE	Tb927.10.3650 | organism=Trypanosoma_brucei_TREU927 | product=NADH-dependent fumarate reductase, putative | location=Tb927_10_v5.1:945876-949574(-) | length=1232 | sequence_SO=chromosome | SO=protein_coding
[61]		8701	12	14	29.6	2.91	1.6e-06	51849.6	UNREADABLE	Tb927.10.13360 | organism=Trypanosoma_brucei_TREU927 | product=Elongation factor Tu, mitochondrial (EF-Tu) | location=Tb927_10_v5.1:3263103-3264515(-) | length=470 | sequence_SO=chromosome | SO=protein_coding
[62]		8443	11	11	26.8	3.1	5.3e-07	46102.5	UNREADABLE	Tb927.5.2780 | organism=Trypanosoma_brucei_TREU927 | product=mitochondrial DNA polymerase beta | location=Tb927_05_v5.1:935221-936444(-) | length=407 | sequence_SO=chromosome | SO=protein_coding
[63]		10881	12	13	17.1	2.93	1.4e-06	95128.7	UNREADABLE	Tb11.v5.0214 | organism=Trypanosoma_brucei_TREU927 | product=retrotransposon hot spot (RHS) protein, putative | location=Tb927_11_bin_v5.1:367527-370016(+) | length=829 | sequence_SO=random_sequence | SO=protein_coding
[63-1]	2	11253	3	3	10.2	1.5	7.4e-05	36986.4	UNREADABLE	Tb11.v5.0325 | organism=Trypanosoma_brucei_TREU927 | product=retrotransposon hot spot (RHS) protein, putative | location=Tb927_11_bin_v5.1:911614-912591(+) | length=325 | sequence_SO=random_sequence | SO=protein_coding
[64]		10761	11	11	14.1	2.97	4.3e-06	104094	UNREADABLE	Tb11.02.5120b | organism=Trypanosoma_brucei_TREU927 | product=mitochondrial edited mRNA stability factor 1 subunit, putative | location=Tb927_11_bin_v5.1:640028-642868(+) | length=946 | sequence_SO=random_sequence | SO=protein_coding
[65]		8429	8	10	20.3	4.57	1.1e-08	45944.5	UNREADABLE	Tb927.6.4540 | organism=Trypanosoma_brucei_TREU927 | product=3-hydroxy-3-methylglutaryl-CoA reductase, putative | location=Tb927_06_v5.1:1269296-1270600(-) | length=434 | sequence_SO=chromosome | SO=protein_coding
[66]		3596	8	8	11.4	3.73	1.4e-06	100229	UNREADABLE	Tb927.10.12500 | organism=Trypanosoma_brucei_TREU927 | product=P-type H+-ATPase, putative | location=Tb927_10_v5.1:3027856-3030594(-) | length=912 | sequence_SO=chromosome | SO=protein_coding
[66-1]	1	5537	6	6	7.9	2.97	1.6e-05	100636	UNREADABLE	Tb927.10.12510 | organism=Trypanosoma_brucei_TREU927 | product=P-type H+-ATPase, putative | location=Tb927_10_v5.1:3034672-3037434(-) | length=920 | sequence_SO=chromosome | SO=protein_coding
[67]		9210	8	9	35.3	3.74	2.2e-07	33710.8	UNREADABLE	Tb927.10.15410 | organism=Trypanosoma_brucei_TREU927 | product=glycosomal malate dehydrogenase (gMDH) | location=Tb927_10_v5.1:3786037-3787008(+) | length=323 | sequence_SO=chromosome | SO=protein_coding
[68]		6212	8	9	17.5	4.38	1.5e-08	61505.7	UNREADABLE	Tb927.11.11380 | organism=Trypanosoma_brucei_TREU927 | product=hypothetical protein, conserved | location=Tb927_11_v5.1:3038643-3040295(+) | length=550 | sequence_SO=chromosome | SO=protein_coding
[69]		8333	12	12	16.8	2.89	1.8e-06	112825	UNREADABLE	Tb927.4.2580 | organism=Trypanosoma_brucei_TREU927 | product=hypothetical protein, conserved | location=Tb927_04_v5.1:677663-680683(+) | length=1006 | sequence_SO=chromosome | SO=protein_coding
[70]		1801	7	8	28.6	4.51	8.6e-09	42527.9	UNREADABLE	Tb927.8.6960 | organism=Trypanosoma_brucei_TREU927 | product=hypothetical protein, conserved | location=Tb927_08_v5.1:2006213-2007370(+) | length=385 | sequence_SO=chromosome | SO=protein_coding
[71]		5013	11	14	31.4	2.81	2.2e-06	35594.6	UNREADABLE	Tb927.9.8410 | organism=Trypanosoma_brucei_TREU927 | product=chaperone protein DNAj, putative | location=Tb927_09_v5.1:1371064-1372068(-) | length=334 | sequence_SO=chromosome | SO=protein_coding
[72]		9001	6	6	20.2	4.44	1.1e-07	55776.6	UNREADABLE	Tb927.3.1380 | organism=Trypanosoma_brucei_TREU927 | product=ATP synthase subunit beta, mitochondrial (ATPB) | location=Tb927_03_v5.1:344483-346042(+) | length=519 | sequence_SO=chromosome | SO=protein_coding
[73]		8431	14	14	10.1	2.07	3.4e-05	220218	UNREADABLE	Tb927.7.5280 | organism=Trypanosoma_brucei_TREU927 | product=hypothetical protein, conserved | location=Tb927_07_v5.1:1395731-1401760(+) | length=2009 | sequence_SO=chromosome | SO=protein_coding
[74]		7474	9	10	18.3	3.54	7.3e-07	68048.4	UNREADABLE	Tb927.6.1890 | organism=Trypanosoma_brucei_TREU927 | product=hypothetical protein, conserved | location=Tb927_06_v5.1:626419-628227(-) | length=602 | sequence_SO=chromosome | SO=protein_coding
[75]		5174	8	10	20.8	3.57	4.4e-07	33355.3	UNREADABLE	Tb927.3.1840 | organism=Trypanosoma_brucei_TREU927 | product=3-oxo-5-alpha-steroid 4-dehydrogenase, putative | location=Tb927_03_v5.1:477826-478722(-) | length=298 | sequence_SO=chromosome | SO=protein_coding
[76]		2735	13	13	16.7	2.38	1.1e-05	85191.1	UNREADABLE	Tb927.8.2630 | organism=Trypanosoma_brucei_TREU927 | product=kinesin, putative | location=Tb927_08_v5.1:774364-776616(+) | length=750 | sequence_SO=chromosome | SO=protein_coding
[77]		3392	8	8	36.9	3.85	2.9e-08	27335.2	UNREADABLE	Tb927.10.2350 | organism=Trypanosoma_brucei_TREU927 | product=pyruvate dehydrogenase complex E3 binding protein, putative | location=Tb927_10_v5.1:604925-605707(+) | length=260 | sequence_SO=chromosome | SO=protein_coding
[78]		6096	13	13	13.8	2.28	8.7e-06	155689	UNREADABLE	Tb927.7.1570 | organism=Trypanosoma_brucei_TREU927 | product=hypothetical protein, conserved | location=Tb927_07_v5.1:391253-395452(+) | length=1399 | sequence_SO=chromosome | SO=protein_coding
[79]		3549	5	7	26.9	5.76	3e-10	31465	UNREADABLE	Tb927.3.2230 | organism=Trypanosoma_brucei_TREU927 | product=succinyl-CoA synthetase alpha subunit, putative | location=Tb927_03_v5.1:580234-581139(-) | length=301 | sequence_SO=chromosome | SO=protein_coding
[80]		6342	8	8	21	3.42	6.9e-07	56922.2	UNREADABLE	Tb927.10.470 | organism=Trypanosoma_brucei_TREU927 | product=choline dehydrogenase, putative | location=Tb927_10_v5.1:123321-124898(+) | length=525 | sequence_SO=chromosome | SO=protein_coding
[81]		9186	7	9	31.9	4.27	7.3e-09	29189.8	UNREADABLE	Tb927.2.2510 | organism=Trypanosoma_brucei_TREU927 | product=Mitochondrial outer membrane protein porin 1 (VDAC1) | location=Tb927_02_v5.1:493846-494658(-) | length=270 | sequence_SO=chromosome | SO=protein_coding
[82]		1187	9	10	29.6	3.48	5.8e-08	42440	UNREADABLE	Tb927.9.1380 | organism=Trypanosoma_brucei_TREU927 | product=hypothetical protein, conserved | location=Tb927_09_v5.1:343574-344767(-) | length=379 | sequence_SO=chromosome | SO=protein_coding
[83]		1930	7	11	13.9	3.69	3.3e-06	42907.6	UNREADABLE	Tb927.10.10160 | organism=Trypanosoma_brucei_TREU927 | product=pentatricopeptide repeat domain containing protein, putative | location=Tb927_10_v5.1:2500846-2502012(+) | length=388 | sequence_SO=chromosome | SO=protein_coding
[84]		8420	7	8	11	4.32	1.9e-08	113977	UNREADABLE	Tb927.9.15460 | organism=Trypanosoma_brucei_TREU927 | product=calcium motive p-type ATPase, putative | location=Tb927_09_v5.1:2404148-2407273(+) | length=1041 | sequence_SO=chromosome | SO=protein_coding
[85]		8939	7	7	11	4.38	5.5e-08	63503.3	UNREADABLE	Tb927.7.7430 | organism=Trypanosoma_brucei_TREU927 | product=ATP synthase F1, alpha subunit (ATPF1A) | location=Tb927_07_v5.1:2134945-2136699(-) | length=584 | sequence_SO=chromosome | SO=protein_coding
[86]		9167	11	12	28.3	2.99	5.9e-07	67395.9	UNREADABLE	Tb927.3.3900 | organism=Trypanosoma_brucei_TREU927 | product=carnitine O-palmitoyltransferase II, putative (CPT II) | location=Tb927_03_v5.1:1084019-1085884(+) | length=621 | sequence_SO=chromosome | SO=protein_coding
[87]		3934	6	8	20.7	3.98	5.2e-07	38625.3	UNREADABLE	Tb927.9.12750 | organism=Trypanosoma_brucei_TREU927 | product=hypothetical protein, conserved | location=Tb927_09_v5.1:2007024-2008061(+) | length=343 | sequence_SO=chromosome | SO=protein_coding
[88]		3693	8	8	19.2	3.24	5e-07	71315	UNREADABLE	Tb927.8.3060 | organism=Trypanosoma_brucei_TREU927 | product=cytosolic leucyl aminopeptidase, putative | location=Tb927_08_v5.1:919954-921969(+) | length=671 | sequence_SO=chromosome | SO=protein_coding
[89]		1746	9	9	17	2.7	7.4e-06	48077.4	UNREADABLE	Tb927.11.13170 | organism=Trypanosoma_brucei_TREU927 | product=hypothetical protein, conserved | location=Tb927_11_v5.1:3533359-3534684(-) | length=441 | sequence_SO=chromosome | SO=protein_coding
[90]		9150	7	11	12.9	3.4	2.7e-07	103652	UNREADABLE	Tb927.9.5040 | organism=Trypanosoma_brucei_TREU927 | product=cAMP-specific phosphodiesterase (PDEB1) | location=Tb927_09_v5.1:903516-906308(+) | length=930 | sequence_SO=chromosome | SO=protein_coding
[91]		10707	9	10	50.3	2.83	3.6e-06	17510.5	UNREADABLE	Tb11.v5.0243 | organism=Trypanosoma_brucei_TREU927 | product=40S ribosomal protein S18, putative | location=Tb927_11_bin_v5.1:494123-494584(-) | length=153 | sequence_SO=random_sequence | SO=protein_coding
[92]		2295	8	8	30	3.17	8.4e-07	27645.9	UNREADABLE	Tb927.10.11930 | organism=Trypanosoma_brucei_TREU927 | product=beta-D-hydroxybutyrate dehydrogenase | location=Tb927_10_v5.1:2907661-2908443(+) | length=260 | sequence_SO=chromosome | SO=protein_coding
[93]		979	8	8	28	3.55	5.7e-08	36958.1	UNREADABLE	Tb927.6.2790 | organism=Trypanosoma_brucei_TREU927 | product=L-threonine 3-dehydrogenase, putative | location=Tb927_06_v5.1:836359-837357(+) | length=332 | sequence_SO=chromosome | SO=protein_coding
[94]		8760	5	6	13.6	4.29	3.8e-07	54670.5	UNREADABLE	Tb927.8.6110 | organism=Trypanosoma_brucei_TREU927 | product=3-hydroxy-3-methylglutaryl-CoA synthase, putative (HMGS) | location=Tb927_08_v5.1:1785314-1786813(+) | length=499 | sequence_SO=chromosome | SO=protein_coding
[95]		8729	4	6	16.1	5.32	1.2e-08	34370.5	UNREADABLE	Tb927.10.180 | organism=Trypanosoma_brucei_TREU927 | product=ATP synthase F1 subunit gamma protein, putative (ATPF1G) | location=Tb927_10_v5.1:72375-73292(+) | length=305 | sequence_SO=chromosome | SO=protein_coding
[96]		3185	6	6	17.9	4.06	5.4e-07	52554	UNREADABLE	Tb927.3.4950 | organism=Trypanosoma_brucei_TREU927 | product=hypothetical protein, conserved | location=Tb927_03_v5.1:1386037-1388502(+) | length=474 | sequence_SO=chromosome | SO=protein_coding
[97]		9749	8	11	19.9	2.91	1.2e-05	31429.8	UNREADABLE	Tb927.8.4810 | organism=Trypanosoma_brucei_TREU927 | product=prohibitin 1 (PHB1) | location=Tb927_08_v5.1:1420729-1421562(-) | length=277 | sequence_SO=chromosome | SO=protein_coding
[98]		4113	7	10	12.8	3.62	4.7e-08	69885.7	UNREADABLE	Tb927.11.10760 | organism=Trypanosoma_brucei_TREU927 | product=kinesin-like protein, putative | location=Tb927_11_v5.1:2879951-2881804(+) | length=617 | sequence_SO=chromosome | SO=protein_coding
[99]		8604	8	8	6.6	2.6	5.5e-06	174683	UNREADABLE	Tb927.8.2160 | organism=Trypanosoma_brucei_TREU927 | product=multidrug resistance protein A (PGPA) | location=Tb927_08_v5.1:667841-672586(+) | length=1581 | sequence_SO=chromosome | SO=protein_coding
[100]		5694	4	5	9.7	5.99	4.5e-10	60342.3	UNREADABLE	Tb927.8.7770 | organism=Trypanosoma_brucei_TREU927 | product=aldehyde dehydrogenase family, putative | location=Tb927_08_v5.1:2256953-2258632(+) | length=559 | sequence_SO=chromosome | SO=protein_coding
[101]		7497	8	11	14.3	2.51	2.2e-05	60489.7	UNREADABLE	Tb927.2.5930 | organism=Trypanosoma_brucei_TREU927 | product=hypothetical protein, conserved | location=Tb927_02_v5.1:1078178-1079749(+) | length=523 | sequence_SO=chromosome | SO=protein_coding
[102]		3520	5	8	32.1	4.59	1.4e-08	22002.3	UNREADABLE	Tb927.11.16220 | organism=Trypanosoma_brucei_TREU927 | product=hypothetical protein, conserved | location=Tb927_11_v5.1:4293255-4293818(-) | length=187 | sequence_SO=chromosome | SO=protein_coding
[103]		9145	6	7	24.6	3.41	8.2e-07	34296.1	UNREADABLE	Tb927.9.10310 | organism=Trypanosoma_brucei_TREU927 | product=mitochondrial carrier protein (MCP11) | location=Tb927_09_v5.1:1619646-1621538(-) | length=317 | sequence_SO=chromosome | SO=protein_coding
[104]		8710	6	6	14.3	4.11	5.8e-08	61047.6	UNREADABLE	Tb927.10.10130 | organism=Trypanosoma_brucei_TREU927 | product=mitochondrial RNA binding complex 1 subunit (MRB10130) | location=Tb927_10_v5.1:2495034-2496671(+) | length=545 | sequence_SO=chromosome | SO=protein_coding
[105]		413	9	9	22.6	2.59	4e-06	47651.9	UNREADABLE	Tb927.5.4330 | organism=Trypanosoma_brucei_TREU927 | product=dihydrolipoamide branched chain transacylase, putative | location=Tb927_05_v5.1:1349013-1350332(-) | length=439 | sequence_SO=chromosome | SO=protein_coding
[106]		2556	5	5	13.8	4.65	3.6e-09	49956.4	UNREADABLE	Tb927.5.3810 | organism=Trypanosoma_brucei_TREU927 | product=orotidine-5-phosphate decarboxylase/orotate phosphoribosyltransferase, putative | location=Tb927_05_v5.1:1246263-1247652(+) | length=458 | sequence_SO=chromosome | SO=protein_coding
[107]		2006	6	7	5.3	3.78	2.9e-07	138166	UNREADABLE	Tb927.7.3550 | organism=Trypanosoma_brucei_TREU927 | product=hypothetical protein, conserved | location=Tb927_07_v5.1:914750-918475(-) | length=1241 | sequence_SO=chromosome | SO=protein_coding
[108]		1160	7	8	15.6	3.39	1.4e-07	58437.1	UNREADABLE	Tb927.11.7960 | organism=Trypanosoma_brucei_TREU927 | product=kinetoplast poly(A) polymerase 1 | location=Tb927_11_v5.1:2242760-2244343(-) | length=527 | sequence_SO=chromosome | SO=protein_coding
[109]		2801	7	7	34.9	2.77	4.6e-06	29996.8	UNREADABLE	Tb927.6.1440 | organism=Trypanosoma_brucei_TREU927 | product=hypothetical protein, conserved | location=Tb927_06_v5.1:511878-512654(-) | length=258 | sequence_SO=chromosome | SO=protein_coding
[110]		3433	6	6	17.1	3.09	4.5e-07	48593.1	UNREADABLE	Tb927.9.12730 | organism=Trypanosoma_brucei_TREU927 | product=chaperone protein DNAj, putative | location=Tb927_09_v5.1:2002344-2003699(+) | length=451 | sequence_SO=chromosome | SO=protein_coding
[111]		10436	6	7	15.5	3.08	9.9e-06	50918.3	UNREADABLE	Tb11.1420 | organism=Trypanosoma_brucei_TREU927 | product=hypothetical protein | location=tryp_XI-476g10.q2k4126:19599-20921(+) | length=440 | sequence_SO=contig | SO=protein_coding
[112]		11158	4	6	10.9	3.72	3.1e-07	63617.5	UNREADABLE	Tb11.v5.0601 | organism=Trypanosoma_brucei_TREU927 | product=major surface protease gp63, putative | location=Tb927_11_bin_v5.1:2831804-2833567(+) | length=587 | sequence_SO=random_sequence | SO=protein_coding
[113]		9393	8	8	14.3	2.16	1.9e-05	98315.8	UNREADABLE	Tb927.10.14000 | organism=Trypanosoma_brucei_TREU927 | product=aconitase (ACO) | location=Tb927_10_v5.1:3408892-3411585(-) | length=897 | sequence_SO=chromosome | SO=protein_coding
[114]		8589	5	5	11.5	3.09	3.5e-05	103449	UNREADABLE	Tb927.8.8180 | organism=Trypanosoma_brucei_TREU927 | product=mitochondrial RNA binding complex 1 subunit (MRB8180) | location=Tb927_08_v5.1:2419530-2422334(+) | length=934 | sequence_SO=chromosome | SO=protein_coding
[115]		11041	6	6	7.7	2.75	2.5e-06	120709	UNREADABLE	Tb11.02.5390b | organism=Trypanosoma_brucei_TREU927 | product=mRNA processing protein, putative | location=Tb927_11_bin_v5.1:653545-656808(+) | length=1087 | sequence_SO=random_sequence | SO=protein_coding
[116]		8341	8	9	15.5	2.2	2.4e-05	68757.5	UNREADABLE	Tb927.5.2070 | organism=Trypanosoma_brucei_TREU927 | product=hypothetical protein, conserved | location=Tb927_05_v5.1:710186-712444(-) | length=634 | sequence_SO=chromosome | SO=protein_coding
[117]		8058	11	11	12.9	1.72	6.9e-05	128863	UNREADABLE	Tb927.3.3550 | organism=Trypanosoma_brucei_TREU927 | product=hypothetical protein, conserved | location=Tb927_03_v5.1:996854-1000345(+) | length=1163 | sequence_SO=chromosome | SO=protein_coding
[118]		4112	4	5	13.9	3.85	6.4e-07	55982.7	UNREADABLE	Tb927.8.1420 | organism=Trypanosoma_brucei_TREU927 | product=acyl-CoA dehydrogenase, mitochondrial precursor, putative | location=Tb927_08_v5.1:466770-468329(+) | length=519 | sequence_SO=chromosome | SO=protein_coding
[119]		553	7	8	8.7	2.82	8.4e-07	110319	UNREADABLE	Tb927.5.3400 | organism=Trypanosoma_brucei_TREU927 | product=calcium-translocating P-type ATPase | location=Tb927_05_v5.1:1131431-1134466(-) | length=1011 | sequence_SO=chromosome | SO=protein_coding
[120]		8017	5	6	16.9	3.01	5.1e-06	46609.8	UNREADABLE	Tb927.11.14570 | organism=Trypanosoma_brucei_TREU927 | product=LicD family, putative | location=Tb927_11_v5.1:3868218-3869462(+) | length=414 | sequence_SO=chromosome | SO=protein_coding
[121]		9164	5	6	7	3.05	1.3e-05	89887.7	UNREADABLE	Tb927.1.1690 | organism=Trypanosoma_brucei_TREU927 | product=RNA-editing nuclease 1 (KREN1) | location=Tb927_01_v5.1:425787-428240(+) | length=817 | sequence_SO=chromosome | SO=protein_coding
[122]		10896	7	7	6.7	2.68	1.6e-06	162106	UNREADABLE	Tb11.v5.0254 | organism=Trypanosoma_brucei_TREU927 | product=pantothenate kinase subunit, putative | location=Tb927_11_bin_v5.1:519253-523656(-) | length=1467 | sequence_SO=random_sequence | SO=protein_coding
[123]		34	5	5	10	3.86	1.3e-07	63120	UNREADABLE	Tb927.11.5450 | organism=Trypanosoma_brucei_TREU927 | product=malic enzyme | location=Tb927_11_v5.1:1550378-1552093(+) | length=571 | sequence_SO=chromosome | SO=protein_coding
[124]		10388	4	4	17.4	4.02	9.4e-08	40222.8	UNREADABLE	Tb10.v4.0043 | organism=Trypanosoma_brucei_TREU927 | product=branched-chain alpha-keto acid dehydrogenase e1-beta subunit precursor, putative | location=TP3F6-6h01.p1k:6271-7377(-) | length=368 | sequence_SO=contig | SO=protein_coding
[125]		7829	5	6	8.7	3.22	4.3e-06	82399.8	UNREADABLE	Tb927.2.5020 | organism=Trypanosoma_brucei_TREU927 | product=acyl-CoA oxidase, putative | location=Tb927_02_v5.1:887751-889937(-) | length=728 | sequence_SO=chromosome | SO=protein_coding
[126]		1539	6	7	21.7	2.47	3.3e-05	35626.1	UNREADABLE	Tb927.9.4310 | organism=Trypanosoma_brucei_TREU927 | product=tricarboxylate carrier, putative | location=Tb927_09_v5.1:810382-811365(+) | length=327 | sequence_SO=chromosome | SO=protein_coding
[127]		374	5	5	7.9	3.13	2.9e-07	83435.6	UNREADABLE	Tb927.10.14860 | organism=Trypanosoma_brucei_TREU927 | product=Complex 1 protein (LYR family), putative | location=Tb927_10_v5.1:3624761-3626902(+) | length=713 | sequence_SO=chromosome | SO=protein_coding
[128]		8481	5	7	69	3.22	2.9e-07	10670.5	UNREADABLE	Tb927.7.1340 | organism=Trypanosoma_brucei_TREU927 | product=10 kDa heat shock protein, putative (HSP10) | location=Tb927_07_v5.1:343648-343950(+) | length=100 | sequence_SO=chromosome | SO=protein_coding
[129]		8723	5	6	19	2.6	4.1e-05	32215.4	UNREADABLE	Tb927.10.4310 | organism=Trypanosoma_brucei_TREU927 | product=prohibitin 2, putative (PHB2) | location=Tb927_10_v5.1:1121153-1122040(+) | length=295 | sequence_SO=chromosome | SO=protein_coding
[130]		4652	6	7	18.5	2.43	1.1e-05	39265.5	UNREADABLE	Tb927.10.1730 | organism=Trypanosoma_brucei_TREU927 | product=hypothetical protein, conserved | location=Tb927_10_v5.1:461717-462790(+) | length=357 | sequence_SO=chromosome | SO=protein_coding
[131]		9696	6	6	23.2	2.49	1.2e-05	35876	UNREADABLE	Tb927.10.15710 | organism=Trypanosoma_brucei_TREU927 | product=mitochondrial carrier protein (MCP7) | location=Tb927_10_v5.1:3866694-3867665(+) | length=323 | sequence_SO=chromosome | SO=protein_coding
[132]		8871	6	6	26.7	2.61	2.7e-06	33754.6	UNREADABLE	Tb927.10.12540 | organism=Trypanosoma_brucei_TREU927 | product=NADH-ubiquinone oxidoreductase complex I subunit, putative (NDUFS1) | location=Tb927_10_v5.1:3042688-3043599(-) | length=303 | sequence_SO=chromosome | SO=protein_coding
[133]		6494	4	4	12.2	3.67	5.7e-08	52960.7	UNREADABLE	Tb927.6.1200 | organism=Trypanosoma_brucei_TREU927 | product=hypothetical protein, conserved | location=Tb927_06_v5.1:459709-461115(-) | length=468 | sequence_SO=chromosome | SO=protein_coding
[134]		8468	5	5	22.4	2.34	2.6e-05	22229.7	UNREADABLE	Tb927.9.3170 | organism=Trypanosoma_brucei_TREU927 | product=cytochrome oxidase subunit V (COXV) | location=Tb927_09_v5.1:685520-686113(-) | length=196 | sequence_SO=chromosome | SO=protein_coding
[135]		437	5	6	2.4	2.39	4.4e-05	267602	UNREADABLE	Tb927.10.10280 | organism=Trypanosoma_brucei_TREU927 | product=microtubule-associated protein, putative | location=Tb927_10_v5.1:2524751-2531866(-) | length=2371 | sequence_SO=chromosome | SO=protein_coding
[136]		8499	5	5	5.3	2.69	3.6e-06	162484	UNREADABLE	Tb927.2.5530 | organism=Trypanosoma_brucei_TREU927 | product=Present in the outer mitochondrial membrane proteome 22-1 (POMP22-1) | location=Tb927_02_v5.1:981104-986170(-) | length=1522 | sequence_SO=chromosome | SO=protein_coding
[137]		537	5	5	13.5	2.8	5.8e-06	51131.4	UNREADABLE	Tb927.2.5890 | organism=Trypanosoma_brucei_TREU927 | product=hypothetical protein, conserved | location=Tb927_02_v5.1:1071806-1073164(+) | length=452 | sequence_SO=chromosome | SO=protein_coding
[138]		8669	5	5	12.3	2.49	2e-06	64160.5	UNREADABLE	Tb927.11.15040 | organism=Trypanosoma_brucei_TREU927 | product=Chaperonin HSP60, mitochondrial (HSP60) | location=Tb927_11_v5.1:3999845-4001629(-) | length=594 | sequence_SO=chromosome | SO=protein_coding
[139]		4045	4	4	13.6	2.99	3.3e-07	54791.7	UNREADABLE	Tb927.10.13620 | organism=Trypanosoma_brucei_TREU927 | product=NADH-ubiquinone oxidoreductase complex I subunit,FT putative | location=Tb927_10_v5.1:3327922-3329379(-) | length=485 | sequence_SO=chromosome | SO=protein_coding
[140]		7614	4	4	10.2	2.79	7.3e-07	59456.5	UNREADABLE	Tb927.9.10500 | organism=Trypanosoma_brucei_TREU927 | product=HAD hydrolase, TIGR01456 family/HAD hydrolase, family IIA, putative | location=Tb927_09_v5.1:1647556-1649145(-) | length=529 | sequence_SO=chromosome | SO=protein_coding
[141]		6547	9	9	8.2	1.71	3.7e-05	192820	UNREADABLE	Tb927.3.4210 | organism=Trypanosoma_brucei_TREU927 | product=hypothetical protein, conserved | location=Tb927_03_v5.1:1179582-1184896(-) | length=1770 | sequence_SO=chromosome | SO=protein_coding
[142]		5472	4	5	12.4	3.3	2.1e-07	53097.4	UNREADABLE	Tb927.11.2690 | organism=Trypanosoma_brucei_TREU927 | product=succinyl-coA:3-ketoacid-coenzyme A transferase, mitochondrial precursor, putative | location=Tb927_11_v5.1:789901-791382(-) | length=493 | sequence_SO=chromosome | SO=protein_coding
[143]		5522	3	3	15.6	3	1.4e-05	39253.7	UNREADABLE	Tb927.9.5890 | organism=Trypanosoma_brucei_TREU927 | product=solanesyl-diphosphate synthase, putative | location=Tb927_09_v5.1:993572-994651(+) | length=359 | sequence_SO=chromosome | SO=protein_coding
[144]		4322	5	5	11.8	2.26	9.7e-06	62144.2	UNREADABLE	Tb927.8.1740 | organism=Trypanosoma_brucei_TREU927 | product=hypothetical protein, conserved | location=Tb927_08_v5.1:573355-575407(-) | length=587 | sequence_SO=chromosome | SO=protein_coding
[145]		9108	4	4	14	2.63	2.3e-05	48565.9	UNREADABLE	Tb927.8.3690 | organism=Trypanosoma_brucei_TREU927 | product=isocitrate dehydrogenase [NADP], mitochondrial precursor, putative (IDH) | location=Tb927_08_v5.1:1103230-1104543(-) | length=437 | sequence_SO=chromosome | SO=protein_coding
[146]		7806	3	3	8.4	3.05	1.4e-06	61974.7	UNREADABLE	Tb927.7.740 | organism=Trypanosoma_brucei_TREU927 | product=chaperone protein DNAj, putative | location=Tb927_07_v5.1:166808-168512(-) | length=547 | sequence_SO=chromosome | SO=protein_coding
[147]		6484	4	5	5.5	2.33	4.2e-05	43112.6	UNREADABLE	Tb927.11.1290 | organism=Trypanosoma_brucei_TREU927 | product=hypothetical protein, conserved | location=Tb927_11_v5.1:379002-380198(+) | length=398 | sequence_SO=chromosome | SO=protein_coding
[148]		8423	4	5	19.1	2.99	2.9e-06	40548.4	UNREADABLE	Tb927.10.15490 | organism=Trypanosoma_brucei_TREU927 | product=GDP-mannose 4,6 dehydratase, putative | location=Tb927_10_v5.1:3803011-3804099(+) | length=362 | sequence_SO=chromosome | SO=protein_coding
[149]		6583	4	5	12.9	2.42	4.3e-06	52463	UNREADABLE	Tb927.9.10840 | organism=Trypanosoma_brucei_TREU927 | product=hypothetical protein, conserved | location=Tb927_09_v5.1:1709408-1710784(-) | length=458 | sequence_SO=chromosome | SO=protein_coding
[150]		3876	4	6	27.1	3.07	6.5e-07	14030.1	UNREADABLE	Tb927.1.2260 | organism=Trypanosoma_brucei_TREU927 | product=calpain-like protein fragment, putative | location=Tb927_01_v5.1:564977-565366(+) | length=129 | sequence_SO=chromosome | SO=protein_coding
[151]		9270	3	4	7.8	3.03	3e-06	55286.6	UNREADABLE	Tb927.8.6420 | organism=Trypanosoma_brucei_TREU927 | product=beta-ketoacyl-ACP reductase 2 (KAR2) | location=Tb927_08_v5.1:1860404-1861900(+) | length=498 | sequence_SO=chromosome | SO=protein_coding
[152]		5577	3	3	12.5	3.6	5.2e-07	36680.3	UNREADABLE	Tb927.3.3890 | organism=Trypanosoma_brucei_TREU927 | product=hypothetical protein, conserved | location=Tb927_03_v5.1:1081994-1082956(+) | length=320 | sequence_SO=chromosome | SO=protein_coding
[153]		4502	3	3	12	3.47	9e-07	37791.1	UNREADABLE	Tb927.3.750 | organism=Trypanosoma_brucei_TREU927 | product=SET domain containing protein, putative | location=Tb927_03_v5.1:181871-182875(-) | length=334 | sequence_SO=chromosome | SO=protein_coding
[154]		3543	9	9	8.6	1.48	0.0002	165099	UNREADABLE	Tb927.10.7610 | organism=Trypanosoma_brucei_TREU927 | product=hypothetical protein, conserved | location=Tb927_10_v5.1:1912070-1916368(-) | length=1432 | sequence_SO=chromosome | SO=protein_coding
[155]		8486	6	6	9.3	2.11	6.8e-06	84167.7	UNREADABLE	Tb927.7.190 | organism=Trypanosoma_brucei_TREU927 | product=thimet oligopeptidase, putative (THOP1) | location=Tb927_07_v5.1:34032-36263(+) | length=743 | sequence_SO=chromosome | SO=protein_coding
[156]		896	5	6	2.1	1.91	2.4e-05	329648	UNREADABLE	Tb927.10.1450 | organism=Trypanosoma_brucei_TREU927 | product=plectin, putative | location=Tb927_10_v5.1:376955-385573(-) | length=2872 | sequence_SO=chromosome | SO=protein_coding
[157]		6745	4	4	8.1	2.46	6.8e-06	62368.5	UNREADABLE	Tb927.7.5110 | organism=Trypanosoma_brucei_TREU927 | product=hypothetical protein, conserved | location=Tb927_07_v5.1:1348776-1350485(+) | length=569 | sequence_SO=chromosome | SO=protein_coding
[158]		4870	7	7	8.9	1.54	0.00011	108829	UNREADABLE	Tb927.11.6830 | organism=Trypanosoma_brucei_TREU927 | product=Domain of unknown function(DUF2779), putative | location=Tb927_11_v5.1:1926263-1929166(-) | length=967 | sequence_SO=chromosome | SO=protein_coding
[159]		2696	4	5	10.6	2.17	3e-05	39776.9	UNREADABLE	Tb927.8.7530 | organism=Trypanosoma_brucei_TREU927 | product=3,2-trans-enoyl-CoA isomerase, mitochondrial precursor, putative | location=Tb927_08_v5.1:2168337-2169413(+) | length=358 | sequence_SO=chromosome | SO=protein_coding
[159-1]	1	1740	2	2	5.8	0.7	0.00071	45333.9	UNREADABLE	Tb927.4.4910 | organism=Trypanosoma_brucei_TREU927 | product=3,2-trans-enoyl-CoA isomerase, mitochondrial precursor, putative | location=Tb927_04_v5.1:1344760-1345962(-) | length=400 | sequence_SO=chromosome | SO=protein_coding
[160]		9199	7	7	11.4	1.73	2e-05	60660.7	UNREADABLE	Tb927.11.8870 | organism=Trypanosoma_brucei_TREU927 | product=DEAD-box ATP-dependent RNA helicase, mitochondrial (MHEL61) | location=Tb927_11_v5.1:2440369-2442009(+) | length=546 | sequence_SO=chromosome | SO=protein_coding
[161]		8661	5	5	11.3	1.92	3.1e-05	55839.8	UNREADABLE	Tb927.3.4390 | organism=Trypanosoma_brucei_TREU927 | product=dihydrolipoamide dehydrogenase, putative (GCVL-1) | location=Tb927_03_v5.1:1227832-1229349(-) | length=505 | sequence_SO=chromosome | SO=protein_coding
[162]		5479	3	3	17.6	2.76	4.4e-06	20147.1	UNREADABLE	Tb927.6.4990 | organism=Trypanosoma_brucei_TREU927 | product=ATP synthase, epsilon chain, putative | location=Tb927_06_v5.1:1370982-1371530(+) | length=182 | sequence_SO=chromosome | SO=protein_coding
[163]		1071	7	7	7.6	2.27	1.2e-06	149338	UNREADABLE	Tb927.10.11470 | organism=Trypanosoma_brucei_TREU927 | product=hypothetical protein, conserved | location=Tb927_10_v5.1:2799018-2803103(+) | length=1361 | sequence_SO=chromosome | SO=protein_coding
[164]		8279	4	4	6.9	2.25	6e-05	109237	UNREADABLE	Tb927.10.5820 | organism=Trypanosoma_brucei_TREU927 | product=predicted RanGDP binding protein | location=Tb927_10_v5.1:1443304-1446315(-) | length=1003 | sequence_SO=chromosome | SO=protein_coding
[165]		4518	6	6	3.9	1.52	0.00014	197819	UNREADABLE	Tb927.10.3510 | organism=Trypanosoma_brucei_TREU927 | product=tRNA pseudouridine synthase D (TruD), putative | location=Tb927_10_v5.1:903295-908703(+) | length=1802 | sequence_SO=chromosome | SO=protein_coding
[166]		4133	6	6	18.2	1.24	0.00097	53229.2	UNREADABLE	Tb927.3.3460 | organism=Trypanosoma_brucei_TREU927 | product=hypothetical protein, conserved | location=Tb927_03_v5.1:980328-981779(+) | length=483 | sequence_SO=chromosome | SO=protein_coding
[167]		6311	3	4	3.7	2.8	3e-06	107474	UNREADABLE	Tb927.6.920 | organism=Trypanosoma_brucei_TREU927 | product=helicase, putative | location=Tb927_06_v5.1:393404-396370(-) | length=988 | sequence_SO=chromosome | SO=protein_coding
[168]		2051	2	3	13	3.76	9.3e-08	29319.1	UNREADABLE	Tb927.6.4070 | organism=Trypanosoma_brucei_TREU927 | product=hypothetical protein, conserved | location=Tb927_06_v5.1:1182614-1183399(-) | length=261 | sequence_SO=chromosome | SO=protein_coding
[169]		9345	3	3	9.7	2.76	4.6e-06	58565.6	UNREADABLE	Tb927.2.4210 | organism=Trypanosoma_brucei_TREU927 | product=Phosphoenolpyruvate carboxykinase [ATP], glycosomal (PEPCK) | location=Tb927_02_v5.1:740813-742390(-) | length=525 | sequence_SO=chromosome | SO=protein_coding
[170]		8557	3	4	11.3	2.83	2.1e-06	33188.7	UNREADABLE	Tb927.10.2560 | organism=Trypanosoma_brucei_TREU927 | product=mitochondrial malate dehydrogenase (mMDH) | location=Tb927_10_v5.1:663281-664237(+) | length=318 | sequence_SO=chromosome | SO=protein_coding
[171]		9681	6	7	12.7	1.4	0.00014	54372.8	UNREADABLE	Tb927.11.6210 | organism=Trypanosoma_brucei_TREU927 | product=sterol 14-alpha-demethylase (CYP51) | location=Tb927_11_v5.1:1744916-1746361(-) | length=481 | sequence_SO=chromosome | SO=protein_coding
[172]		3905	6	6	7.4	1.85	5e-06	136901	UNREADABLE	Tb927.2.4400 | organism=Trypanosoma_brucei_TREU927 | product=hypothetical protein, conserved | location=Tb927_02_v5.1:778463-782008(-) | length=1181 | sequence_SO=chromosome | SO=protein_coding
[173]		9570	4	4	16.2	1.87	0.00016	52531	UNREADABLE	Tb927.5.1520 | organism=Trypanosoma_brucei_TREU927 | product=ATP-dependent protease ATPase subunit HslU1 (HslU1) | location=Tb927_05_v5.1:536275-537755(-) | length=475 | sequence_SO=chromosome | SO=protein_coding
[174]		4585	5	5	11	1.95	2.7e-05	72850.8	UNREADABLE	Tb927.11.9750 | organism=Trypanosoma_brucei_TREU927 | product=Protein of unknown function (DUF498/DUF598), putative | location=Tb927_11_v5.1:2636602-2638491(-) | length=629 | sequence_SO=chromosome | SO=protein_coding
[175]		1382	4	5	16	2.13	1.1e-05	25482.4	UNREADABLE	Tb927.3.1730 | organism=Trypanosoma_brucei_TREU927 | product=hypothetical protein, conserved | location=Tb927_03_v5.1:452444-453139(-) | length=231 | sequence_SO=chromosome | SO=protein_coding
[176]		3938	7	8	21.9	1.17	0.00079	39499.5	UNREADABLE	Tb927.9.6090 | organism=Trypanosoma_brucei_TREU927 | product=PTP1-interacting protein, 39 kDa | location=Tb927_09_v5.1:1009638-1011364(+) | length=343 | sequence_SO=chromosome | SO=protein_coding
[177]		11036	3	3	16	2.44	4.6e-05	29422.4	UNREADABLE	Tb11.v5.0501 | organism=Trypanosoma_brucei_TREU927 | product=40S ribosomal protein S3A, putative | location=Tb927_11_bin_v5.1:2072629-2073399(+) | length=256 | sequence_SO=random_sequence | SO=protein_coding
[178]		7228	3	3	15.3	2.18	5.8e-05	24310.6	UNREADABLE	Tb927.10.5760 | organism=Trypanosoma_brucei_TREU927 | product=adenylate kinase, putative | location=Tb927_10_v5.1:1427888-1428535(-) | length=215 | sequence_SO=chromosome | SO=protein_coding
[179]		10718	2	2	9.9	3.32	1e-06	31947.4	UNREADABLE	Tb11.v5.0797 | organism=Trypanosoma_brucei_TREU927 | product=flagellar calcium-binding protein | location=Tb927_11_bin_v5.1:4152401-4153252(+) | length=283 | sequence_SO=random_sequence | SO=protein_coding
[180]		3126	3	3	14.9	2.85	2.4e-06	50734.5	UNREADABLE	Tb927.5.920 | organism=Trypanosoma_brucei_TREU927 | product=rhodanese-like domain containing protein, putative | location=Tb927_05_v5.1:364426-365775(+) | length=449 | sequence_SO=chromosome | SO=protein_coding
[181]		417	4	4	13.5	2	1.7e-05	41551.9	UNREADABLE	Tb927.9.11220 | organism=Trypanosoma_brucei_TREU927 | product=hypothetical protein, conserved | location=Tb927_09_v5.1:1774954-1776024(+) | length=356 | sequence_SO=chromosome | SO=protein_coding
[182]		8961	6	6	23.2	1.17	0.0011	33656	UNREADABLE	Tb927.9.14160 | organism=Trypanosoma_brucei_TREU927 | product=rieske iron-sulfur protein, mitochondrial precursor (RISP) | location=Tb927_09_v5.1:2211944-2212837(-) | length=297 | sequence_SO=chromosome | SO=protein_coding
[183]		3103	4	4	13.3	1.64	8e-05	37805.5	UNREADABLE	Tb927.8.3530 | organism=Trypanosoma_brucei_TREU927 | product=glycerol-3-phosphate dehydrogenase [NAD+], glycosomal | location=Tb927_08_v5.1:1057304-1058368(-) | length=354 | sequence_SO=chromosome | SO=protein_coding
[184]		9372	4	4	10.8	2.3	1.3e-06	61345.2	UNREADABLE	Tb927.11.5050 | organism=Trypanosoma_brucei_TREU927 | product=fumarate hydratase, class I (FHm) | location=Tb927_11_v5.1:1441804-1443471(+) | length=555 | sequence_SO=chromosome | SO=protein_coding
[185]		4770	2	2	6.8	3.13	1.4e-06	52914.1	UNREADABLE	Tb927.8.6410 | organism=Trypanosoma_brucei_TREU927 | product=short-chain dehydrogenase, putative | location=Tb927_08_v5.1:1858415-1859839(+) | length=474 | sequence_SO=chromosome | SO=protein_coding
[186]		3487	2	2	5	3	2.5e-07	64662.4	UNREADABLE	Tb927.8.6800 | organism=Trypanosoma_brucei_TREU927 | product=hypothetical protein, conserved | location=Tb927_08_v5.1:1964700-1966457(-) | length=585 | sequence_SO=chromosome | SO=protein_coding
[187]		11101	3	3	10.6	2.1	0.00013	49946.4	UNREADABLE	Tb11.v5.0778 | organism=Trypanosoma_brucei_TREU927 | product=chaperone protein DNAj, putative | location=Tb927_11_bin_v5.1:4039655-4040953(+) | length=432 | sequence_SO=random_sequence | SO=protein_coding
[188]		9348	5	6	11.5	1.73	7.1e-05	81294.9	UNREADABLE	Tb927.2.2470 | organism=Trypanosoma_brucei_TREU927 | product=Kinetoplastid RNA editing protein 1 (KREPA1) | location=Tb927_02_v5.1:487259-489547(-) | length=762 | sequence_SO=chromosome | SO=protein_coding
[189]		513	2	2	6.1	3.38	6.3e-06	50887.7	UNREADABLE	Tb927.11.2610 | organism=Trypanosoma_brucei_TREU927 | product=hypothetical protein, conserved | location=Tb927_11_v5.1:766107-767492(-) | length=461 | sequence_SO=chromosome | SO=protein_coding
[190]		2232	4	4	4.5	2.07	6.9e-06	119595	UNREADABLE	Tb927.11.5060 | organism=Trypanosoma_brucei_TREU927 | product=Mitochondrial small ribosomal subunit Rsm22, putative | location=Tb927_11_v5.1:1444733-1447858(+) | length=1041 | sequence_SO=chromosome | SO=protein_coding
[191]		5544	2	2	4.7	3.18	1.8e-06	74476.8	UNREADABLE	Tb927.11.14730 | organism=Trypanosoma_brucei_TREU927 | product=Metalloprotease M41 FtsH, putative | location=Tb927_11_v5.1:3914527-3916560(-) | length=677 | sequence_SO=chromosome | SO=protein_coding
[192]		5684	4	5	3.2	2.03	3.9e-05	191130	UNREADABLE	Tb927.11.9150 | organism=Trypanosoma_brucei_TREU927 | product=hypothetical protein, conserved | location=Tb927_11_v5.1:2505165-2510351(+) | length=1728 | sequence_SO=chromosome | SO=protein_coding
[193]		6294	2	2	22.5	3.64	8.4e-08	12806.2	UNREADABLE	Tb927.11.8200 | organism=Trypanosoma_brucei_TREU927 | product=ribosomal protein S26, putative | location=Tb927_11_v5.1:2305896-2306231(+) | length=111 | sequence_SO=chromosome | SO=protein_coding
[194]		142	2	2	3.6	3.54	2.4e-07	77892.5	UNREADABLE	Tb927.8.3300 | organism=Trypanosoma_brucei_TREU927 | product=hypothetical protein, conserved | location=Tb927_08_v5.1:992479-994554(+) | length=691 | sequence_SO=chromosome | SO=protein_coding
[195]		9628	4	5	11.9	1.98	1.3e-05	50433.6	UNREADABLE	Tb927.11.16730 | organism=Trypanosoma_brucei_TREU927 | product=dihydrolipoyl dehydrogenase (GCVL-2) | location=Tb927_11_v5.1:4452120-4453553(-) | length=477 | sequence_SO=chromosome | SO=protein_coding
[196]		7591	5	5	8.1	2.01	3.1e-06	114056	UNREADABLE	Tb927.8.5220 | organism=Trypanosoma_brucei_TREU927 | product=hypothetical protein, conserved | location=Tb927_08_v5.1:1559611-1562757(+) | length=1048 | sequence_SO=chromosome | SO=protein_coding
[197]		8590	2	2	3.9	3.54	1e-07	86004.7	UNREADABLE	Tb927.8.7980 | organism=Trypanosoma_brucei_TREU927 | product=Vacuolar proton pyrophosphatase 2, putative (VP2) | location=Tb927_08_v5.1:2351748-2354228(+) | length=826 | sequence_SO=chromosome | SO=protein_coding
[198]		5942	2	2	7.8	3.43	1.4e-07	37090.1	UNREADABLE	Tb927.8.5640 | organism=Trypanosoma_brucei_TREU927 | product=hypothetical protein, conserved | location=Tb927_08_v5.1:1675402-1676403(+) | length=333 | sequence_SO=chromosome | SO=protein_coding
[199]		9607	5	5	12.6	1.25	0.00025	65421.4	UNREADABLE	Tb927.7.5990 | organism=Trypanosoma_brucei_TREU927 | product=protein associated with differentiation 7, putative (PAD7) | location=Tb927_07_v5.1:1611542-1613807(+) | length=585 | sequence_SO=chromosome | SO=protein_coding
[199-1]	1	9757	3	3	6	1.25	0.00025	67152.3	UNREADABLE	Tb927.7.5940 | organism=Trypanosoma_brucei_TREU927 | product=Protein Associated with Differentiation (PAD2) | location=Tb927_07_v5.1:1592980-1594797(+) | length=605 | sequence_SO=chromosome | SO=protein_coding
[199-2]	1	9758	3	3	6	1.25	0.00025	66233.4	UNREADABLE	Tb927.7.5930 | organism=Trypanosoma_brucei_TREU927 | product=Protein Associated with Differentiation (PAD1) | location=Tb927_07_v5.1:1590223-1592013(+) | length=596 | sequence_SO=chromosome | SO=protein_coding
[200]		5771	1	1	9.3	4.98	7.9e-09	25738.4	UNREADABLE	Tb927.5.3140 | organism=Trypanosoma_brucei_TREU927 | product=hypothetical protein, conserved | location=Tb927_05_v5.1:1033666-1034484(-) | length=216 | sequence_SO=chromosome | SO=protein_coding
[201]		7555	3	3	8.6	2.6	2.2e-06	65260.9	UNREADABLE	Tb927.11.8700 | organism=Trypanosoma_brucei_TREU927 | product=hypothetical protein, conserved | location=Tb927_11_v5.1:2397265-2399010(+) | length=581 | sequence_SO=chromosome | SO=protein_coding
[202]		7547	6	6	14.1	1.35	5.5e-05	62037.2	UNREADABLE	Tb927.10.3210 | organism=Trypanosoma_brucei_TREU927 | product=delta-1-pyrroline-5-carboxylate dehydrogenase, putative | location=Tb927_10_v5.1:831505-833190(+) | length=561 | sequence_SO=chromosome | SO=protein_coding
[203]		7301	3	3	5.9	1.99	2.5e-05	73436.3	UNREADABLE	Tb927.11.4490 | organism=Trypanosoma_brucei_TREU927 | product=long-chain-fatty-acid-CoA ligase, putative | location=Tb927_11_v5.1:1299490-1301487(+) | length=665 | sequence_SO=chromosome | SO=protein_coding
[204]		3914	2	2	3.7	2.71	1.6e-06	104678	UNREADABLE	Tb927.1.4420 | organism=Trypanosoma_brucei_TREU927 | product=ABC transporter, putative | location=Tb927_01_v5.1:912324-915161(+) | length=945 | sequence_SO=chromosome | SO=protein_coding
[205]		8434	4	4	9.2	1.7	7.5e-05	53736.8	UNREADABLE	Tb927.7.4310 | organism=Trypanosoma_brucei_TREU927 | product=pyridine nucleotide-disulphide oxidoreductase, putative | location=Tb927_07_v5.1:1143425-1144858(-) | length=477 | sequence_SO=chromosome | SO=protein_coding
[206]		2243	2	2	15.2	2.61	3.9e-06	29196	UNREADABLE	Tb927.10.4000 | organism=Trypanosoma_brucei_TREU927 | product=methylglutaconyl-CoA hydratase, mitochondrial precursor, putative | location=Tb927_10_v5.1:1058124-1058957(-) | length=277 | sequence_SO=chromosome | SO=protein_coding
[207]		3889	5	5	16.6	1.36	0.0001	43734.6	UNREADABLE	Tb927.8.6060 | organism=Trypanosoma_brucei_TREU927 | product=2-amino-3-ketobutyrate coenzyme A ligase, putative | location=Tb927_08_v5.1:1766401-1767660(+) | length=404 | sequence_SO=chromosome | SO=protein_coding
[208]		2279	5	5	8.7	1.55	3.7e-05	96223.2	UNREADABLE	Tb927.4.4210 | organism=Trypanosoma_brucei_TREU927 | product=ATP-dependent zinc metalloprotease AFG3-like, putative | location=Tb927_04_v5.1:1111937-1114570(-) | length=877 | sequence_SO=chromosome | SO=protein_coding
[209]		9331	2	2	1.6	2.64	1.2e-05	155861	UNREADABLE	Tb927.3.5020 | organism=Trypanosoma_brucei_TREU927 | product=Flagellar Member 6 (FLAM6) | location=Tb927_03_v5.1:1408124-1412365(+) | length=1413 | sequence_SO=chromosome | SO=protein_coding
[210]		3359	4	4	3.5	1.27	0.00071	98025.9	UNREADABLE	Tb927.1.120 | organism=Trypanosoma_brucei_TREU927 | product=retrotransposon hot spot protein 4 (RHS4), putative | location=Tb927_01_v5.1:60266-62836(-) | length=856 | sequence_SO=chromosome | SO=protein_coding
[210-1]	1	2004	3	3	2.3	0.8	0.00071	97999.4	UNREADABLE	Tb927.2.450 | organism=Trypanosoma_brucei_TREU927 | product=retrotransposon hot spot protein 4 (RHS4), putative | location=Tb927_02_v5.1:77151-79724(-) | length=857 | sequence_SO=chromosome | SO=protein_coding
[210-2]	1	15	3	3	2.4	0.8	0.00071	98318.1	UNREADABLE	Tb927.2.470 | organism=Trypanosoma_brucei_TREU927 | product=retrotransposon hot spot protein 4 (RHS4), putative | location=Tb927_02_v5.1:86881-89463(-) | length=860 | sequence_SO=chromosome | SO=protein_coding
[210-3]	1	751	3	3	2.4	0.8	0.00071	97842	UNREADABLE	Tb927.2.340 | organism=Trypanosoma_brucei_TREU927 | product=retrotransposon hot spot protein 4 (RHS4), putative | location=Tb927_02_v5.1:46167-48743(-) | length=858 | sequence_SO=chromosome | SO=protein_coding
[truncated: 1,346 more rows]
