# Supplementary material for: Pentatricopeptide repeat poly(A) binding protein KPAF4 stabilizes mitochondrial mRNAs in Trypanosoma brucei
Source: Nat Commun. 2019 Jan 11;10:146. doi: 10.1038/s41467-018-08137-2 (PMC6329795; doi:10.1038/s41467-018-08137-2)
Supplement: Supplementary file 7 — Supplementary Data 4 [file 41467_2018_8137_MOESM7_ESM.xlsx]

## Sheet: Illumina Tail-Seq
	Gene ID	Total reads	After adapter trimming	After gene 3'end trimming	After gene 5'end trimming	Clean tails
2913	12S	1466350	1466349	1429543	1410383	1321480
2913	9S	1931020	1931019	1887683	1877666	1581607
2913	A6p	1448456	1448451	525399	507454	298726
2913	CO1	1233388	1233387	1220169	1220169	547037
2913	CO3p	1086401	1086383	1052114	1037577	527295
2913	CYBp	3018554	3018544	2836171	2565465	1405538
2913	ND1	3809820	3809814	3213589	3207065	280780
2913	RPS12p	1149763	1149754	146616	146499	78841
KPAF4RNAi	12S	1983146	1983145	1956008	1925400	1781930
KPAF4RNAi	9S	2306766	2306765	2278768	2273065	2000833
KPAF4RNAi	A6p	1688494	1688493	708512	659757	205417
KPAF4RNAi	CO1	1110886	1110886	1038328	1038190	397581
KPAF4RNAi	CO3p	1576138	1576105	1497992	1445676	757951
KPAF4RNAi	CYBp	2428070	2428049	1646165	1438606	945336
KPAF4RNAi	ND1	1720176	1720173	1606652	1605639	226466
KPAF4RNAi	RPS12p	1378501	1378498	238935	237499	119727

## Sheet: pacBio Tail-Seq
		Total reads	Gene ID	After gene 3'end trimming	After gene 5'end trimming	Clean tails
Run1	2913	659852	A6e	131610	131606	11380
			CO1	152214	152214	17993
			CYBe	40695	40695	15397
			RPS12e	113812	113811	20138
	KPAF4RNAi	907510	A6e	166528	166524	18921
			CO1	204727	204727	23609
			CYBe	35885	35881	14017
			RPS12e	130714	130691	27906
Run2	2913	6859469	12S	389154	388767	96000
			9S	526738	526565	175917
			CO3e	99465	99435	33706
			ND1	401683	401424	88582
	KPAF4RNAi	6595901	12S	354673	354287	72757
			9S	446181	445890	111442
			CO3e	78585	78564	20609
			ND1	336932	336650	59578

## Sheet: KPAF4 CLAP-Seq
	Read count
Total reads	324539827
Reads after adapter trimming	227628921
Mapped to nuclear genome	64952871
Mapped to maxicircle and edited mRNAs	38932934
Mapped to minicircles	9192760
