# Supplementary material for: Pentatricopeptide repeat poly(A) binding protein KPAF4 stabilizes mitochondrial mRNAs in Trypanosoma brucei
Source: Nat Commun. 2019 Jan 11;10:146. doi: 10.1038/s41467-018-08137-2 (PMC6329795; doi:10.1038/s41467-018-08137-2)
Supplement: Supplementary file 8 — Supplementary Data 5 [file 41467_2018_8137_MOESM8_ESM.xlsx]

## Sheet: Major components
Gene ID	Description	Total peptide count
		KPAF4-WT	KPAF4-U-recognition
Tb927.10.10160	KPAF4	61	54
Tb927.3.2670		44	71
Tb927.2.4400	SSU	4	0
Tb11.v5.0611	GRBC1	4	0
Tb10.v4.0053		4	4
Tb927.5.2070	LSU	0	7
Tb927.11.11050		0	3

## Sheet: MS raw data
Search Name:	LUMOS_Misha_20180507_K4-WT_MS2/MS2
			LUMOS_Misha_20180507_K4-WT_MS2/MS2
Rank	Uniq Pep	Acc #	Num Unique	Peptide Count	% Cov	Best Disc Score	Best Expect Val	Protein MW	Species	Protein Name
[1]		1	31	70	55.8	5.8	1.6e-09	27731.9	UNREADABLE	TEV protease
[2]		3615	46	68	51.6	3.54	2.4e-07	71475.7	UNREADABLE	Tb927.6.3740 | organism=Trypanosoma_brucei_TREU927 | product=heat shock 70 kDa protein, mitochondrial precursor, putative | location=Tb927_06_v5.1:1112896-1114889(-) | length=657 | sequence_SO=chromosome | SO=protein_coding
[3]		10727	34	52	47.5	3.49	3.5e-07	49704.6	UNREADABLE	Tb11.v5.0469 | organism=Trypanosoma_brucei_TREU927 | product=beta tubulin, putative | location=Tb927_11_bin_v5.1:1903857-1905185(+) | length=442 | sequence_SO=random_sequence | SO=protein_coding
[4]		1254	21	26	53.5	5.5	3.5e-09	57037.7	UNREADABLE	Tb927.11.3980 | organism=Trypanosoma_brucei_TREU927 | product=metallo-peptidase, Clan ME, Family M16 | location=Tb927_11_v5.1:1163689-1166234(+) | length=518 | sequence_SO=chromosome | SO=protein_coding
[5]		4822	25	39	51.2	4.41	2.3e-08	49787.7	UNREADABLE	Tb927.1.2340 | organism=Trypanosoma_brucei_TREU927 | product=alpha tubulin | location=Tb927_01_v5.1:572442-573797(+) | length=451 | sequence_SO=chromosome | SO=protein_coding
[6]		1148	20	44	55.8	4.2	6.6e-08	28840.7	UNREADABLE	Tb927.3.2670 | organism=Trypanosoma_brucei_TREU927 | product=hypothetical protein, conserved | location=Tb927_03_v5.1:677909-678718(-) | length=269 | sequence_SO=chromosome | SO=protein_coding
[7]		10888	27	31	35.1	3.17	5.1e-07	75236.1	UNREADABLE	Tb11.v5.1035 | organism=Trypanosoma_brucei_TREU927 | product=heat shock protein 70 (hsp70), putative | location=Tb927_11_bin_v5.1:5477679-5479748(+) | length=689 | sequence_SO=random_sequence | SO=protein_coding
[7-1]	2	8646	5	5	7.4	2.78	3.1e-06	70212.4	UNREADABLE	Tb927.7.710 | organism=Trypanosoma_brucei_TREU927 | product=heat shock 70 kDa protein, putative (HSP70) | location=Tb927_07_v5.1:155358-157286(-) | length=639 | sequence_SO=chromosome | SO=protein_coding
[8]		11134	22	27	33	4.13	2.2e-08	49106.2	UNREADABLE	Tb11.v5.1046 | organism=Trypanosoma_brucei_TREU927 | product=elongation factor 1-alpha, putative | location=Tb927_11_bin_v5.1:5550906-5552255(-) | length=449 | sequence_SO=random_sequence | SO=protein_coding
[9]		4567	22	29	43.6	3.34	1.3e-07	54123.5	UNREADABLE	Tb927.5.1060 | organism=Trypanosoma_brucei_TREU927 | product=metallo-peptidase, Clan ME, Family M16 | location=Tb927_05_v5.1:400220-401913(+) | length=489 | sequence_SO=chromosome | SO=protein_coding
[10]		1930	19	61	23.2	3	5.3e-07	42907.6	UNREADABLE	Tb927.10.10160 | organism=Trypanosoma_brucei_TREU927 | product=pentatricopeptide repeat domain containing protein, putative | location=Tb927_10_v5.1:2500846-2502012(+) | length=388 | sequence_SO=chromosome | SO=protein_coding
[11]		8548	20	23	31.7	2.66	2.7e-06	59503.8	UNREADABLE	Tb927.10.6510 | organism=Trypanosoma_brucei_TREU927 | product=chaperonin HSP60, mitochondrial precursor (HSP60) | location=Tb927_10_v5.1:1647814-1649502(+) | length=562 | sequence_SO=chromosome | SO=protein_coding
[12]		2919	16	20	28.5	3.1	6.6e-07	71773.5	UNREADABLE	Tb927.11.10960 | organism=Trypanosoma_brucei_TREU927 | product=2OG-Fe(II) oxygenase superfamily, putative | location=Tb927_11_v5.1:2934247-2936199(+) | length=650 | sequence_SO=chromosome | SO=protein_coding
[13]		8745	16	20	41.2	2.55	1.2e-06	39048	UNREADABLE	Tb927.6.4280 | organism=Trypanosoma_brucei_TREU927 | product=glyceraldehyde 3-phosphate dehydrogenase, glycosomal (GAPDH) | location=Tb927_06_v5.1:1218232-1219311(-) | length=359 | sequence_SO=chromosome | SO=protein_coding
[14]		8524	9	9	23	2.98	3.6e-06	59580.1	UNREADABLE	Tb927.11.3240 | organism=Trypanosoma_brucei_TREU927 | product=T-complex protein 1, zeta subunit, putative (TCP-1-zeta) | location=Tb927_11_v5.1:925327-926961(+) | length=544 | sequence_SO=chromosome | SO=protein_coding
[15]		7636	7	7	17.4	3.75	1.4e-07	44906.4	UNREADABLE	Tb927.10.7410 | organism=Trypanosoma_brucei_TREU927 | product=succinyl-CoA ligase [GDP-forming] beta-chain, putative | location=Tb927_10_v5.1:1868948-1870207(-) | length=419 | sequence_SO=chromosome | SO=protein_coding
[16]		1634	9	11	41.2	2.68	2.6e-06	22424.9	UNREADABLE	Tb927.9.5840 | organism=Trypanosoma_brucei_TREU927 | product=unspecified product | location=Tb927_09_v5.1:989953-990552(+) | length=199 | sequence_SO=chromosome | SO=protein_coding
[17]		9626	9	10	15.1	2.19	2.5e-05	112114	UNREADABLE	Tb927.9.5900 | organism=Trypanosoma_brucei_TREU927 | product=glutamate dehydrogenase (GDH) | location=Tb927_09_v5.1:995225-998285(+) | length=992 | sequence_SO=chromosome | SO=protein_coding
[18]		1864	5	6	68.5	2.63	2.8e-05	11076.6	UNREADABLE	Tb927.9.13880 | organism=Trypanosoma_brucei_TREU927 | product=unspecified product | location=Tb927_09_v5.1:2180195-2180473(-) | length=92 | sequence_SO=chromosome | SO=protein_coding
[19]		8963	3	3	8.2	3.25	8.9e-07	56412.6	UNREADABLE	Tb927.9.12610 | organism=Trypanosoma_brucei_TREU927 | product=glycerol kinase, glycosomal (glk1) | location=Tb927_09_v5.1:1978837-1980375(+) | length=512 | sequence_SO=chromosome | SO=protein_coding
[20]		8557	4	4	12.3	2.77	1e-06	33188.7	UNREADABLE	Tb927.10.2560 | organism=Trypanosoma_brucei_TREU927 | product=mitochondrial malate dehydrogenase (mMDH) | location=Tb927_10_v5.1:663281-664237(+) | length=318 | sequence_SO=chromosome | SO=protein_coding
[21]		9229	6	8	24.6	2.26	3.9e-06	45399.3	UNREADABLE	Tb927.10.8940 | organism=Trypanosoma_brucei_TREU927 | product=flagellum targeting protein kharon1, putative (KH1) | location=Tb927_10_v5.1:2219490-2220725(+) | length=411 | sequence_SO=chromosome | SO=protein_coding
[22]		437	4	5	2.4	2.08	3.6e-05	267602	UNREADABLE	Tb927.10.10280 | organism=Trypanosoma_brucei_TREU927 | product=microtubule-associated protein, putative | location=Tb927_10_v5.1:2524751-2531866(-) | length=2371 | sequence_SO=chromosome | SO=protein_coding
[23]		3905	3	4	4.1	2.49	3.6e-06	136901	UNREADABLE	Tb927.2.4400 | organism=Trypanosoma_brucei_TREU927 | product=hypothetical protein, conserved | location=Tb927_02_v5.1:778463-782008(-) | length=1181 | sequence_SO=chromosome | SO=protein_coding
[24]		10538	4	4	10.6	2.07	3.6e-05	52546.3	UNREADABLE	Tb11.v5.0611 | organism=Trypanosoma_brucei_TREU927 | product=hypothetical protein, conserved | location=Tb927_11_bin_v5.1:2885121-2886542(+) | length=473 | sequence_SO=random_sequence | SO=protein_coding
[25]		8017	2	3	8.5	3.08	3.2e-07	46609.8	UNREADABLE	Tb927.11.14570 | organism=Trypanosoma_brucei_TREU927 | product=LicD family, putative | location=Tb927_11_v5.1:3868218-3869462(+) | length=414 | sequence_SO=chromosome | SO=protein_coding
[26]		2777	3	3	4	2.28	2e-06	112953	UNREADABLE	Tb927.11.9980 | organism=Trypanosoma_brucei_TREU927 | product=2-oxoglutarate dehydrogenase E1 component, putative | location=Tb927_11_v5.1:2685796-2688813(+) | length=1005 | sequence_SO=chromosome | SO=protein_coding
[27]		4404	3	3	11.7	2	1.5e-05	41143.8	UNREADABLE	Tb927.11.11680 | organism=Trypanosoma_brucei_TREU927 | product=2-oxoglutarate dehydrogenase E2 component, putative | location=Tb927_11_v5.1:3132684-3133835(+) | length=383 | sequence_SO=chromosome | SO=protein_coding
[28]		339	5	5	18.4	1.45	0.00011	37566.5	UNREADABLE	Tb927.3.1790 | organism=Trypanosoma_brucei_TREU927 | product=pyruvate dehydrogenase E1 beta subunit, putative | location=Tb927_03_v5.1:462941-463996(-) | length=348 | sequence_SO=chromosome | SO=protein_coding
[29]		3291	2	2	14.5	2.11	4.6e-06	20904.5	UNREADABLE	Tb927.10.3840 | organism=Trypanosoma_brucei_TREU927 | product=60S ribosomal protein L18a, putative | location=Tb927_10_v5.1:1011718-1012257(-) | length=179 | sequence_SO=chromosome | SO=protein_coding
[30]		3885	5	6	8.5	1.17	0.00019	41896.2	UNREADABLE	Tb927.9.8880 | organism=Trypanosoma_brucei_TREU927 | product=actin B | location=Tb927_09_v5.1:1426858-1428918(-) | length=376 | sequence_SO=chromosome | SO=protein_coding
[31]		10465	3	3	25.7	1.69	4.8e-05	15513	UNREADABLE	Tb11.0390 | organism=Trypanosoma_brucei_TREU927 | product=40S ribosomal protein S14, putative (RPS14) | location=tryp_XI-1036e06.p1k:29105-29539(+) | length=144 | sequence_SO=contig | SO=protein_coding
[32]		8605	6	8	26.5	1.06	0.00012	25631.8	UNREADABLE	Tb927.8.1990 | organism=Trypanosoma_brucei_TREU927 | product=peroxidoxin (TRYP2) | location=Tb927_08_v5.1:634173-634853(+) | length=226 | sequence_SO=chromosome | SO=protein_coding
[33]		8870	3	4	14.8	1.73	1.2e-05	33131.9	UNREADABLE	Tb927.10.12840 | organism=Trypanosoma_brucei_TREU927 | product=mitochondrial carrier protein (MCP12) | location=Tb927_10_v5.1:3119218-3120132(-) | length=304 | sequence_SO=chromosome | SO=protein_coding
[34]		8853	3	3	4.2	1.11	0.00032	100453	UNREADABLE	Tb927.11.6280 | organism=Trypanosoma_brucei_TREU927 | product=pyruvate phosphate dikinase (PPDK) | location=Tb927_11_v5.1:1767498-1770239(-) | length=913 | sequence_SO=chromosome | SO=protein_coding
[35]		4122	3	4	16.5	1.28	0.00018	36684.3	UNREADABLE	Tb927.10.9390 | organism=Trypanosoma_brucei_TREU927 | product=Macrocin-O-methyltransferase (TylF), putative | location=Tb927_10_v5.1:2323240-2324223(+) | length=327 | sequence_SO=chromosome | SO=protein_coding
[36]		4460	3	3	10.8	1.09	0.00012	35288.4	UNREADABLE	Tb927.11.1020 | organism=Trypanosoma_brucei_TREU927 | product=ribokinase, putative | location=Tb927_11_v5.1:260682-261683(+) | length=333 | sequence_SO=chromosome | SO=protein_coding
[37]		7753	2	2	3.8	1.6	8.3e-05	71367.4	UNREADABLE	Tb927.10.14550 | organism=Trypanosoma_brucei_TREU927 | product=ATP-dependent DEAD/H RNA helicase, putative | location=Tb927_10_v5.1:3565941-3567923(-) | length=660 | sequence_SO=chromosome | SO=protein_coding
[38]		2062	6	6	8.3	0.86	0.00013	94335.4	UNREADABLE	Tb927.10.4570 | organism=Trypanosoma_brucei_TREU927 | product=elongation factor 2 | location=Tb927_10_v5.1:1166785-1169325(-) | length=846 | sequence_SO=chromosome | SO=protein_coding
[39]		3103	2	2	7.1	1.25	0.00014	37805.5	UNREADABLE	Tb927.8.3530 | organism=Trypanosoma_brucei_TREU927 | product=glycerol-3-phosphate dehydrogenase [NAD+], glycosomal | location=Tb927_08_v5.1:1057304-1058368(-) | length=354 | sequence_SO=chromosome | SO=protein_coding
[40]		5831	1	1	4	2.37	2e-06	34627.6	UNREADABLE	Tb927.11.2060 | organism=Trypanosoma_brucei_TREU927 | product=60S acidic ribosomal protein P0, putative | location=Tb927_11_v5.1:592664-593644(+) | length=324 | sequence_SO=chromosome | SO=protein_coding
[41]		513	2	2	3.9	1.45	0.00021	50887.7	UNREADABLE	Tb927.11.2610 | organism=Trypanosoma_brucei_TREU927 | product=hypothetical protein, conserved | location=Tb927_11_v5.1:766107-767492(-) | length=461 | sequence_SO=chromosome | SO=protein_coding
[42]		527	2	3	4	1.49	9.5e-05	84201.4	UNREADABLE	Tb927.11.2650 | organism=Trypanosoma_brucei_TREU927 | product=heat shock protein 84, putative | location=Tb927_11_v5.1:776838-779109(-) | length=753 | sequence_SO=chromosome | SO=protein_coding
[43]		9749	3	3	12.3	0.97	0.00054	31429.8	UNREADABLE	Tb927.8.4810 | organism=Trypanosoma_brucei_TREU927 | product=prohibitin 1 (PHB1) | location=Tb927_08_v5.1:1420729-1421562(-) | length=277 | sequence_SO=chromosome | SO=protein_coding
[44]		8522	1	1	9.2	1.97	0.00018	13577.4	UNREADABLE	Tb927.11.5600 | organism=Trypanosoma_brucei_TREU927 | product=Archaic Translocase of outer membrane 14 kDa subunit (ATOM14) | location=Tb927_11_v5.1:1585675-1586034(+) | length=119 | sequence_SO=chromosome | SO=protein_coding
[45]		8529	3	3	13	0.8	0.0017	34075.1	UNREADABLE	Tb927.10.14820 | organism=Trypanosoma_brucei_TREU927 | product=Mitochondrial ADP/ATP carrier protein 5c (MCP5c) | location=Tb927_10_v5.1:3612311-3613234(-) | length=307 | sequence_SO=chromosome | SO=protein_coding
[46]		11355	1	1	2.5	1.8	2.9e-05	68683.5	UNREADABLE	Tb11.v5.1055 | organism=Trypanosoma_brucei_TREU927 | product=73 kDa paraflagellar rod protein, putative | location=Tb927_11_bin_v5.1:5576951-5578720(-) | length=589 | sequence_SO=random_sequence | SO=protein_coding
[47]		1632	1	1	2	1.72	3.2e-05	61507.7	UNREADABLE	Tb927.11.5440 | organism=Trypanosoma_brucei_TREU927 | product=malic enzyme | location=Tb927_11_v5.1:1546913-1548607(+) | length=564 | sequence_SO=chromosome | SO=protein_coding
[48]		7547	1	1	2	1.68	1.3e-05	62037.2	UNREADABLE	Tb927.10.3210 | organism=Trypanosoma_brucei_TREU927 | product=delta-1-pyrroline-5-carboxylate dehydrogenase, putative | location=Tb927_10_v5.1:831505-833190(+) | length=561 | sequence_SO=chromosome | SO=protein_coding
[49]		9628	1	1	2.7	1.66	0.00024	50433.6	UNREADABLE	Tb927.11.16730 | organism=Trypanosoma_brucei_TREU927 | product=dihydrolipoyl dehydrogenase (GCVL-2) | location=Tb927_11_v5.1:4452120-4453553(-) | length=477 | sequence_SO=chromosome | SO=protein_coding
[50]		11036	2	2	6.2	1.12	0.00046	29422.4	UNREADABLE	Tb11.v5.0501 | organism=Trypanosoma_brucei_TREU927 | product=40S ribosomal protein S3A, putative | location=Tb927_11_bin_v5.1:2072629-2073399(+) | length=256 | sequence_SO=random_sequence | SO=protein_coding
[51]		3549	1	1	5	1.59	4.3e-05	31465	UNREADABLE	Tb927.3.2230 | organism=Trypanosoma_brucei_TREU927 | product=succinyl-CoA synthetase alpha subunit, putative | location=Tb927_03_v5.1:580234-581139(-) | length=301 | sequence_SO=chromosome | SO=protein_coding
[52]		10984	1	1	3.5	1.56	5.1e-05	46592.7	UNREADABLE	Tb11.v5.0650 | organism=Trypanosoma_brucei_TREU927 | product=enolase, putative | location=Tb927_11_bin_v5.1:3189523-3190812(+) | length=429 | sequence_SO=random_sequence | SO=protein_coding
[53]		9444	1	1	1.8	1.55	0.00012	60817.8	UNREADABLE	Tb927.8.3150 | organism=Trypanosoma_brucei_TREU927 | product=T-complex protein 1, gamma subunit, putative (TCP-1-gamma) | location=Tb927_08_v5.1:937585-939276(+) | length=556 | sequence_SO=chromosome | SO=protein_coding
[54]		8629	1	1	13.1	1.51	4.1e-05	19035.8	UNREADABLE	Tb927.9.10560 | organism=Trypanosoma_brucei_TREU927 | product=Present in the outer mitochondrial membrane proteome 6 (POMP6) | location=Tb927_09_v5.1:1660453-1660959(-) | length=168 | sequence_SO=chromosome | SO=protein_coding
[55]		1113	1	1	4.3	1.49	2.7e-05	41597.6	UNREADABLE	Tb927.9.6230 | organism=Trypanosoma_brucei_TREU927 | product=unspecified product | location=Tb927_09_v5.1:1028991-1030577(+) | length=370 | sequence_SO=chromosome | SO=protein_coding
[56]		1079	1	1	1.3	1.44	0.00028	94661.2	UNREADABLE	Tb927.1.190 | organism=Trypanosoma_brucei_TREU927 | product=retrotransposon hot spot protein (RHS, pseudogene), putative | location=Tb927_01_v5.1:75424-77913(-) | length=830 | sequence_SO=chromosome | SO=protein_coding
[57]		4133	1	1	2.3	1.4	0.00039	53229.2	UNREADABLE	Tb927.3.3460 | organism=Trypanosoma_brucei_TREU927 | product=hypothetical protein, conserved | location=Tb927_03_v5.1:980328-981779(+) | length=483 | sequence_SO=chromosome | SO=protein_coding
[58]		9081	1	1	2.5	1.27	0.00033	43540.6	UNREADABLE	Tb927.6.4860 | organism=Trypanosoma_brucei_TREU927 | product=S-adenosylmethionine synthetase, putative (METK1) | location=Tb927_06_v5.1:1348806-1349999(+) | length=397 | sequence_SO=chromosome | SO=protein_coding
[59]		6837	1	1	3.6	1.24	4.4e-05	50646.4	UNREADABLE	Tb927.9.10400 | organism=Trypanosoma_brucei_TREU927 | product=hypothetical protein, conserved | location=Tb927_09_v5.1:1628849-1630255(-) | length=468 | sequence_SO=chromosome | SO=protein_coding
[60]		2232	1	1	0.9	1.22	5.6e-05	119595	UNREADABLE	Tb927.11.5060 | organism=Trypanosoma_brucei_TREU927 | product=Mitochondrial small ribosomal subunit Rsm22, putative | location=Tb927_11_v5.1:1444733-1447858(+) | length=1041 | sequence_SO=chromosome | SO=protein_coding
[61]		9194	1	1	9.5	1.2	0.00014	13672.6	UNREADABLE	Tb927.11.13140 | organism=Trypanosoma_brucei_TREU927 | product=cytochrome oxidase subunit X (COXX) | location=Tb927_11_v5.1:3520676-3522735(-) | length=116 | sequence_SO=chromosome | SO=protein_coding
[62]		decoy	1	1	2.2	0.95	0.0054	188210	UNREADABLE	Tb11.v5.0233 | organism=Trypanosoma_brucei_TREU927 | product=cyclic nucleotide-binding domain containing protein, putative | location=Tb927_11_bin_v5.1:453851-458959(-) | length=1702 | sequence_SO=random_sequence | SO=protein_coding
[63]		178	1	1	9.8	0.94	0.00056	14750.1	UNREADABLE	Tb927.1.2430 | organism=Trypanosoma_brucei_TREU927 | product=histone H3, putative | location=Tb927_01_v5.1:592496-592897(+) | length=133 | sequence_SO=chromosome | SO=protein_coding
[64]		6439	1	1	1.8	0.89	0.00065	75136.3	UNREADABLE	Tb927.9.6510 | organism=Trypanosoma_brucei_TREU927 | product=hypothetical protein, conserved | location=Tb927_09_v5.1:1068920-1070920(+) | length=666 | sequence_SO=chromosome | SO=protein_coding
[65]		924	1	1	4.5	0.84	0.00035	32359.3	UNREADABLE	Tb927.9.12170 | organism=Trypanosoma_brucei_TREU927 | product=leucine-rich repeat protein (LRRP), putative | location=Tb927_09_v5.1:1902239-1903114(+) | length=291 | sequence_SO=chromosome | SO=protein_coding
[66]		7231	2	2	2.5	0.47	0.00085	95200.3	UNREADABLE	Tb927.2.1210 | organism=Trypanosoma_brucei_TREU927 | product=retrotransposon hot spot protein 4 (RHS4), putative | location=Tb927_02_v5.1:219959-222484(-) | length=841 | sequence_SO=chromosome | SO=protein_coding
[66-1]	1	2004	2	2	3	0.4	0.00085	97999.4	UNREADABLE	Tb927.2.450 | organism=Trypanosoma_brucei_TREU927 | product=retrotransposon hot spot protein 4 (RHS4), putative | location=Tb927_02_v5.1:77151-79724(-) | length=857 | sequence_SO=chromosome | SO=protein_coding
[67]		688	1	1	2.2	0.78	0.0032	47404	UNREADABLE	Tb927.8.4250 | organism=Trypanosoma_brucei_TREU927 | product=hypothetical protein, conserved | location=Tb927_08_v5.1:1263644-1264876(-) | length=410 | sequence_SO=chromosome | SO=protein_coding
[68]		9527	1	1	4.4	0.75	0.00093	26819.1	UNREADABLE	Tb927.11.5520 | organism=Trypanosoma_brucei_TREU927 | product=triosephosphate isomerase (TIM) | location=Tb927_11_v5.1:1567338-1568090(+) | length=250 | sequence_SO=chromosome | SO=protein_coding
[69]		10707	1	1	9.8	0.75	0.0016	17510.5	UNREADABLE	Tb11.v5.0243 | organism=Trypanosoma_brucei_TREU927 | product=40S ribosomal protein S18, putative | location=Tb927_11_bin_v5.1:494123-494584(-) | length=153 | sequence_SO=random_sequence | SO=protein_coding
[70]		3816	1	2	9.4	0.66	0.0039	38674.4	UNREADABLE	Tb927.3.4910 | organism=Trypanosoma_brucei_TREU927 | product=aspartic peptidase, clan AD, family A22B, putative | location=Tb927_03_v5.1:1377662-1378720(+) | length=352 | sequence_SO=chromosome | SO=protein_coding
[71]		decoy	1	1	12.3	0.64	0.0022	39253.7	UNREADABLE	Tb927.9.5890 | organism=Trypanosoma_brucei_TREU927 | product=solanesyl-diphosphate synthase, putative | location=Tb927_09_v5.1:993572-994651(+) | length=359 | sequence_SO=chromosome | SO=protein_coding
[72]		decoy	1	1	4.3	0.64	0.0024	137470	UNREADABLE	Tb927.6.780 | organism=Trypanosoma_brucei_TREU927 | product=receptor-type adenylate cyclase GRESAG 4, putative | location=Tb927_06_v5.1:325611-329342(+) | length=1243 | sequence_SO=chromosome | SO=protein_coding
[73]		5989	1	1	0.7	0.55	0.0013	204098	UNREADABLE	Tb927.5.3800 | organism=Trypanosoma_brucei_TREU927 | product=glutamine hydrolysing (not ammonia-dependent) carbomoyl phosphate synthase, putative | location=Tb927_05_v5.1:1238877-1244378(+) | length=1833 | sequence_SO=chromosome | SO=protein_coding
[74]		8966	1	1	1.6	0.54	0.0051	62147.8	UNREADABLE	Tb927.9.10770 | organism=Trypanosoma_brucei_TREU927 | product=Polyadenylate-binding protein 2 (Poly(A)-binding protein 2) (Poly(A)-binding protein II) (PABII) (Polyadenylate-binding nuclear protein 1) (Nuclear poly(A)-binding protein 1) (PABP2), putative (PABP2) | location=Tb927_09_v5.1:1699911-1701578(-) | length=555 | sequence_SO=chromosome | SO=protein_coding
[75]		9113	1	1	1.9	0.5	0.002	62440.2	UNREADABLE	Tb927.8.1510 | organism=Trypanosoma_brucei_TREU927 | product=ATP-dependent DEAD/H RNA helicase, putative (DBP2.1) | location=Tb927_08_v5.1:490106-493862(+) | length=569 | sequence_SO=chromosome | SO=protein_coding
[76]		9162	1	1	6.8	0.48	0.002	40534.4	UNREADABLE	Tb927.1.4100 | organism=Trypanosoma_brucei_TREU927 | product=cytochrome oxidase subunit IV (COXIV) | location=Tb927_01_v5.1:861805-862868(+) | length=353 | sequence_SO=chromosome | SO=protein_coding
[77]		decoy	1	1	6.4	0.46	0.007	51464.5	UNREADABLE	Tb09.v4.0177 | organism=Trypanosoma_brucei_TREU927 | product=variant surface glycoprotein (VSG), putative | location=tryp_IXb-68a05.p2k3050:55961-57418(+) | length=485 | sequence_SO=contig | SO=protein_coding
[78]		decoy	1	1	13.7	0.45	0.0023	51282.7	UNREADABLE	Tb11.v5.0535 | organism=Trypanosoma_brucei_TREU927 | product=minichromosome maintenance (MCM) complex subunit, putative | location=Tb927_11_bin_v5.1:2316460-2317884(-) | length=474 | sequence_SO=random_sequence | SO=protein_coding
[79]		decoy	1	1	5.8	0.34	0.0098	79587.5	UNREADABLE	Tb927.9.4200 | organism=Trypanosoma_brucei_TREU927 | product=fatty acyl CoA synthetase 2 (ACS2) | location=Tb927_09_v5.1:794396-796522(+) | length=708 | sequence_SO=chromosome | SO=protein_coding
[80]		decoy	1	2	0.7	0.33	0.0083	135255	UNREADABLE	Tb927.3.4030 | organism=Trypanosoma_brucei_TREU927 | product=hypothetical protein, conserved | location=Tb927_03_v5.1:1135394-1139037(-) | length=1213 | sequence_SO=chromosome | SO=protein_coding
[81]		decoy	1	1	4.1	0.23	0.0094	51988.1	UNREADABLE	Tb927.11.19590 | organism=Trypanosoma_brucei_TREU927 | product=variant surface glycoprotein (VSG, pseudogene), putative | location=Tb927_11_RH_fork_v5.1:333937-335414(-) | length=490 | sequence_SO=chromosome | SO=protein_coding
[82]		decoy	2	2	3.7	0.14	0.0083	110924	UNREADABLE	Tb927.6.4480 | organism=Trypanosoma_brucei_TREU927 | product=valyl-tRNA synthetase, putative (ValRS) | location=Tb927_06_v5.1:1256976-1259903(-) | length=975 | sequence_SO=chromosome | SO=protein_coding
Search Name:	LUMOS_Misha_20180507_K4-U_MS2/MS2				KPAF4 mutanat
			LUMOS_Misha_20180507_K4-U_MS2/MS2
Rank	Uniq Pep	Acc #	Num Unique	Peptide Count	% Cov	Best Disc Score	Best Expect Val	Protein MW	Species	Protein Name
[1]		1	30	90	55.8	5.68	2.6e-09	27731.9	UNREADABLE	TEV protease
[2]		3615	40	58	46.1	3.96	1e-07	71475.7	UNREADABLE	Tb927.6.3740 | organism=Trypanosoma_brucei_TREU927 | product=heat shock 70 kDa protein, mitochondrial precursor, putative | location=Tb927_06_v5.1:1112896-1114889(-) | length=657 | sequence_SO=chromosome | SO=protein_coding
[3]		1148	27	71	61.3	4.98	8.4e-09	28840.7	UNREADABLE	Tb927.3.2670 | organism=Trypanosoma_brucei_TREU927 | product=hypothetical protein, conserved | location=Tb927_03_v5.1:677909-678718(-) | length=269 | sequence_SO=chromosome | SO=protein_coding
[4]		10727	25	35	43.4	3.5	1.1e-07	49704.6	UNREADABLE	Tb11.v5.0469 | organism=Trypanosoma_brucei_TREU927 | product=beta tubulin, putative | location=Tb927_11_bin_v5.1:1903857-1905185(+) | length=442 | sequence_SO=random_sequence | SO=protein_coding
[5]		4822	20	26	35.9	3.84	5.1e-07	49787.7	UNREADABLE	Tb927.1.2340 | organism=Trypanosoma_brucei_TREU927 | product=alpha tubulin | location=Tb927_01_v5.1:572442-573797(+) | length=451 | sequence_SO=chromosome | SO=protein_coding
[6]		1930	18	54	23.5	3.94	2.1e-07	42907.6	UNREADABLE	Tb927.10.10160 | organism=Trypanosoma_brucei_TREU927 | product=pentatricopeptide repeat domain containing protein, putative | location=Tb927_10_v5.1:2500846-2502012(+) | length=388 | sequence_SO=chromosome | SO=protein_coding
[7]		2919	22	26	37.5	3.19	3.9e-07	71773.5	UNREADABLE	Tb927.11.10960 | organism=Trypanosoma_brucei_TREU927 | product=2OG-Fe(II) oxygenase superfamily, putative | location=Tb927_11_v5.1:2934247-2936199(+) | length=650 | sequence_SO=chromosome | SO=protein_coding
[8]		8548	14	15	26.9	3.1	2.9e-06	59503.8	UNREADABLE	Tb927.10.6510 | organism=Trypanosoma_brucei_TREU927 | product=chaperonin HSP60, mitochondrial precursor (HSP60) | location=Tb927_10_v5.1:1647814-1649502(+) | length=562 | sequence_SO=chromosome | SO=protein_coding
[9]		11134	17	22	30.7	2.73	2.5e-06	49106.2	UNREADABLE	Tb11.v5.1046 | organism=Trypanosoma_brucei_TREU927 | product=elongation factor 1-alpha, putative | location=Tb927_11_bin_v5.1:5550906-5552255(-) | length=449 | sequence_SO=random_sequence | SO=protein_coding
[10]		1254	6	6	22.8	5.25	2.4e-09	57037.7	UNREADABLE	Tb927.11.3980 | organism=Trypanosoma_brucei_TREU927 | product=metallo-peptidase, Clan ME, Family M16 | location=Tb927_11_v5.1:1163689-1166234(+) | length=518 | sequence_SO=chromosome | SO=protein_coding
[11]		8017	7	8	15.2	3.82	1e-07	46609.8	UNREADABLE	Tb927.11.14570 | organism=Trypanosoma_brucei_TREU927 | product=LicD family, putative | location=Tb927_11_v5.1:3868218-3869462(+) | length=414 | sequence_SO=chromosome | SO=protein_coding
[12]		10888	11	12	14.5	2.33	4.3e-06	75236.1	UNREADABLE	Tb11.v5.1035 | organism=Trypanosoma_brucei_TREU927 | product=heat shock protein 70 (hsp70), putative | location=Tb927_11_bin_v5.1:5477679-5479748(+) | length=689 | sequence_SO=random_sequence | SO=protein_coding
[13]		4567	7	8	18	2.87	1.9e-06	54123.5	UNREADABLE	Tb927.5.1060 | organism=Trypanosoma_brucei_TREU927 | product=metallo-peptidase, Clan ME, Family M16 | location=Tb927_05_v5.1:400220-401913(+) | length=489 | sequence_SO=chromosome | SO=protein_coding
[14]		1634	9	10	38.7	2.13	3.6e-05	22424.9	UNREADABLE	Tb927.9.5840 | organism=Trypanosoma_brucei_TREU927 | product=unspecified product | location=Tb927_09_v5.1:989953-990552(+) | length=199 | sequence_SO=chromosome | SO=protein_coding
[15]		9229	8	9	29.2	1.81	5.1e-05	45399.3	UNREADABLE	Tb927.10.8940 | organism=Trypanosoma_brucei_TREU927 | product=flagellum targeting protein kharon1, putative (KH1) | location=Tb927_10_v5.1:2219490-2220725(+) | length=411 | sequence_SO=chromosome | SO=protein_coding
[16]		4122	10	11	38.8	1.8	1.6e-05	36684.3	UNREADABLE	Tb927.10.9390 | organism=Trypanosoma_brucei_TREU927 | product=Macrocin-O-methyltransferase (TylF), putative | location=Tb927_10_v5.1:2323240-2324223(+) | length=327 | sequence_SO=chromosome | SO=protein_coding
[17]		9626	7	7	8.8	2.35	8.1e-06	112114	UNREADABLE	Tb927.9.5900 | organism=Trypanosoma_brucei_TREU927 | product=glutamate dehydrogenase (GDH) | location=Tb927_09_v5.1:995225-998285(+) | length=992 | sequence_SO=chromosome | SO=protein_coding
[18]		437	4	5	1.6	2.94	2.9e-06	267602	UNREADABLE	Tb927.10.10280 | organism=Trypanosoma_brucei_TREU927 | product=microtubule-associated protein, putative | location=Tb927_10_v5.1:2524751-2531866(-) | length=2371 | sequence_SO=chromosome | SO=protein_coding
[18-1]	1	10165	3	4	0.8	2.72	1.1e-05	483813	UNREADABLE	Tb10.v4.0053 | organism=Trypanosoma_brucei_TREU927 | product=hypothetical protein | location=tryp_X-106b08.p1c:1-12357(-) | length=4119 | sequence_SO=contig | SO=protein_coding
[19]		8341	7	7	12.8	1.92	9.2e-05	68757.5	UNREADABLE	Tb927.5.2070 | organism=Trypanosoma_brucei_TREU927 | product=hypothetical protein, conserved | location=Tb927_05_v5.1:710186-712444(-) | length=634 | sequence_SO=chromosome | SO=protein_coding
[20]		759	4	4	6.8	2.46	5.9e-05	97038.8	UNREADABLE	Tb927.2.5980 | organism=Trypanosoma_brucei_TREU927 | product=heat shock protein, putative | location=Tb927_02_v5.1:1084458-1087070(+) | length=870 | sequence_SO=chromosome | SO=protein_coding
[21]		7636	5	5	11.9	2.08	8e-06	44906.4	UNREADABLE	Tb927.10.7410 | organism=Trypanosoma_brucei_TREU927 | product=succinyl-CoA ligase [GDP-forming] beta-chain, putative | location=Tb927_10_v5.1:1868948-1870207(-) | length=419 | sequence_SO=chromosome | SO=protein_coding
[22]		8853	4	4	6.8	2.21	3.5e-05	100453	UNREADABLE	Tb927.11.6280 | organism=Trypanosoma_brucei_TREU927 | product=pyruvate phosphate dikinase (PPDK) | location=Tb927_11_v5.1:1767498-1770239(-) | length=913 | sequence_SO=chromosome | SO=protein_coding
[23]		8963	2	2	4.7	3.04	1.2e-06	56412.6	UNREADABLE	Tb927.9.12610 | organism=Trypanosoma_brucei_TREU927 | product=glycerol kinase, glycosomal (glk1) | location=Tb927_09_v5.1:1978837-1980375(+) | length=512 | sequence_SO=chromosome | SO=protein_coding
[24]		1864	5	7	78.3	1.44	9.2e-05	11076.6	UNREADABLE	Tb927.9.13880 | organism=Trypanosoma_brucei_TREU927 | product=unspecified product | location=Tb927_09_v5.1:2180195-2180473(-) | length=92 | sequence_SO=chromosome | SO=protein_coding
[25]		4404	3	3	11.7	2.23	4.5e-06	41143.8	UNREADABLE	Tb927.11.11680 | organism=Trypanosoma_brucei_TREU927 | product=2-oxoglutarate dehydrogenase E2 component, putative | location=Tb927_11_v5.1:3132684-3133835(+) | length=383 | sequence_SO=chromosome | SO=protein_coding
[26]		8745	9	9	26.7	1.07	0.00017	39048	UNREADABLE	Tb927.6.4280 | organism=Trypanosoma_brucei_TREU927 | product=glyceraldehyde 3-phosphate dehydrogenase, glycosomal (GAPDH) | location=Tb927_06_v5.1:1218232-1219311(-) | length=359 | sequence_SO=chromosome | SO=protein_coding
[27]		7753	4	4	8.6	1.52	6.9e-05	71367.4	UNREADABLE	Tb927.10.14550 | organism=Trypanosoma_brucei_TREU927 | product=ATP-dependent DEAD/H RNA helicase, putative | location=Tb927_10_v5.1:3565941-3567923(-) | length=660 | sequence_SO=chromosome | SO=protein_coding
[28]		2777	3	3	4.8	2.67	5.5e-07	112953	UNREADABLE	Tb927.11.9980 | organism=Trypanosoma_brucei_TREU927 | product=2-oxoglutarate dehydrogenase E1 component, putative | location=Tb927_11_v5.1:2685796-2688813(+) | length=1005 | sequence_SO=chromosome | SO=protein_coding
[29]		339	4	4	10.6	1.36	0.00023	37566.5	UNREADABLE	Tb927.3.1790 | organism=Trypanosoma_brucei_TREU927 | product=pyruvate dehydrogenase E1 beta subunit, putative | location=Tb927_03_v5.1:462941-463996(-) | length=348 | sequence_SO=chromosome | SO=protein_coding
[30]		8524	3	3	5.3	2.02	5.1e-05	59580.1	UNREADABLE	Tb927.11.3240 | organism=Trypanosoma_brucei_TREU927 | product=T-complex protein 1, zeta subunit, putative (TCP-1-zeta) | location=Tb927_11_v5.1:925327-926961(+) | length=544 | sequence_SO=chromosome | SO=protein_coding
[31]		8605	7	9	24.8	0.87	0.00051	25631.8	UNREADABLE	Tb927.8.1990 | organism=Trypanosoma_brucei_TREU927 | product=peroxidoxin (TRYP2) | location=Tb927_08_v5.1:634173-634853(+) | length=226 | sequence_SO=chromosome | SO=protein_coding
[32]		8557	2	2	11	2.12	9.1e-06	33188.7	UNREADABLE	Tb927.10.2560 | organism=Trypanosoma_brucei_TREU927 | product=mitochondrial malate dehydrogenase (mMDH) | location=Tb927_10_v5.1:663281-664237(+) | length=318 | sequence_SO=chromosome | SO=protein_coding
[33]		8870	2	2	11.5	1.74	9.5e-06	33131.9	UNREADABLE	Tb927.10.12840 | organism=Trypanosoma_brucei_TREU927 | product=mitochondrial carrier protein (MCP12) | location=Tb927_10_v5.1:3119218-3120132(-) | length=304 | sequence_SO=chromosome | SO=protein_coding
[34]		3359	2	3	3.2	1.74	7.9e-05	98025.9	UNREADABLE	Tb927.1.120 | organism=Trypanosoma_brucei_TREU927 | product=retrotransposon hot spot protein 4 (RHS4), putative | location=Tb927_01_v5.1:60266-62836(-) | length=856 | sequence_SO=chromosome | SO=protein_coding
[35]		9345	2	2	4.8	1.23	0.00043	58565.6	UNREADABLE	Tb927.2.4210 | organism=Trypanosoma_brucei_TREU927 | product=Phosphoenolpyruvate carboxykinase [ATP], glycosomal (PEPCK) | location=Tb927_02_v5.1:740813-742390(-) | length=525 | sequence_SO=chromosome | SO=protein_coding
[36]		1079	1	1	1.3	2.22	1.5e-05	94661.2	UNREADABLE	Tb927.1.190 | organism=Trypanosoma_brucei_TREU927 | product=retrotransposon hot spot protein (RHS, pseudogene), putative | location=Tb927_01_v5.1:75424-77913(-) | length=830 | sequence_SO=chromosome | SO=protein_coding
[37]		4864	1	1	0.7	1.85	2.5e-05	191994	UNREADABLE	Tb927.10.15360 | organism=Trypanosoma_brucei_TREU927 | product=hypothetical protein, conserved | location=Tb927_10_v5.1:3763602-3768911(+) | length=1769 | sequence_SO=chromosome | SO=protein_coding
[38]		7547	2	2	3.9	1.45	2e-05	62037.2	UNREADABLE	Tb927.10.3210 | organism=Trypanosoma_brucei_TREU927 | product=delta-1-pyrroline-5-carboxylate dehydrogenase, putative | location=Tb927_10_v5.1:831505-833190(+) | length=561 | sequence_SO=chromosome | SO=protein_coding
[39]		11355	1	1	2.5	1.7	5.9e-05	68683.5	UNREADABLE	Tb11.v5.1055 | organism=Trypanosoma_brucei_TREU927 | product=73 kDa paraflagellar rod protein, putative | location=Tb927_11_bin_v5.1:5576951-5578720(-) | length=589 | sequence_SO=random_sequence | SO=protein_coding
[40]		513	1	1	3.7	1.57	2.8e-05	50887.7	UNREADABLE	Tb927.11.2610 | organism=Trypanosoma_brucei_TREU927 | product=hypothetical protein, conserved | location=Tb927_11_v5.1:766107-767492(-) | length=461 | sequence_SO=chromosome | SO=protein_coding
[41]		924	1	1	4.5	1.4	7.6e-05	32359.3	UNREADABLE	Tb927.9.12170 | organism=Trypanosoma_brucei_TREU927 | product=leucine-rich repeat protein (LRRP), putative | location=Tb927_09_v5.1:1902239-1903114(+) | length=291 | sequence_SO=chromosome | SO=protein_coding
[42]		5491	2	3	6.6	0.89	0.00055	37475.5	UNREADABLE	Tb927.11.11050 | organism=Trypanosoma_brucei_TREU927 | product=hypothetical protein, conserved | location=Tb927_11_v5.1:2953386-2954390(+) | length=334 | sequence_SO=chromosome | SO=protein_coding
[43]		6198	1	1	5.3	1.28	0.0018	85939.3	UNREADABLE	Tb927.11.16270 | organism=Trypanosoma_brucei_TREU927 | product=TFIIH basal transcription factor complex helicase XPB subunit, putative | location=Tb927_11_v5.1:4316787-4319120(-) | length=777 | sequence_SO=chromosome | SO=protein_coding
[44]		8712	2	3	16.2	0.69	0.0069	40478.1	UNREADABLE	Tb927.10.9430 | organism=Trypanosoma_brucei_TREU927 | product=phosphoribosylpyrophosphate synthetase, putative (PRS) | location=Tb927_10_v5.1:2329247-2330380(+) | length=377 | sequence_SO=chromosome | SO=protein_coding
[45]		10507	1	1	1.5	1.24	0.0011	75243.2	UNREADABLE	Tb11.v5.0827 | organism=Trypanosoma_brucei_TREU927 | product=NUP-1 protein, putative | location=Tb927_11_bin_v5.1:4319434-4321464(-) | length=676 | sequence_SO=random_sequence | SO=protein_coding
[46]		3892	1	1	0.7	1.17	0.001	156273	UNREADABLE	Tb927.11.4280 | organism=Trypanosoma_brucei_TREU927 | product=hypothetical protein, conserved | location=Tb927_11_v5.1:1247636-1251934(-) | length=1432 | sequence_SO=chromosome | SO=protein_coding
[47]		3101	1	1	2.5	1.14	0.00015	45362	UNREADABLE	Tb927.9.4680 | organism=Trypanosoma_brucei_TREU927 | product=ATP-dependent DEAD box helicase, putative | location=Tb927_09_v5.1:864680-865894(+) | length=404 | sequence_SO=chromosome | SO=protein_coding
[48]		10770	1	1	5.1	1.14	0.00011	21210.7	UNREADABLE	Tb11.v5.0774 | organism=Trypanosoma_brucei_TREU927 | product=dihydrolipoamide acetyltransferase precursor, putative | location=Tb927_11_bin_v5.1:4026065-4026658(+) | length=197 | sequence_SO=random_sequence | SO=protein_coding
[49]		1550	1	1	13.4	1.14	5.2e-05	12569.7	UNREADABLE	Tb927.10.10470 | organism=Trypanosoma_brucei_TREU927 | product=histone H2B, putative | location=Tb927_10_v5.1:2572749-2573087(-) | length=112 | sequence_SO=chromosome | SO=protein_coding
[50]		10506	1	1	1.6	1.12	0.00057	64262.7	UNREADABLE	Tb11.v5.0807 | organism=Trypanosoma_brucei_TREU927 | product=ribonuclease, putative | location=Tb927_11_bin_v5.1:4205482-4207182(+) | length=566 | sequence_SO=random_sequence | SO=protein_coding
[51]		9527	1	1	4	1.11	0.0026	26819.1	UNREADABLE	Tb927.11.5520 | organism=Trypanosoma_brucei_TREU927 | product=triosephosphate isomerase (TIM) | location=Tb927_11_v5.1:1567338-1568090(+) | length=250 | sequence_SO=chromosome | SO=protein_coding
[52]		9749	1	1	5.1	1.07	9.4e-05	31429.8	UNREADABLE	Tb927.8.4810 | organism=Trypanosoma_brucei_TREU927 | product=prohibitin 1 (PHB1) | location=Tb927_08_v5.1:1420729-1421562(-) | length=277 | sequence_SO=chromosome | SO=protein_coding
[53]		1031	1	1	1.7	1.01	0.00038	80764.2	UNREADABLE	Tb927.10.10940 | organism=Trypanosoma_brucei_TREU927 | product=heat shock protein, putative | location=Tb927_10_v5.1:2668547-2670661(-) | length=704 | sequence_SO=chromosome | SO=protein_coding
[54]		527	1	1	1.6	0.91	0.00051	84201.4	UNREADABLE	Tb927.11.2650 | organism=Trypanosoma_brucei_TREU927 | product=heat shock protein 84, putative | location=Tb927_11_v5.1:776838-779109(-) | length=753 | sequence_SO=chromosome | SO=protein_coding
[55]		6837	2	2	5.6	0.41	0.00038	50646.4	UNREADABLE	Tb927.9.10400 | organism=Trypanosoma_brucei_TREU927 | product=hypothetical protein, conserved | location=Tb927_09_v5.1:1628849-1630255(-) | length=468 | sequence_SO=chromosome | SO=protein_coding
[56]		9113	1	1	1.9	0.8	0.00035	62440.2	UNREADABLE	Tb927.8.1510 | organism=Trypanosoma_brucei_TREU927 | product=ATP-dependent DEAD/H RNA helicase, putative (DBP2.1) | location=Tb927_08_v5.1:490106-493862(+) | length=569 | sequence_SO=chromosome | SO=protein_coding
[57]		4897	1	1	1.3	0.78	0.0018	75066.2	UNREADABLE	Tb927.1.1730 | organism=Trypanosoma_brucei_TREU927 | product=conserved protein, unknown function | location=Tb927_01_v5.1:438709-440790(+) | length=693 | sequence_SO=chromosome | SO=protein_coding
[58]		decoy	1	1	1.5	0.75	0.0076	194221	UNREADABLE	Tb927.6.870 | organism=Trypanosoma_brucei_TREU927 | product=myotubularin, putative | location=Tb927_06_v5.1:370127-375445(-) | length=1772 | sequence_SO=chromosome | SO=protein_coding
[59]		9081	1	1	2.5	0.74	0.0011	43540.6	UNREADABLE	Tb927.6.4860 | organism=Trypanosoma_brucei_TREU927 | product=S-adenosylmethionine synthetase, putative (METK1) | location=Tb927_06_v5.1:1348806-1349999(+) | length=397 | sequence_SO=chromosome | SO=protein_coding
[60]		8966	1	1	1.6	0.67	0.0031	62147.8	UNREADABLE	Tb927.9.10770 | organism=Trypanosoma_brucei_TREU927 | product=Polyadenylate-binding protein 2 (Poly(A)-binding protein 2) (Poly(A)-binding protein II) (PABII) (Polyadenylate-binding nuclear protein 1) (Nuclear poly(A)-binding protein 1) (PABP2), putative (PABP2) | location=Tb927_09_v5.1:1699911-1701578(-) | length=555 | sequence_SO=chromosome | SO=protein_coding
[61]		4193	2	2	16.8	0.61	0.0011	11406	UNREADABLE	Tb927.11.9700 | organism=Trypanosoma_brucei_TREU927 | product=Nascent polypeptide-associated complex subunit beta, putative | location=Tb927_11_v5.1:2632312-2632617(-) | length=101 | sequence_SO=chromosome | SO=protein_coding
[62]		1105	1	1	4.8	0.64	0.009	55107.3	UNREADABLE	Tb927.4.100 | organism=Trypanosoma_brucei_TREU927 | product=retrotransposon hot spot protein (RHS, pseudogene), putative | location=Tb927_04_v5.1:1682-3133(-) | length=483 | sequence_SO=chromosome | SO=protein_coding
[63]		413	1	1	2.1	0.64	0.0019	47651.9	UNREADABLE	Tb927.5.4330 | organism=Trypanosoma_brucei_TREU927 | product=dihydrolipoamide branched chain transacylase, putative | location=Tb927_05_v5.1:1349013-1350332(-) | length=439 | sequence_SO=chromosome | SO=protein_coding
[64]		15	2	2	4.5	0.33	0.0029	98318.1	UNREADABLE	Tb927.2.470 | organism=Trypanosoma_brucei_TREU927 | product=retrotransposon hot spot protein 4 (RHS4), putative | location=Tb927_02_v5.1:86881-89463(-) | length=860 | sequence_SO=chromosome | SO=protein_coding
[65]		1632	1	1	2	0.61	0.0017	61507.7	UNREADABLE	Tb927.11.5440 | organism=Trypanosoma_brucei_TREU927 | product=malic enzyme | location=Tb927_11_v5.1:1546913-1548607(+) | length=564 | sequence_SO=chromosome | SO=protein_coding
[66]		decoy	1	1	6	0.56	0.0043	67107.8	UNREADABLE	Tb11.v5.0379 | organism=Trypanosoma_brucei_TREU927 | product=receptor-type adenylate cyclase GRESAG 4, putative | location=Tb927_11_bin_v5.1:1307483-1309324(+) | length=613 | sequence_SO=random_sequence | SO=protein_coding
[67]		decoy	1	1	6.1	0.53	0.0079	75807.4	UNREADABLE	Tb927.4.1920 | organism=Trypanosoma_brucei_TREU927 | product=GPI transamidase subunit 16, putative (GPI16) | location=Tb927_04_v5.1:487062-489796(-) | length=686 | sequence_SO=chromosome | SO=protein_coding
[68]		8466	2	2	3.1	0.47	0.0019	77854.7	UNREADABLE	Tb927.9.4210 | organism=Trypanosoma_brucei_TREU927 | product=fatty acyl CoA synthetase 3 (ACS3) | location=Tb927_09_v5.1:797487-800028(+) | length=702 | sequence_SO=chromosome | SO=protein_coding
[69]		9032	2	2	4.3	0.43	0.00069	71435.8	UNREADABLE	Tb927.11.7510 | organism=Trypanosoma_brucei_TREU927 | product=luminal binding protein 1 (BiP), putative (BiP) | location=Tb927_11_v5.1:2125537-2128170(-) | length=653 | sequence_SO=chromosome | SO=protein_coding
[70]		decoy	1	1	2.6	0.43	0.0038	37566.5	UNREADABLE	Tb927.3.1790 | organism=Trypanosoma_brucei_TREU927 | product=pyruvate dehydrogenase E1 beta subunit, putative | location=Tb927_03_v5.1:462941-463996(-) | length=348 | sequence_SO=chromosome | SO=protein_coding
[71]		10465	2	2	25.7	0.22	0.0021	15513	UNREADABLE	Tb11.0390 | organism=Trypanosoma_brucei_TREU927 | product=40S ribosomal protein S14, putative (RPS14) | location=tryp_XI-1036e06.p1k:29105-29539(+) | length=144 | sequence_SO=contig | SO=protein_coding
[72]		decoy	1	2	4.1	0.32	0.0049	43988	UNREADABLE	Tb927.10.6130 | organism=Trypanosoma_brucei_TREU927 | product=hypothetical protein, conserved | location=Tb927_10_v5.1:1543357-1544598(-) | length=413 | sequence_SO=chromosome | SO=protein_coding
[73]		decoy	1	3	2	0.31	0.0087	41420	UNREADABLE	Tb927.10.5500 | organism=Trypanosoma_brucei_TREU927 | product=hypothetical protein, conserved | location=Tb927_10_v5.1:1380081-1381121(+) | length=346 | sequence_SO=chromosome | SO=protein_coding
[74]		3121	1	1	14.7	0.28	0.0078	35476.5	UNREADABLE	Tb927.11.7140 | organism=Trypanosoma_brucei_TREU927 | product=cell cycle sequence binding phosphoprotein (RBP45), putative | location=Tb927_11_v5.1:2000802-2001743(-) | length=313 | sequence_SO=chromosome | SO=protein_coding
[75]		4460	1	2	6.9	0.25	0.0086	35288.4	UNREADABLE	Tb927.11.1020 | organism=Trypanosoma_brucei_TREU927 | product=ribokinase, putative | location=Tb927_11_v5.1:260682-261683(+) | length=333 | sequence_SO=chromosome | SO=protein_coding
[76]		3103	2	2	7.1	0.05	0.004	37805.5	UNREADABLE	Tb927.8.3530 | organism=Trypanosoma_brucei_TREU927 | product=glycerol-3-phosphate dehydrogenase [NAD+], glycosomal | location=Tb927_08_v5.1:1057304-1058368(-) | length=354 | sequence_SO=chromosome | SO=protein_coding
