# Supplementary material for: Pentatricopeptide repeat poly(A) binding protein KPAF4 stabilizes mitochondrial mRNAs in Trypanosoma brucei
Source: Nat Commun. 2019 Jan 11;10:146. doi: 10.1038/s41467-018-08137-2 (PMC6329795; doi:10.1038/s41467-018-08137-2)
Supplement: Supplementary file 10 — Source Data File [file 41467_2018_8137_MOESM10_ESM.xlsx]

## Sheet: Figure 1b
Localization of KPAF4 expressed in plew79 MHTAP
gel						CBP ab								RET1 ab									MERS1 ab
Localization of KPAF4 expressed in plew 100 MHTAP
gel						PAP ab								RET1 ab

## Sheet: Figure 1c
Coomassie staining. KPAF4 rapid pull down on IgG sepharose magnetic beads														Sypro staining. KPAF4 rapid pull down on IgG sepharose magnetic beads								Sypro staining. KPAF4 rapid pull down on IgG sepharose magnetic beads
	Sypro staining on membrane after blotting. KPAF4 rapid pull down on IgG sepharose magnetic beads
													Sypro staining. KPAF4 two steps purification of the TAP-tagged complex

## Sheet: Figure 1d
																									KPAF4-TAP KPAP1
KPAF4-CBP												KPAF4-TAP GRBC
																														KPAF4 TAP Tubulin
																					KPAF4-TAP KPAF3
KPAF4-TAP MERS1											KPAF4-TAP RET1
																						KPAF4-TAP MERS1
KPAF4-TAP CBP										KPAF4 TAP RET1 and GRBC
KPAF4-TAP Radiolabeled REL1/REL2

## Sheet: Figure 1e
KPAF4 TAP purified complex sedimentation on Native gel
	KPAP1 (polyadenylation)
										GRBC(RESC)										KPAF4-TAP										KPAF4-TAP
	KPAP1 (polyadenylation)
										GRBC(RESC)										KPAF4-TAP										KPAF4-TAP
	KPAP1 (polyadenylation)
										GRBC(RESC)
																				KPAF4-TAP
																				KPAF4-TAP

## Sheet: Figure 3b
	Volume 20ml
	Dilution to 1 million
			Induced				Non-induced								time	log not in inducedlog not ind						log not induced	log induced
			per day	Cumulat	Omit mil	Log	per day	Cumulat	Omit mil	Log					0	0	0				0	0	0
	2017-05-15	0	1000000	1000000	1	0	1000000	1000000	1	0					24	0.65	0.67				24	0.64	0.61
	2017-05-16	24	2460000	2460000	2.46	0.390935	2540000	2540000	2.54	0.404834					48	1.29	1.29				48	1.38	1.16
	2017-05-17	48	3510000	8634600	8.6346	0.936242	3730000	9474200	9.4742	0.976543					72	1.89	1.81				72	2.07	1.64
	2017-05-18	72	2610000	22536306	22.5363	1.35288	2680000	25390856	25.3909	1.40468					96	2.46	2.25				96	2.75	2.03
	2017-05-19	96	2480000	5.589e+07	55.89	1.74733	2910000	7.38874e+07	73.8874	1.86857					120	3	2.56				120	3.5	2.56
	2017-05-20	120	2130000	1.19046e+08	119.046	2.07571	3670000	2.71167e+08	271.167	2.43324					144	3.6	2.8				144	4.2	2.76
	2017-05-21	144	1790000	2.13092e+08	213.092	2.32857	4150000	1.12534e+09	1125.34	3.05128					168	4.1	2.94				168	4.8	2.98
	2017-05-22	168	1655000	3.52667e+08	352.667	2.54737	3642000	4.0985e+09	4098.5	3.61262
	2017-05-23	192	1482000	5.22653e+08	522.653	2.71821	3710000	1.52054e+10	15205.4	4.182
	2017-05-24	216	1603000	8.37812e+08	837.812	2.92315	3902000	5.93315e+10	59331.5	4.77329
	2017-05-25	240	1653000	1.3849e+09	1384.9	3.14142	3567000	2.11636e+11	211636	5.32559
											three experiments std dev
		log not induced	log not induced	log not induced	log induced	log induced	log induced			Mean		St Dev				Mean		St Dev
	0	0	0	0	0	0	0			Not Induced	Induced	Not Induced	Induced			Not Induced	Induced	Not Induced	Induced
	24	0.65	0.64	0.390935	0.67	0.61	0.404834			0.560312	0.561611	0.14677	0.139048			0.645	0.64	0.00707107	0.0424264
	48	1.29	1.38	0.936242	1.29	1.16	0.976543			1.20208	1.14218	0.23458	0.157487			1.335	1.225	0.0636396	0.0919239
	72	1.89	2.07	1.35288	1.81	1.64	1.40468			1.77096	1.61823	0.373084	0.203537			1.98	1.725	0.127279	0.120208
	96	2.46	2.75	1.74733	2.25	2.03	1.86857			2.31911	2.04952	0.515967	0.191463			2.605	2.14	0.205061	0.155563
	120	3	3.5	2.07571	2.56	2.36	2.43324			2.85857	2.45108	0.722599	0.101187			3.25	2.46	0.353553	0.141421
	144	3.6	4.2	2.32857	2.8	2.76	3.05128			3.37619	2.87043	0.95558	0.157898			3.9	2.78	0.424264	0.0282843
	168	4.1	4.8	2.54737	2.94	2.98	3.61262			3.81579	3.17754	1.1529	0.377323			4.45	2.96	0.494975	0.0282843
mean		2.12375	2.4175	1.42238	1.79	1.6925	1.71897
std dev		1.34154	1.5944	0.862222	0.990959	0.979754	1.18455
	Volume 20ml
	Dilution to 1 million
			Induced				Non-induced								time	log not in inducedlog not ind						log not induced	log induced
			per day	Cumulat	Omit mil	Log	per day	Cumulat	Omit mil	Log					0	0	0				0	0	0
	2017-05-15	0	1000000	1000000	1	0	1000000	1000000	1	0					24	0.65	0.67				24	0.64	0.61
	2017-05-16	24	2460000	2460000	2.46	0.390935	2540000	2540000	2.54	0.404834					48	1.29	1.29				48	1.38	1.16
	2017-05-17	48	3510000	8634600	8.6346	0.936242	3730000	9474200	9.4742	0.976543					72	1.89	1.81				72	2.07	1.64
	2017-05-18	72	2610000	22536306	22.5363	1.35288	2680000	25390856	25.3909	1.40468					96	2.46	2.25				96	2.75	2.03
	2017-05-19	96	2480000	5.589e+07	55.89	1.74733	2910000	7.38874e+07	73.8874	1.86857					120	3	2.56				120	3.5	2.56
	2017-05-20	120	2130000	1.19046e+08	119.046	2.07571	3670000	2.71167e+08	271.167	2.43324					144	3.6	2.8				144	4.2	2.76
	2017-05-21	144	1790000	2.13092e+08	213.092	2.32857	4150000	1.12534e+09	1125.34	3.05128					168	4.1	2.94				168	4.8	2.98
	2017-05-22	168	1655000	3.52667e+08	352.667	2.54737	3642000	4.0985e+09	4098.5	3.61262
	2017-05-23	192	1482000	5.22653e+08	522.653	2.71821	3710000	1.52054e+10	15205.4	4.182
	2017-05-24	216	1603000	8.37812e+08	837.812	2.92315	3902000	5.93315e+10	59331.5	4.77329
	2017-05-25	240	1653000	1.3849e+09	1384.9	3.14142	3567000	2.11636e+11	211636	5.32559
											three experiments std dev
										Mean		St Dev
		log not induced	log not induced	log not induced	log induced	log induced	log induced			Not Induced	Induced	Not Induced	Induced			Mean		St Dev
	0	0	0	0	0	0	0			0	0	0	0			Not Induced	Induced	Not Induced	Induced
	24	0.65	0.64	0.390935	0.67	0.61	0.404834			0.645	0.64	0.00707107	0.0424264			0.645	0.64	0.00707107	0.0424264
	48	1.29	1.38	0.936242	1.29	1.16	0.976543			1.335	1.225	0.0636396	0.0919239			1.335	1.225	0.0636396	0.0919239
	72	1.89	2.07	1.35288	1.81	1.64	1.40468			1.98	1.725	0.127279	0.120208			1.98	1.725	0.127279	0.120208
	96	2.46	2.75	1.74733	2.25	2.03	1.86857			2.605	2.14	0.205061	0.155563			2.605	2.14	0.205061	0.155563
	120	3	3.5	2.07571	2.56	2.36	2.43324			3.25	2.46	0.353553	0.141421			3.25	2.46	0.353553	0.141421
	144	3.6	4.2	2.32857	2.8	2.76	3.05128			3.9	2.78	0.424264	0.0282843			3.9	2.78	0.424264	0.0282843
	168	4.1	4.8	2.54737	2.94	2.98	3.61262			4.45	2.96	0.494975	0.0282843			4.45	2.96	0.494975	0.0282843
mean		2.12375	2.4175	1.42238	1.79	1.6925	1.71897
std dev		1.34154	1.5944	0.862222	0.990959	0.979754	1.18455
																			Variant 2: mean values were recalculated based on 2 experiments

## Sheet: Figure3c
Row data and quantitation used for real time data Figure 3c
07/30/09 PPR14 RNAi
PPR14 72 hs tet+ same as for translation	18S	tubulin	PPR14	Cyb pre	cyb ed
2913 Ct	21.16	23.11	23.47	25.61	28.01
Induced Ct	21.7	24.3	28.13	22.83	28.27
dCt	-0.54	-1.19	-4.66	2.78	-0.26
18S			-4.12	3.32	0.28
tubulin			-3.47	3.97	0.93
18S			0.0575117	9.98664	1.21419
tubulin			0.0902456	15.6707	1.90528
PPR14 72 hs tet+ same as for translation	18S	tubulin	PPR14	Cyb pre	cyb ed
2913 Ct	21.16	23.11	23.49	25.61	28.45
Induced Ct	21.7	24.3	28.17	22.83	28.34
dCt	-0.54	-1.19	-4.68	2.78	0.11
18S			-4.14	3.32	0.65
tubulin			-3.49	3.97	1.3
18S			0.0567199	9.98664	1.56917
tubulin			0.0890031	15.6707	2.46229
PPR14 72 hs tet+ same as for translation	18S	tubulin	PPR14	Cyb pre	cyb ed
2913 Ct	21.16	23.11	23.25	25.52	28.67
Induced Ct	21.7	24.3	28.47	22.83	28.22
dCt	-0.54	-1.19	-5.22	2.69	0.45
18S			-4.68	3.23	0.99
tubulin			-4.03	3.88	1.64
18S			0.0390103	9.38268	1.98618
tubulin			0.0612138	14.723	3.11666
07/31/09 PPR14 RNAi
PPR14 72 hs tet+ same as for translation	18S	tubulin	ND4	ND5	Murf1		Murf5	ND1		CO1	9S	12S	PPR14
2913 Ct	19.38	20.35	24.9	22.58	21.01		21.94	20.65		23.19	20.99	19.7	21.6
Induced Ct	19.3	21.98	22.52	21.32	19.53		19.41	18.59		22.46	19.08	17.2	26.07
dCt	0.08	-1.63	2.38	1.26	1.48		2.53	2.06		0.73	1.91	2.5	-4.47
18S			2.3	1.18	1.4		2.45	1.98		0.65	1.83	2.42	-4.55
tubulin			4.01	2.89	3.11		4.16	3.69		2.36	3.54	4.13	-2.84
18S			4.92458	2.26577	2.63902		5.46416	3.94493		1.56917	3.55537	5.35171	0.0426888
tubulin			16.1113	7.4127	8.63383		17.8766	12.9063		5.1337	11.6318	17.5087	0.139661
PPR14 72 hs tet+ same as for translation	18S	tubulin	ND4	ND5	Murf1		Murf5	ND1		CO1	9S	12S	PPR14
2913 Ct	19.38	20.35	24.74	22.55	20.95		21.94	20.67		23.38	20.88	19.6	21.6
Induced Ct	19.3	21.98	22.6	21.26	19.63		19.08	18.58		22.39	19.04	17.18	26.07
dCt	0.08	-1.63	2.14	1.29	1.32		2.86	2.09		0.99	1.84	2.42	-4.47
18S			2.06	1.21	1.24		2.78	2.01		0.91	1.76	2.34	-4.55
tubulin			3.77	2.92	2.95		4.49	3.72		2.62	3.47	4.05	-2.84
18S			4.16986	2.31338	2.36199		6.86852	4.02782		1.87905	3.38698	5.06303	0.0426888
tubulin			13.6422	7.56846	7.72749		22.4711	13.1775		6.1475	11.0809	16.5642	0.139661
PPR14 72 hs tet+ same as for translation	18S	tubulin	ND4	ND5	Murf1		Murf5	ND1		CO1	9S	12S	PPR14
2913 Ct	19.38	20.35	24.67	22.61	20.89		21.97	20.61		23.22	21.01	19.54	21.6
Induced Ct	19.3	21.98	22.29	21.38	19.56		19.11	18.59		22.26	18.94	17.37	26.07
dCt	0.08	-1.63	2.38	1.23	1.33		2.86	2.02		0.96	2.07	2.17	-4.47
18S			2.3	1.15	1.25		2.78	1.94		0.88	1.99	2.09	-4.55
tubulin			4.01	2.86	2.96		4.49	3.65		2.59	3.7	3.8	-2.84
18S			4.92458	2.21914	2.37841		6.86852	3.83706		1.84038	3.97237	4.25748	0.0426888
tubulin			16.1113	7.26015	7.78124		22.4711	12.5533		6.02099	12.996	13.9288	0.139661
08/04/09 PPR14 RNAi
PPR14 72 hs tet+ same as for translation	18S	tubulin	A6pre	A6ed	Murf2pre		Murf2ed	CO3pre		CO3ed	ND3pre	ND3ed	RPS12 pre	RPS12ed			ND7pre	ND7ed	PPR14
2913 Ct	19	20.58	25.37	27.58	21.65		23.15	25.36		24.26	20.74	27.05	23.18	22.63			21.71	20.45	21.85
Induced Ct	19.25	21.49	24	25.79	19.81		22.72	23.81		25.2	18.76	30.05	20.98	22.26			19.98	19.95	26.47
dCt	-0.25	-0.91	1.37	1.79	1.84		0.43	1.55		-0.94	1.98	-3	2.2	0.37			1.73	0.5	-4.62
18S	0	-0.66	1.62	2.04	2.09		0.68	1.8		-0.69	2.23	-2.75	2.45	0.62			1.98	0.75	-4.37
tubulin	0.66	0	2.28	2.7	2.75		1.34	2.46		-0.03	2.89	-2.09	3.11	1.28			2.64	1.41	-3.71
18S	1	0.632878	3.07375	4.11246	4.25748		1.60214	3.4822		0.619854	4.69134	0.148651	5.46416	1.53688			3.94493	1.68179	0.0483614
tubulin	1.58008	1	4.85678	6.49802	6.72717		2.53151	5.50217		0.97942	7.4127	0.234881	8.63383	2.42839			6.23332	2.65737	0.076415
PPR14 72 hs tet+ same as for translation	18S	tubulin	A6pre	A6ed	Murf2pre		Murf2ed	CO3pre		CO3ed	ND3pre	ND3ed	RPS12 pre	RPS12ed			ND7pre	ND7ed	PPR14
2913 Ct	19	20.58	25.37	27.91	21.67		23.15	25.8		24.26	20.7	26.95	23.2	22.66			22.03	20.47	21.92
Induced Ct	19.25	21.49	24	25.51	19.77		23.38	23.79		25.15	18.69	30.09	20.92	22.14			19.84	19.97	26.63
dCt	-0.25	-0.91	1.37	2.4	1.9		-0.23	2.01		-0.89	2.01	-3.14	2.28	0.52			2.19	0.5	-4.71
18S	0	-0.66	1.62	2.65	2.15		0.02	2.26		-0.64	2.26	-2.89	2.53	0.77			2.44	0.75	-4.46
tubulin	0.66	0	2.28	3.31	2.81		0.68	2.92		0.02	2.92	-2.23	3.19	1.43			3.1	1.41	-3.8
18S	1	0.632878	3.07375	6.27667	4.43828		1.01396	4.78991		0.641713	4.78991	0.134904	5.77572	1.70527			5.42642	1.68179	0.0454366
tubulin	1.58008	1	4.85678	9.91766	7.01285		1.60214	7.56846		1.01396	7.56846	0.213159	9.12611	2.69447			8.57419	2.65737	0.0717936
PPR14 72 hs tet+ same as for translation	18S	tubulin	A6pre	A6ed	Murf2pre		Murf2ed	CO3pre		CO3ed	ND3pre	ND3ed	RPS12 pre	RPS12ed			ND7pre	ND7ed	PPR14
2913 Ct	19	20.58	25.35	27.76	21.72		23.35	25.68		24.33	20.62	26.98	23.12	22.45			21.88	20.27	21.84
Induced Ct	19.25	21.49	24.04	25.23	19.81		22.65	23.74		24.51	18.65	29.91	20.85	22.14			19.86	19.92	26.6
dCt	-0.25	-0.91	1.31	2.53	1.91		0.7	1.94		-0.18	1.97	-2.93	2.27	0.31			2.02	0.35	-4.76
18S	0	-0.66	1.56	2.78	2.16		0.95	2.19		0.07	2.22	-2.68	2.52	0.56			2.27	0.6	-4.51
tubulin	0.66	0	2.22	3.44	2.82		1.61	2.85		0.73	2.88	-2.02	3.18	1.22			2.93	1.26	-3.85
18S	1	0.632878	2.94854	6.86852	4.46915		1.93187	4.56305		1.04972	4.65893	0.156041	5.73582	1.47427			4.82323	1.51572	0.0438889
tubulin	1.58008	1	4.65893	10.8528	7.06162		3.05252	7.21		1.65864	7.3615	0.246558	9.06307	2.32947			7.6211	2.39496	0.0693481
08/05/09 PPR14RNAilast
PPR14 72 hs tet+ same as for translation	18S	tubulin	PPR14	9S	12S		ND1	ND4		Murf5	CO2 pre	CO2 ed	ND3pre	ND3 ed			A6pre	A6ed
2913 Ct	19	20.53	21.96	20.63	20.12		21.32	24.82		22.38	23.65	24.68	21.65	27.18			24.39	27.05
Induced Ct	19.18	21.57	26.59	18.95	17.85		19.3	22.22		19.84	21.77	23.45	19.71	30.56			23.95	25.83
dCt	-0.18	-1.04	-4.63	1.68	2.27		2.02	2.6		2.54	1.88	1.23	1.94	-3.38			0.44	1.22
18S	0	-0.86	-4.45	1.86	2.45		2.2	2.78		2.72	2.06	1.41	2.12	-3.2			0.62	1.4
tubulin	0.86	0	-3.59	2.72	3.31		3.06	3.64		3.58	2.92	2.27	2.98	-2.34			1.48	2.26
18S	1	0.550953	0.0457527	3.63008	5.46416		4.59479	6.86852		6.58873	4.16986	2.65737	4.34694	0.108819			1.53688	2.63902
tubulin	1.81504	1	0.0830429	6.58873	9.91766		8.33973	12.4666		11.9588	7.56846	4.82323	7.88986	0.19751			2.78949	4.78991
PPR14 72 hs tet+ same as for translation	18S	tubulin	PPR14	9S	12S		ND1	ND4		Murf5	CO2 pre	CO2 ed	ND3pre	ND3 ed			A6pre	A6ed
2913 Ct	19	20.53	21.87	20.77	19.96		21.4	24.7		22.48	23.84	24.66	21.57	27.14			25.22	27.5
Induced Ct	19.18	21.57	26.89	18.95	17.9		19.18	22.23		19.73	21.88	23.51	19.65	30.53			24.05	25.61
dCt	-0.18	-1.04	-5.02	1.82	2.06		2.22	2.47		2.75	1.96	1.15	1.92	-3.39			1.17	1.89
18S	0	-0.86	-4.84	2	2.24		2.4	2.65		2.93	2.14	1.33	2.1	-3.21			1.35	2.07
tubulin	0.86	0	-3.98	2.86	3.1		3.26	3.51		3.79	3	2.19	2.96	-2.35			2.21	2.93
18S	1	0.550953	0.0349152	4	4.72397		5.27803	6.27667		7.6211	4.40762	2.51403	4.28709	0.108067			2.54912	4.19887
tubulin	1.81504	1	0.0633725	7.26015	8.57419		9.57983	11.3924		13.8326	8	4.56305	7.78124	0.196146			4.62675	7.6211
PPR14 72 hs tet+ same as for translation	18S	tubulin	PPR14	9S	12S		ND1	ND4		Murf5	CO2 pre	CO2 ed	ND3pre	ND3 ed			A6pre	A6ed
2913 Ct	19	20.53	21.8	20.61	19.92		21.24	24.71		22.43	23.76	24.53	21.53	26.99			25.23	27.31
Induced Ct	19.18	21.57	26.52	19.04	17.99		19.28	22.31		19.89	21.82	23.3	19.64	29.95			23.83	25.02
dCt	-0.18	-1.04	-4.72	1.57	1.93		1.96	2.4		2.54	1.94	1.23	1.89	-2.96			1.4	2.29
18S	0	-0.86	-4.54	1.75	2.11		2.14	2.58		2.72	2.12	1.41	2.07	-2.78			1.58	2.47
tubulin	0.86	0	-3.68	2.61	2.97		3	3.44		3.58	2.98	2.27	2.93	-1.92			2.44	3.33
18S	1	0.550953	0.0429857	3.36359	4.31691		4.40762	5.9794		6.58873	4.34694	2.65737	4.19887	0.145592			2.9897	5.54044
tubulin	1.81504	1	0.0780207	6.10504	7.83536		8	10.8528		11.9588	7.88986	4.82323	7.6211	0.264255			5.42642	10.0561
11/16/10 PPR14 RNAi 72 hs tet+
PPR14 72 hs tet+ same as for translation	18S	tubulin	PPR14	9S	12S	CO1	ND1	ND4	ND5	Murf1	CO2 pre	CO2 ed	CO3pre	CO3ed	RPS12pre	RPS12ed	A6pre	A6ed	Cybpre	Cybed	Murf2pre	Murf2ed	ND3pre	ND3ed	ND7pre	ND7ed	18S	tubulin
2913 Ct	17.25	19.1	20.52	20.99	22.36	22.44	21.88	23.42	22.09	22.43	22.55	20.87	22.83	21.29	21.63	20.63	23.26	24.4	28.03	27.34	20.89	21.14	20.51	26.99	21.95	21.17	17.25	19.1
Induced Ct	17.26	19.08	22.5	20.65	22.02	22.33	20.26	22.07	21.75	21.2	21.77	20.76	21.03	23.38	20.39	21.09	22.9	24.33	25.79	32.59	20.28	22.36	19.43	29.95	20.48	20.9	17.26	19.08
dCt	-0.01	0.02	-1.98	0.34	0.34	0.11	1.62	1.35	0.34	1.23	0.78	0.11	1.8	-2.09	1.24	-0.46	0.36	0.07	2.24	-5.25	0.61	-1.22	1.08	-2.96	1.47	0.27	-0.01	0.02
18S			-1.97	0.35	0.35	0.12	1.63	1.36	0.35	1.24	0.79	0.12	1.81	-2.08	1.25	-0.45	0.37	0.08	2.25	-5.24	0.62	-1.21	1.09	-2.95	1.48	0.28
tubulin			-2	0.32	0.32	0.09	1.6	1.33	0.32	1.21	0.76	0.09	1.78	-2.11	1.22	-0.48	0.34	0.05	2.22	-5.27	0.59	-1.24	1.06	-2.98	1.45	0.25
18S			0.255253	1.27456	1.27456	1.08673	3.09513	2.56685	1.27456	2.36199	1.72907	1.08673	3.50642	0.236514	2.37841	0.732043	1.29235	1.05702	4.75683	0.0264608	1.53688	0.432269	2.12874	0.129408	2.78949	1.21419
tubulin			0.25	1.24833	1.24833	1.06437	3.03143	2.51403	1.24833	2.31338	1.69349	1.06437	3.43426	0.231647	2.32947	0.716978	1.26576	1.03526	4.65893	0.0259162	1.50525	0.423373	2.08493	0.126745	2.73208	1.18921
PPR14 72 hs tet+ same as for translation	18S	tubulin	PPR14	9S	12S	CO1	ND1	ND4	ND5	Murf1	CO2 pre	CO2 ed	CO3pre	CO3ed	RPS12pre	RPS12ed	A6pre	A6ed	Cybpre	Cybed	Murf2pre	Murf2ed	ND3pre	ND3ed	ND7pre	ND7ed	18S	tubulin
2913 Ct	17.25	19.1	19.97	20.99	22.36	22.65	21.76	23.54	22	22.37	22.21	20.54	22.3	21.44	21.61	20.39	22.79	24.34	28.13	27.63	20.76	21.13	20.45	27.14	21.99	21.1	17.25	19.1
Induced Ct	17.26	19.08	22.6	20.73	22.18	22.3	20.21	22.8	21.8	21.32	21.79	20.8	21.24	23.16	20.39	21.04	22.78	24.54	25.51	33.33	20.1	22.08	19.51	30.53	20.51	20.72	17.26	19.08
dCt	-0.01	0.02	-2.63	0.26	0.18	0.35	1.55	0.74	0.2	1.05	0.42	-0.26	1.06	-1.72	1.22	-0.65	0.01	-0.2	2.62	-5.7	0.66	-0.95	0.94	-3.39	1.48	0.38	-0.01	0.02
18S			-2.62	0.27	0.19	0.36	1.56	0.75	0.21	1.06	0.43	-0.25	1.07	-1.71	1.23	-0.64	0.02	-0.19	2.63	-5.69	0.67	-0.94	0.95	-3.38	1.49	0.39
tubulin			-2.65	0.24	0.16	0.33	1.53	0.72	0.18	1.03	0.4	-0.28	1.04	-1.74	1.2	-0.67	-0.01	-0.22	2.6	-5.72	0.64	-0.97	0.92	-3.41	1.46	0.36
18S			0.162668	1.20581	1.14076	1.28343	2.94854	1.68179	1.15669	2.08493	1.34723	0.840896	2.09943	0.30566	2.34567	0.641713	1.01396	0.876606	6.19026	0.0193704	1.59107	0.521233	1.93187	0.0960547	2.80889	1.31039
tubulin			0.15932	1.18099	1.11729	1.25701	2.88786	1.64718	1.13288	2.04202	1.31951	0.823591	2.05623	0.29937	2.2974	0.628507	0.993092	0.858565	6.06287	0.0189718	1.55833	0.510506	1.89212	0.0940779	2.75108	1.28343
PPR14 72 hs tet+ same as for translation	18S	tubulin	PPR14	9S	12S	CO1	ND1	ND4	ND5	Murf1	CO2 pre	CO2 ed	CO3pre	CO3ed	RPS12pre	RPS12ed	A6pre	A6ed	Cybpre	Cybed	Murf2pre	Murf2ed	ND3pre	ND3ed	ND7pre	ND7ed	18S	tubulin
2913 Ct	17.25	19.1	19.91	20.71	22.09	22.28	21.63	23.01	21.8	22.4	22.05	20.77	22.25	20.89	21.51	20.18	22.75	23.9	27.39	28.46	20.75	20.89	20.34	26.99	21.89	20.7	17.25	19.1
Induced Ct	17.26	19.08	22.52	20.79	22.21	22.4	20.07	21.95	21.77	21.19	21.63	21.09	21.25	23.3	20.41	21.04	22.68	24.23	25.2	32.59	20.22	22.47	19.43	29.95	20.58	20.66	17.26	19.08
dCt	-0.01	0.02	-2.61	-0.08	-0.12	-0.12	1.56	1.06	0.03	1.21	0.42	-0.32	1	-2.41	1.1	-0.86	0.07	-0.33	2.19	-4.13	0.53	-1.58	0.91	-2.96	1.31	0.04	-0.01	0.02
18S			-2.6	-0.07	-0.11	-0.11	1.57	1.07	0.04	1.22	0.43	-0.31	1.01	-2.4	1.11	-0.85	0.08	-0.32	2.2	-4.12	0.54	-1.57	0.92	-2.95	1.32	0.05
tubulin			-2.63	-0.1	-0.14	-0.14	1.54	1.04	0.01	1.19	0.4	-0.34	0.98	-2.43	1.08	-0.88	0.05	-0.35	2.17	-4.15	0.51	-1.6	0.89	-2.98	1.29	0.02
18S			0.164938	0.952638	0.926588	0.926588	2.96905	2.09943	1.02811	2.32947	1.34723	0.806642	2.01391	0.189465	2.15846	0.554785	1.05702	0.80107	4.59479	0.0575117	1.45397	0.336808	1.89212	0.129408	2.49666	1.03526
tubulin			0.161544	0.933033	0.907519	0.907519	2.90795	2.05623	1.00696	2.28153	1.31951	0.790041	1.97247	0.185565	2.11404	0.543367	1.03526	0.784584	4.50023	0.0563282	1.42405	0.329877	1.85318	0.126745	2.44528	1.01396
Real Time PCR data for KPAF4 RNAi
exel graph plot

## Sheet: Figure 3d
							normalization/ ImageQuant TL
							Name	Volume	Volume + Background	Background	Background Level	Background Type	Median Intensity	Average Intensity	Mode Intensity	Std Dev	Variance	Min Intensity	Max Intensity	Percent	Area > Background	Centre X	Centre Y	Width	Height	Area		normalization
						1	5	764256110	764256110	0	0	None	54951.5	54887.7	53980	733.9	538610	53673	58142	6.42	13924	969	403	118	118	13924		1
						2	6	763762286	763762286	0	0	None	54885	54852.2	55062	512.02	262162	53870	57077	6.42	13924	1109	406	118	118	13924		0.999354
						3	7	765387670	765387670	0	0	None	54968	54968.9	55107	544.77	296779	54023	57551	6.43	13924	1245	406	118	118	13924		1.00148
						4	8	768763777	768763777	0	0	None	55251	55211.4	55250	628.12	394533	54035	57834	6.46	13924	1391	408	118	118	13924		1.0059
						5	9	764825518	764825518	0	0	None	54953	54928.6	54997	538.07	289516	53975	57379	6.42	13924	1529	406	118	118	13924		1.00075
						6	15	672840919	672840919	0	0	None	57044.5	56981.8	57059	946.81	896445	54434	59323	5.65	11808	911	1724	164	72	11808		1
						7	16	680155962	680155962	0	0	None	56845	56907.3	57607	1005.98	1.012e+06	55105	59181	5.71	11952	1073	1729	166	72	11952		1.01087
						8	17	672338130	672338130	0	0	None	57044	56939.2	55987	918.44	843536	55154	59058	5.65	11808	1220	1724	164	72	11808		0.999253
						9	18	675009000	675009000	0	0	None	57266.5	57165.4	57801	1014.93	1.03008e+06	55261	59461	5.67	11808	1371	1718	164	72	11808		0.992433
						10	19	669287788	669287788	0	0	None	56777.5	56680.9	56926	833.39	694542	54808	58763	5.62	11808	1516	1721	164	72	11808		0.994719
						11	20	941527405	941527405	0	0	None	58563	58669.4	58144	2103.96	4.42666e+06	54609	62948	7.91	16048	946	1284	136	118	16048		1
						12	21	939152985	939152985	0	0	None	58354.5	58521.5	55455	1906.42	3.63443e+06	55289	62748	7.89	16048	1085	1281	136	118	16048		0.997478
						13	22	942130660	942130660	0	0	None	58565	58707.1	58002	1905.37	3.63044e+06	55370	62902	7.91	16048	1230	1279	136	118	16048		1.00064
						14	23	946098881	946098881	0	0	None	58892	58954.3	55589	1955.25	3.82301e+06	55449	62930	7.95	16048	1376	1278	136	118	16048		1.00486
						15	24	939425844	939425844	0	0	None	58352	58538.5	57774	1857.63	3.4508e+06	55200	62744	7.89	16048	1522	1278	136	118	16048		0.997768
cells stained with Sypro Ruby						KPAP1 ab
																																normalization
							Name	Volume	Volume + Background	Background	Background Level	Background Type	Median Intensity	Average Intensity	Mode Intensity	Std Dev	Variance	Min Intensity	Max Intensity	Percent	Area > Background	Centre X	Centre Y	Width	Height	Area		%	normalized value
						1	29	66977296	66977296	0	0	None	1839	3986.74	1430	4732.42	2.23958e+07	1233	24598	28.41	16800	707	1215	150	112	16800		100				1
						2	30	55333430	55333430	0	0	None	1803	3580.06	1344	3874.14	1.5009e+07	1216	19641	23.47	15456	840	1219	138	112	15456		83	5.53692e+07			0.999354
						3	31	39544849	39544849	0	0	None	1551	2558.54	1353	2242.37	5.02822e+06	1176	12629	16.77	15456	973	1209	138	112	15456		60	3.94864e+07			1.00148
						4	32	35135607	35135607	0	0	None	1438	2273.27	1308	1914.05	3.6636e+06	1170	10286	14.9	15456	1105	1204	138	112	15456		52	3.49296e+07			1.0059
						5	33	38788648	38788648	0	0	None	1488	2509.62	1241	2254.07	5.08081e+06	1148	12311	16.45	15456	1238	1204	138	112	15456		58	3.87598e+07			1.00075
																																1
																																1.01087
							Name	Volume	Volume + Background	Background	Background Level	Background Type	Median Intensity	Average Intensity	Mode Intensity	Std Dev	Variance	Min Intensity	Max Intensity	Percent	Area > Background	Centre X	Centre Y	Width	Height	Area						0.999253
						1	29	66977296	66977296	0	0	None	1839	3986.74	1430	4732.42	2.23958e+07	1233	24598	28.41	16800	707	1215	150	112	16800		100				0.992433
						2	30	55333430	55333430	0	0	None	1803	3580.06	1344	3874.14	1.5009e+07	1216	19641	23.47	15456	840	1219	138	112	15456		82	5.47383e+07			0.994719
						3	31	39544849	39544849	0	0	None	1551	2558.54	1353	2242.37	5.02822e+06	1176	12629	16.77	15456	973	1209	138	112	15456		59	3.95744e+07			1
						4	32	35135607	35135607	0	0	None	1438	2273.27	1308	1914.05	3.6636e+06	1170	10286	14.9	15456	1105	1204	138	112	15456		53	3.54035e+07			0.997478
						5	33	38788648	38788648	0	0	None	1488	2509.62	1241	2254.07	5.08081e+06	1148	12311	16.45	15456	1238	1204	138	112	15456		58	3.89946e+07			1.00064
																																1.00486
																																0.997768
							Name	Volume	Volume + Background	Background	Background Level	Background Type	Median Intensity	Average Intensity	Mode Intensity	Std Dev	Variance	Min Intensity	Max Intensity	Percent	Area > Background	Centre X	Centre Y	Width	Height	Area
						1	29	66977296	66977296	0	0	None	1839	3986.74	1430	4732.42	2.23958e+07	1233	24598	28.41	16800	707	1215	150	112	16800		100
						2	30	55333430	55333430	0	0	None	1803	3580.06	1344	3874.14	1.5009e+07	1216	19641	23.47	15456	840	1219	138	112	15456		83	5.54733e+07
						3	31	39544849	39544849	0	0	None	1551	2558.54	1353	2242.37	5.02822e+06	1176	12629	16.77	15456	973	1209	138	112	15456		59	3.95195e+07
						4	32	35135607	35135607	0	0	None	1438	2273.27	1308	1914.05	3.6636e+06	1170	10286	14.9	15456	1105	1204	138	112	15456		52	3.49658e+07
						5	33	38788648	38788648	0	0	None	1488	2509.62	1241	2254.07	5.08081e+06	1148	12311	16.45	15456	1238	1204	138	112	15456		58	3.88754e+07
KPAP1 ab						KPAF1 ab
																																normalization
							Name	Volume	Volume + Background	Background	Background Level	Background Type	Median Intensity	Average Intensity	Mode Intensity	Std Dev	Variance	Min Intensity	Max Intensity	Percent	Area > Background	Centre X	Centre Y	Width	Height	Area		%	normalized value			1
						1	1	73074001	73074001	0	0	None	3063	5648.89	1861	6034.18	3.64113e+07	1150	33816	16.35	12936	738	967	132	98	12936		100				0.999354
						2	2	87578025	87578025	0	0	None	3585.5	6770.1	2112	7129.48	5.08295e+07	1505	30217	19.59	12936	865	967	132	98	12936		119	8.76347e+07			1.00148
						3	3	88678794	88678794	0	0	None	3682	6855.19	1850	7036.95	4.95187e+07	1519	35127	19.84	12936	995	968	132	98	12936		121	8.85477e+07			1.0059
						4	4	102569792	102569792	0	0	None	3699	7929.02	2196	8979.35	8.06288e+07	1553	39936	22.94	12936	1126	972	132	98	12936		139	1.01968e+08			1.00075
						5	5	95144491	95144491	0	0	None	3653.5	7355.02	2262	7636.72	5.83196e+07	1360	33916	21.28	12936	1250	972	132	98	12936		130	9.50737e+07			1
																																1.01087
																																0.999253
							Name	Volume	Volume + Background	Background	Background Level	Background Type	Median Intensity	Average Intensity	Mode Intensity	Std Dev	Variance	Min Intensity	Max Intensity	Percent	Area > Background	Centre X	Centre Y	Width	Height	Area						0.992433
						1	1	73074001	73074001	0	0	None	3063	5648.89	1861	6034.18	3.64113e+07	1150	33816	16.35	12936	738	967	132	98	12936		100				0.994719
						2	2	87578025	87578025	0	0	None	3585.5	6770.1	2112	7129.48	5.08295e+07	1505	30217	19.59	12936	865	967	132	98	12936		118	8.66361e+07			1
						3	3	88678794	88678794	0	0	None	3682	6855.19	1850	7036.95	4.95187e+07	1519	35127	19.84	12936	995	968	132	98	12936		121	8.87451e+07			0.997478
						4	4	102569792	102569792	0	0	None	3699	7929.02	2196	8979.35	8.06288e+07	1553	39936	22.94	12936	1126	972	132	98	12936		141	1.03352e+08			1.00064
						5	5	95144491	95144491	0	0	None	3653.5	7355.02	2262	7636.72	5.83196e+07	1360	33916	21.28	12936	1250	972	132	98	12936		131	9.56496e+07			1.00486
																																0.997768
							Name	Volume	Volume + Background	Background	Background Level	Background Type	Median Intensity	Average Intensity	Mode Intensity	Std Dev	Variance	Min Intensity	Max Intensity	Percent	Area > Background	Centre X	Centre Y	Width	Height	Area
							1	73074001	73074001	0	0	None	3063	5648.89	1861	6034.18	3.64113e+07	1150	33816	16.35	12936	738	967	132	98	12936		100
							2	87578025	87578025	0	0	None	3585.5	6770.1	2112	7129.48	5.08295e+07	1505	30217	19.59	12936	865	967	132	98	12936		120	8.77994e+07
							3	88678794	88678794	0	0	None	3682	6855.19	1850	7036.95	4.95187e+07	1519	35127	19.84	12936	995	968	132	98	12936		121	8.8622e+07
							4	102569792	102569792	0	0	None	3699	7929.02	2196	8979.35	8.06288e+07	1553	39936	22.94	12936	1126	972	132	98	12936		139	1.02074e+08
							5	95144491	95144491	0	0	None	3653.5	7355.02	2262	7636.72	5.83196e+07	1360	33916	21.28	12936	1250	972	132	98	12936		130	9.53573e+07
KPAF1 ab							RET1 ab
																																normalization
							Name	Volume	Volume + Background	Background	Background Level	Background Type	Median Intensity	Average Intensity	Mode Intensity	Std Dev	Variance	Min Intensity	Max Intensity	Percent	Area > Background	Centre X	Centre Y	Width	Height	Area		%	normalized value			1
						1	1	21128767	21128767	0	0	None	1135	1451.15	1071	725.92	526964	1013	4793	19.33	14560	623	733	130	112	14560		100				0.999354
						2	2	23053628	23053628	0	0	None	1172.5	1583.35	1075	951.27	904908	1030	6037	21.09	14560	749	736	130	112	14560		109	2.30685e+07			1.00148
						3	3	21269614	21269614	0	0	None	1138	1460.83	1070	760.7	578663	1032	5199	19.46	14560	878	735	130	112	14560		100	2.12382e+07			1.0059
						4	4	20747452	20747452	0	0	None	1136	1424.96	1067	689.38	475245	1029	5115	18.98	14560	1009	735	130	112	14560		98	2.06258e+07			1.00075
						5	5	23100498	23100498	0	0	None	1153	1586.57	1073	1031.29	1.06355e+06	1026	7045	21.13	14560	1134	733	130	112	14560		109	2.30833e+07			1
																																1.01087
																																0.999253
							Name	Volume	Volume + Background	Background	Background Level	Background Type	Median Intensity	Average Intensity	Mode Intensity	Std Dev	Variance	Min Intensity	Max Intensity	Percent	Area > Background	Centre X	Centre Y	Width	Height	Area						0.992433
						1	1	21128767	21128767	0	0	None	1135	1451.15	1071	725.92	526964	1013	4793	19.33	14560	623	733	130	112	14560		100				0.994719
						2	2	23053628	23053628	0	0	None	1172.5	1583.35	1075	951.27	904908	1030	6037	21.09	14560	749	736	130	112	14560		108	2.28057e+07			1
						3	3	21269614	21269614	0	0	None	1138	1460.83	1070	760.7	578663	1032	5199	19.46	14560	878	735	130	112	14560		101	2.12855e+07			0.997478
						4	4	20747452	20747452	0	0	None	1136	1424.96	1067	689.38	475245	1029	5115	18.98	14560	1009	735	130	112	14560		99	2.09057e+07			1.00064
						5	5	23100498	23100498	0	0	None	1153	1586.57	1073	1031.29	1.06355e+06	1026	7045	21.13	14560	1134	733	130	112	14560		110	2.32231e+07			1.00486
																																0.997768
							Name	Volume	Volume + Background	Background	Background Level	Background Type	Median Intensity	Average Intensity	Mode Intensity	Std Dev	Variance	Min Intensity	Max Intensity	Percent	Area > Background	Centre X	Centre Y	Width	Height	Area
						1	1	21128767	21128767	0	0	None	1135	1451.15	1071	725.92	526964	1013	4793	19.33	14560	623	733	130	112	14560		100
						2	2	23053628	23053628	0	0	None	1172.5	1583.35	1075	951.27	904908	1030	6037	21.09	14560	749	736	130	112	14560		109	2.31119e+07
						3	3	21269614	21269614	0	0	None	1138	1460.83	1070	760.7	578663	1032	5199	19.46	14560	878	735	130	112	14560		101	2.1256e+07
						4	4	20747452	20747452	0	0	None	1136	1424.96	1067	689.38	475245	1029	5115	18.98	14560	1009	735	130	112	14560		98	2.06472e+07
						5	5	23100498	23100498	0	0	None	1153	1586.57	1073	1031.29	1.06355e+06	1026	7045	21.13	14560	1134	733	130	112	14560		109	2.31522e+07
RET1 ab
						KPAF3 ab
							Name	Volume	Volume + Background	Background	Background Level	Background Type	Median Intensity	Average Intensity	Mode Intensity	Std Dev	Variance	Min Intensity	Max Intensity	Percent	Area > Background	Centre X	Centre Y	Width	Height	Area		%	normalized value
						1	1	10934202	10934202	0	0	None	1062	1119.39	1043	143.93	20716	1008	1875	18.64	9768	817	929	132	74	9768		100				normalization
						2	2	11742846	11742846	0	0	None	1087	1202.18	1055	286.47	82062.9	1018	2521	20.02	9768	948	928	132	74	9768		107	1.17504e+07
						3	3	11959463	11959463	0	0	None	1099	1224.35	1063	318.92	101713	1024	2827	20.39	9768	1084	927	132	74	9768		109	1.19418e+07			1
						4	4	11917697	11917697	0	0	None	1096	1220.08	1062	320.84	102937	1026	2912	20.32	9768	1211	926	132	74	9768		108	1.18478e+07			0.999354
						5	5	12092323	12092323	0	0	None	1102	1237.95	1066	351.85	123801	1018	2961	20.62	9768	1337	924	132	74	9768		111	1.20833e+07			1.00148
																																1.0059
																																1.00075
							Name	Volume	Volume + Background	Background	Background Level	Background Type	Median Intensity	Average Intensity	Mode Intensity	Std Dev	Variance	Min Intensity	Max Intensity	Percent	Area > Background	Centre X	Centre Y	Width	Height	Area						1
						1	1	10934202	10934202	0	0	None	1062	1119.39	1043	143.93	20716	1008	1875	18.64	9768	817	929	132	74	9768		100				1.01087
						2	2	11742846	11742846	0	0	None	1087	1202.18	1055	286.47	82062.9	1018	2521	20.02	9768	948	928	132	74	9768		106	1.16166e+07			0.999253
						3	3	11959463	11959463	0	0	None	1099	1224.35	1063	318.92	101713	1024	2827	20.39	9768	1084	927	132	74	9768		109	1.19684e+07			0.992433
						4	4	11917697	11917697	0	0	None	1096	1220.08	1062	320.84	102937	1026	2912	20.32	9768	1211	926	132	74	9768		110	1.20086e+07			0.994719
						5	5	12092323	12092323	0	0	None	1102	1237.95	1066	351.85	123801	1018	2961	20.62	9768	1337	924	132	74	9768		111	1.21565e+07			1
																																0.997478
																																1.00064
							Name	Volume	Volume + Background	Background	Background Level	Background Type	Median Intensity	Average Intensity	Mode Intensity	Std Dev	Variance	Min Intensity	Max Intensity	Percent	Area > Background	Centre X	Centre Y	Width	Height	Area						1.00486
						1	1	10934202	10934202	0	0	None	1062	1119.39	1043	143.93	20716	1008	1875	18.64	9768	817	929	132	74	9768		100				0.997768
						2	2	11742846	11742846	0	0	None	1087	1202.18	1055	286.47	82062.9	1018	2521	20.02	9768	948	928	132	74	9768		108	1.17725e+07
						3	3	11959463	11959463	0	0	None	1099	1224.35	1063	318.92	101713	1024	2827	20.39	9768	1084	927	132	74	9768		109	1.19518e+07
						4	4	11917697	11917697	0	0	None	1096	1220.08	1062	320.84	102937	1026	2912	20.32	9768	1211	926	132	74	9768		108	1.18601e+07
						5	5	12092323	12092323	0	0	None	1102	1237.95	1066	351.85	123801	1018	2961	20.62	9768	1337	924	132	74	9768		111	1.21194e+07
KPAF3 ab							GRBC1/2 ab
							Name	Volume	Volume + Background	Background	Background Level	Background Type	Median Intensity	Average Intensity	Mode Intensity	Std Dev	Variance	Min Intensity	Max Intensity	Percent	Area > Background	Centre X	Centre Y	Width	Height	Area		%	normalized value			1
						1	1	69047819	69047819	0	0	None	3931.5	4835.28	1411	3189.09	1.01703e+07	1117	14913	17.13	14280	610	1104	140	102	14280		100				0.999354
						2	2	86703281	86703281	0	0	None	5024	6071.66	1743	3737.62	1.39698e+07	1315	15551	21.51	14280	754	1101	140	102	14280		126	8.67593e+07			1.00148
						3	3	88410833	88410833	0	0	None	5014	6191.23	2293	3885.29	1.50954e+07	1364	15652	21.93	14280	886	1096	140	102	14280		128	8.82801e+07			1.0059
						4	4	77662354	77662354	0	0	None	4306.5	5438.54	1562	3518.21	1.23778e+07	1358	14621	19.26	14280	1017	1097	140	102	14280		112	7.7207e+07			1.00075
						5	5	81321270	81321270	0	0	None	4748.5	5694.77	4313	3395.3	1.15281e+07	1237	14304	20.17	14280	1153	1091	140	102	14280		118	8.12607e+07			1
																																1.01087
																																0.999253
							Name	Volume	Volume + Background	Background	Background Level	Background Type	Median Intensity	Average Intensity	Mode Intensity	Std Dev	Variance	Min Intensity	Max Intensity	Percent	Area > Background	Centre X	Centre Y	Width	Height	Area						0.992433
						1	1	69047819	69047819	0	0	None	3931.5	4835.28	1411	3189.09	1.01703e+07	1117	14913	17.13	14280	610	1104	140	102	14280		100				0.994719
						2	2	86703281	86703281	0	0	None	5024	6071.66	1743	3737.62	1.39698e+07	1315	15551	21.51	14280	754	1101	140	102	14280		124	8.57708e+07			1
						3	3	88410833	88410833	0	0	None	5014	6191.23	2293	3885.29	1.50954e+07	1364	15652	21.93	14280	886	1096	140	102	14280		128	8.84769e+07			0.997478
						4	4	77662354	77662354	0	0	None	4306.5	5438.54	1562	3518.21	1.23778e+07	1358	14621	19.26	14280	1017	1097	140	102	14280		113	7.82545e+07			1.00064
						5	5	81321270	81321270	0	0	None	4748.5	5694.77	4313	3395.3	1.15281e+07	1237	14304	20.17	14280	1153	1091	140	102	14280		118	8.1753e+07			1.00486
																																0.997768
							Name	Volume	Volume + Background	Background	Background Level	Background Type	Median Intensity	Average Intensity	Mode Intensity	Std Dev	Variance	Min Intensity	Max Intensity	Percent	Area > Background	Centre X	Centre Y	Width	Height	Area
						1	1	69047819	69047819	0	0	None	3931.5	4835.28	1411	3189.09	1.01703e+07	1117	14913	17.13	14280	610	1104	140	102	14280		100
						2	2	86703281	86703281	0	0	None	5024	6071.66	1743	3737.62	1.39698e+07	1315	15551	21.51	14280	754	1101	140	102	14280		126	8.69225e+07
						3	3	88410833	88410833	0	0	None	5014	6191.23	2293	3885.29	1.50954e+07	1364	15652	21.93	14280	886	1096	140	102	14280		128	8.83542e+07
						4	4	77662354	77662354	0	0	None	4306.5	5438.54	1562	3518.21	1.23778e+07	1358	14621	19.26	14280	1017	1097	140	102	14280		119	7.72871e+07
						5	5	81321270	81321270	0	0	None	4748.5	5694.77	4313	3395.3	1.15281e+07	1237	14304	20.17	14280	1153	1091	140	102	14280		118	8.15032e+07
GRBC1/2 ab
									Average numbers are included in figure 3d
					std dev	ave
KPAP1	100	100	100		0	100			100
	83	82	83		0.57735	82.6667			83
	60	59	59		0.57735	59.3333			59
	52	53	52		0.57735	52.3333			52
	58	58	58		0	58			58
					std dev	ave
KPAF1	100	100	100		0	100			100
	119	118	120		1	119			119
	121	121	121		0	121			121
	139	141	139		1.1547	139.667			140
	130	131	130		0.57735	130.333			130
					std dev	ave
RET1	100	100	100		0	100			100
	109	108	109		0.57735	108.667			108
	100	101	101		0.57735	100.667			100
	98	99	98		0.57735	98.3333			98
	109	110	109		0.57735	109.333			109
					std dev	ave
KPAF3	100	100	100		0	100			100
	107	106	108		1	107			107
	109	109	109		0	109			109
	108	110	108		1.1547	108.667			109
	111	111	111		0	111			111
GRBC1/2					std dev	ave
	100	100	100		0	100			100
	126	124	126		1.1547	125.333			125
	128	128	128		0	128			128
	112	113	119		3.78594	114.667			115
	118	118	118		0	118			118

## Sheet: Figure 4a
Representative northern blotting experiments for pre-edited RPS12 mRNA in KPAF4 RNAi cell line.
Representative northern blotting experiments for edited RPS12 mRNA in KPAF4 RNAi cell line.
Representative northern blotting experiments for pre-edited RPS12 and partially edited mRNA in KPAF4 RNAi cell line.

## Sheet: Figure 4c-f
Representative northern blotting experiments for pre-edited A6 in KPAF4 RNAi cell line.
Representative northern blotting experiments for edited A6 in KPAF4 RNAi cell line.
Representative northern blotting experiments for pre-edited Cyb in KPAF4 RNAi cell line.
Representative northern blotting experiments for edited Cyb in KPAF4 RNAi cell line.
Representative northern blotting experiments for edited Cyb in KPAF4 RNAi cell line.
Representative northern blotting experiments for ND1 in KPAF4 RNAi cell line.
Representative northern blotting experiments for rRNAs in KPAF4 RNAi cell line.

## Sheet: Figure 6a
KPAF4 CLAP, two steps purification protocol, Guanidium Chloride
KPAF4 CLAP, two steps purification protocol, 8M Urea
	KPAF4 CLAP, IgG native elution

[truncated: 5 more sheets: Figure 7b-c, Figure 7d, Figure 7e, Figure S1, Figure S4]
